# Supplementary material for: Ca2+-Triggered (de)ubiquitination Events in Synapses
Source: Mol Cell Proteomics. 2025 Mar 13;24(4):100946. doi: 10.1016/j.mcpro.2025.100946 (PMC12008530; doi:10.1016/j.mcpro.2025.100946)
Supplement: Suppl-Data-01 [file mmc1.xlsx]

## Sheet: Data description
Column	Description
id	Ubiquitination site id
Protein	Uniprot protein id of the leading protein
Gene.name	Gene name of the leading protein
Position	Position in the sequence of the leading protein
Protein.description	Full protein name of the leading protein
Fasta.header	Fast header of the leading protein
Accessions_sorted	Uniprot protein ids of all associated proteins
Gene.names_sorted	Gene names of all associated proteins
Positions_sorted	Positions in the sequence of all associated proteins
Fasta.headers_sorted	Fasta headers of all associated proteins
Localization.prob	Localization probability as determined by MaxQuant
PEP	Posterior error probability as determined by MaxQuant
Score	Andromeda scrore as determined by MaxQuant
Delta.score	Andromeda delta scrore as determined by MaxQuant
Sequence.window_7	+/- 7 amino acids flanking ubiquitination site
PSP.Matched.Gene.name	Gene name of matched entry in PhosphoSitePlus ubiquitination data set
PSP.Matched.Sequence.window_7	Sequence window of matched entry in PhosphoSitePlus ubiquitination data det
PSP.Matched.organism	Organism of matched entry in PhosphoSitePlus ubiquitination data set
LT_LIT	Previous low-throughput studies asscociated with this ubiquitination site according to PhosphoSitePlus
MS_LIT	Previous high-throughput studies asscociated with this ubiquitination site according to PhosphoSitePlus
PSP.Gene.match	TRUE if Gene.name = PSP.Matched.Gene.name and PSP.Matched.Sequence.window_7 exists
Wagner.Matched.Sequence.window_7	Sequence window of matched entry in Wagner et al. ubiquitination data set
Wagner.Matched.Gene.name	Gene name of matched entry in Wagner et al. ubiquitination data set
Wagner.Gene.match	TRUE if Gene.name = Wagner.Matched.Gene.name and Wagner.Matched.Sequence.window_7 exists
Reporter.intensity.corrected.1.R1.EGTA.01	Corrected log2 reporter ion intensities before normalization; [Channel].[TMT6-set].[Treatment].[Replicate]
Reporter.intensity.corrected.2.R1.EGTA.02
Reporter.intensity.corrected.3.R1.EGTA.03
Reporter.intensity.corrected.4.R1.Ca.01
Reporter.intensity.corrected.5.R1.Ca02
Reporter.intensity.corrected.6.R1.Ca03
Reporter.intensity.corrected.1.R2.EGTA.01
Reporter.intensity.corrected.2.R2.EGTA.02
Reporter.intensity.corrected.3.R2.EGTA.03
Reporter.intensity.corrected.4.R2.Ca.01
Reporter.intensity.corrected.5.R2.Ca.02
Reporter.intensity.corrected.6.R2.Ca.03
Normalized.intensity.corrected.1.R1.EGTA.01	Normalized corrected log2 reporter ion intensities before normalization; [Channel].[TMT6-set].[Treatment].[Replicate]
Normalized.intensity.corrected.2.R1.EGTA.02
Normalized.intensity.corrected.3.R1.EGTA.03
Normalized.intensity.corrected.4.R1.Ca.01
Normalized.intensity.corrected.5.R1.Ca02
Normalized.intensity.corrected.6.R1.Ca03
Normalized.intensity.corrected.1.R2.EGTA.01
Normalized.intensity.corrected.2.R2.EGTA.02
Normalized.intensity.corrected.3.R2.EGTA.03
Normalized.intensity.corrected.4.R2.Ca.01
Normalized.intensity.corrected.5.R2.Ca.02
Normalized.intensity.corrected.6.R2.Ca.03
log2FC	log2 fold change Ca vs EGTA
p.mod	moderated p-value for Ca vs EGTA
q.mod	q-value for Ca vs EGTA
Candidate	TRUE if q-value < 0.05 and absolute log2FC > 0.2

## Sheet: Data
id	Protein	Gene.name	Position	Protein.description	Fasta.header	Accessions_sorted	Gene.names_sorted	Positions_sorted	Fasta.headers_sorted	Localization.prob	PEP	Score	Delta.score	Sequence.window_7	PSP.Matched.Gene.name	PSP.Matched.Sequence.window_7	PSP.Matched.organism	LT_LIT	MS_LIT	PSP.Gene.match	Wagner.Matched.Sequence.window_7	Wagner.Matched.Gene.name	Wagner.Gene.match	Reporter.intensity.corrected.1.R1.EGTA.01	Reporter.intensity.corrected.2.R1.EGTA.02	Reporter.intensity.corrected.3.R1.EGTA.03	Reporter.intensity.corrected.4.R1.Ca.01	Reporter.intensity.corrected.5.R1.Ca02	Reporter.intensity.corrected.6.R1.Ca03	Reporter.intensity.corrected.1.R2.EGTA.01	Reporter.intensity.corrected.2.R2.EGTA.02	Reporter.intensity.corrected.3.R2.EGTA.03	Reporter.intensity.corrected.4.R2.Ca.01	Reporter.intensity.corrected.5.R2.Ca.02	Reporter.intensity.corrected.6.R2.Ca.03	Normalized.intensity.corrected.1.R1.EGTA.01	Normalized.intensity.corrected.2.R1.EGTA.02	Normalized.intensity.corrected.3.R1.EGTA.03	Normalized.intensity.corrected.4.R1.Ca.01	Normalized.intensity.corrected.5.R1.Ca02	Normalized.intensity.corrected.6.R1.Ca03	Normalized.intensity.corrected.1.R2.EGTA.01	Normalized.intensity.corrected.2.R2.EGTA.02	Normalized.intensity.corrected.3.R2.EGTA.03	Normalized.intensity.corrected.4.R2.Ca.01	Normalized.intensity.corrected.5.R2.Ca.02	Normalized.intensity.corrected.6.R2.Ca.03	log2FC	p.mod
0	A0A096MIV5	Abcf2	622	ATP-binding cassette subfamily F member 2	tr|A0A096MIV5|A0A096MIV5_RAT ATP-binding cassette subfamily F member 2 OS=Rattus norvegicus OX=10116 GN=Abcf2 PE=1 SV=1	A0A096MIV5;A2VD14;F1M8H5	Abcf2;Abcf2;Abcf2	622;619;429	tr|A0A096MIV5|A0A096MIV5_RAT ATP-binding cassette subfamily F member 2 OS=Rattus norvegicus OX=10116 GN=Abcf2 PE=1 SV=1;tr|A2VD14|A2VD14_RAT ATP-binding cassette subfamily F member 2 OS=Rattus norvegicus OX=10116 GN=Abcf2 PE=1 SV=1;tr|F1M8H5|F1M8H5_RAT ATP-binding cassette subfamily F member 2 OS=Rattus norvegicus OX=10116 GN=Abcf2 PE=1 SV=2	1	0.00065379	80.037	62.218	DEEPQLTKRTHNV__	Abcf2	DEEPQLTKRTHNV	human		2	TRUE				2898.8	2087.9	1571.5	2649.6	2830.6	2560	4656.2	3779.7	3641.8	4214.3	4531.6	5167.7	0.15851	-0.236944	-0.288382	-0.12981	0.377864	0.132068	0.186452	-0.0930817	-0.252667	0.0793875	0.14141	-0.0785907	0.182759	0.172468
1	A0A096MIV5	Abcf2	512	ATP-binding cassette subfamily F member 2	tr|A0A096MIV5|A0A096MIV5_RAT ATP-binding cassette subfamily F member 2 OS=Rattus norvegicus OX=10116 GN=Abcf2 PE=1 SV=1	A0A096MIV5;A0A096MJ15;A2VD14;F1M8H5	Abcf2;Abcf2;Abcf2;Abcf2	512;196;509;319	tr|A0A096MIV5|A0A096MIV5_RAT ATP-binding cassette subfamily F member 2 OS=Rattus norvegicus OX=10116 GN=Abcf2 PE=1 SV=1;tr|A0A096MJ15|A0A096MJ15_RAT ATP-binding cassette subfamily F member 2 (Fragment) OS=Rattus norvegicus OX=10116 GN=Abcf2 PE=1 SV=6;tr|A2VD14|A2VD14_RAT ATP-binding cassette subfamily F member 2 OS=Rattus norvegicus OX=10116 GN=Abcf2 PE=1 SV=1;tr|F1M8H5|F1M8H5_RAT ATP-binding cas…	1	1.13316e-17	118.61	80.612	GRYGLTGKQQVSPIR	Abcf2	GRYGLTGKQQVSPIR	human		5	TRUE				8927.2	8538.8	7625	10371	8686.2	8875.1	0	0	0	0	0	0	-0.0999022	-0.086127	0.109049	-0.0422654	0.114317	0.0445238							0.0645184	0.51065
2	A0A096MJN4	Sept4	179	Septin 4	tr|A0A096MJN4|A0A096MJN4_RAT Septin 4 OS=Rattus norvegicus OX=10116 GN=Sept4 PE=1 SV=1	A0A096MJN4;E9PST0;A0A096MJT3;A0A096MJW0;A0A0G2JVC7;A0JN02;A0A096MIX9	Sept4;Sept4;Sept4;Sept4;Sept4;Sept4;Sept4	179;99;80;99;77;80;51	tr|A0A096MJN4|A0A096MJN4_RAT Septin 4 OS=Rattus norvegicus OX=10116 GN=Sept4 PE=1 SV=1;tr|E9PST0|E9PST0_RAT Septin OS=Rattus norvegicus OX=10116 GN=Sept4 PE=1 SV=3;tr|A0A096MJT3|A0A096MJT3_RAT Septin OS=Rattus norvegicus OX=10116 GN=Sept4 PE=1 SV=1;tr|A0A096MJW0|A0A096MJW0_RAT Septin 4 OS=Rattus norvegicus OX=10116 GN=Sept4 PE=1 SV=1;tr|A0A0G2JVC7|A0A0G2JVC7_RAT Septin 4 OS=Rattus norvegicus OX=1…	1	0.00191427	58.743	37.79	HAVDIEEKGVRLRLT	Sept5	HTVDIEEKGVKLKLT	mouse		1	FALSE				0	0	0	0	0	0	2084.7	1965.1	1615.1	1903.5	1693.9	2074.1							0.201762	0.137872	-0.251072	0.107372	-0.103639	-0.221004	-0.101945	0.528526
3	Q9JJM9	Septin5	146	Septin-5	sp|Q9JJM9|SEPT5_RAT Septin-5 OS=Rattus norvegicus OX=10116 GN=Septin5 PE=1 SV=2	Q9JJM9;A0A096MJN4;D3ZDH8;D3ZT07;E9PST0;A0A096MJT3;A0A096MJW0;A0A0G2JVC7;A0JN02;A0A096MIX9	Septin5;Sept4;Sept5;Sept5;Sept4;Sept4;Sept4;Sept4;Sept4;Sept4	146;227;155;146;147;128;147;125;128;99	sp|Q9JJM9|SEPT5_RAT Septin-5 OS=Rattus norvegicus OX=10116 GN=Septin5 PE=1 SV=2;tr|A0A096MJN4|A0A096MJN4_RAT Septin 4 OS=Rattus norvegicus OX=10116 GN=Sept4 PE=1 SV=1;tr|D3ZDH8|D3ZDH8_RAT Septin OS=Rattus norvegicus OX=10116 GN=Sept5 PE=1 SV=1;tr|D3ZT07|D3ZT07_RAT Septin OS=Rattus norvegicus OX=10116 GN=Sept5 PE=1 SV=2;tr|E9PST0|E9PST0_RAT Septin OS=Rattus norvegicus OX=10116 GN=Sept4 PE=1 SV=3;t…	1	0.0271601	80.229	39.961	DESGLNRKNIQDNRV	Sept1	DESGLNRKNIQDSRV	human		1	FALSE				0	0	0	0	0	0	10419	9448.3	9617.6	9191.3	9671.2	12392							0.134089	0.014346	-0.065997	-0.00999189	0.0207291	-0.0311312	-0.0342773	0.725825
4	A0A096MJN4	Sept4	271	Septin 4	tr|A0A096MJN4|A0A096MJN4_RAT Septin 4 OS=Rattus norvegicus OX=10116 GN=Sept4 PE=1 SV=1	A0A096MJN4;E9PST0;A0A096MJT3;A0A096MJW0;A0A0G2JVC7;A0JN02;A0A096MIX9	Sept4;Sept4;Sept4;Sept4;Sept4;Sept4;Sept4	271;191;172;191;169;172;143	tr|A0A096MJN4|A0A096MJN4_RAT Septin 4 OS=Rattus norvegicus OX=10116 GN=Sept4 PE=1 SV=1;tr|E9PST0|E9PST0_RAT Septin OS=Rattus norvegicus OX=10116 GN=Sept4 PE=1 SV=3;tr|A0A096MJT3|A0A096MJT3_RAT Septin OS=Rattus norvegicus OX=10116 GN=Sept4 PE=1 SV=1;tr|A0A096MJW0|A0A096MJW0_RAT Septin 4 OS=Rattus norvegicus OX=10116 GN=Sept4 PE=1 SV=1;tr|A0A0G2JVC7|A0A0G2JVC7_RAT Septin 4 OS=Rattus norvegicus OX=1…	1	3.18147e-06	110.77	95.847	NIVPILAKADTLTPS	""	""	""							5324.1	4863.2	4196	22143	4025.3	5844.6	0	0	0	0	0	0	-0.0468086	-0.0994907	0.0460902	1.85079	-0.196548	0.240628							0.665028	0.259364
5	A0A096MIY9	Chic1	171	Cysteine-rich hydrophobic domain 1	tr|A0A096MIY9|A0A096MIY9_RAT Cysteine-rich hydrophobic domain 1 OS=Rattus norvegicus OX=10116 GN=Chic1 PE=1 SV=1	A0A096MIY9;A0A096MJJ5	Chic1;Chic1	171;178	tr|A0A096MIY9|A0A096MIY9_RAT Cysteine-rich hydrophobic domain 1 OS=Rattus norvegicus OX=10116 GN=Chic1 PE=1 SV=1;tr|A0A096MJJ5|A0A096MJJ5_RAT Cysteine-rich hydrophobic domain 1 OS=Rattus norvegicus OX=10116 GN=Chic1 PE=1 SV=1	1	3.16377e-47	172.11	130.11	RTRRSIQKLLEWENN	Chic1	RTRRSIQKLLEWENN	mouse		1	TRUE	TRRSIQKLLEWEN	Chic1	TRUE	87398	82140	64350	103140	68772	75149	9273	9709.2	13822	10769	10988	16124	0.00758659	-0.00397906	0.00234827	0.0878798	-0.0844907	-0.0573893	-0.243874	-0.156211	0.247366	0.00869699	-0.0049635	0.138815	0.0599168	0.442135
6	A0A096MIY9	Chic1	119	Cysteine-rich hydrophobic domain 1	tr|A0A096MIY9|A0A096MIY9_RAT Cysteine-rich hydrophobic domain 1 OS=Rattus norvegicus OX=10116 GN=Chic1 PE=1 SV=1	A0A096MIY9;A0A096MJJ5	Chic1;Chic1	119;126	tr|A0A096MIY9|A0A096MIY9_RAT Cysteine-rich hydrophobic domain 1 OS=Rattus norvegicus OX=10116 GN=Chic1 PE=1 SV=1;tr|A0A096MJJ5|A0A096MJJ5_RAT Cysteine-rich hydrophobic domain 1 OS=Rattus norvegicus OX=10116 GN=Chic1 PE=1 SV=1	1	0.003334	47.712	31.848	KVAPEEFKTSIGRVN	Chic1	KVAPEEFKTSIGRVN	human		1	TRUE				0	0	0	0	0	0	0	0	0	0	0	0													0	0
7	D4A4D8	""	120	Uncharacterized protein	tr|D4A4D8|D4A4D8_RAT Uncharacterized protein OS=Rattus norvegicus OX=10116 PE=1 SV=3	D4A4D8;A0A096MIZ1	NA;Palm2	120;205	tr|D4A4D8|D4A4D8_RAT Uncharacterized protein OS=Rattus norvegicus OX=10116 PE=1 SV=3;tr|A0A096MIZ1|A0A096MIZ1_RAT Paralemmin 2 OS=Rattus norvegicus OX=10116 GN=Palm2 PE=1 SV=1	1	0.00017606	78.285	56.985	DVEELIQKAGQSSFR	Palm2	DVEELIQKAGQSSFR	mouse		1	TRUE	VEELIQKAGQSSF	Palm2	TRUE	4922.5	4218.6	3190.9	22050	3012.8	4753.3	0	0	0	0	0	0	0.0705383	-0.0741389	-0.118468	2.07522	-0.384046	0.172947							0.662061	0.338634
8	Q920Q0	Palm	21	Paralemmin-1	sp|Q920Q0|PALM_RAT Paralemmin-1 OS=Rattus norvegicus OX=10116 GN=Palm PE=1 SV=1	Q920Q0;A0A096MIZ1	Palm;Palm2	21;17	sp|Q920Q0|PALM_RAT Paralemmin-1 OS=Rattus norvegicus OX=10116 GN=Palm PE=1 SV=1;tr|A0A096MIZ1|A0A096MIZ1_RAT Paralemmin 2 OS=Rattus norvegicus OX=10116 GN=Palm2 PE=1 SV=1	1	0.00906143	72.23	22.417	RLQAIAEKRRKQAEI	""	""	""							5810.7	4793.1	4309	6727.5	4610.8	6140.7	3653.9	5220	4142	4157	4664.7	5014.7	-0.00289065	-0.202694	0.00217228	0.0498293	-0.0828838	0.229671	-0.16056	0.3754	-0.0642872	0.0623411	0.185878	-0.119246	0.100276	0.323166
9	A0A096MJ99	Vamp4	87	Vesicle-associated membrane protein 4	tr|A0A096MJ99|A0A096MJ99_RAT Vesicle-associated membrane protein 4 OS=Rattus norvegicus OX=10116 GN=Vamp4 PE=1 SV=1	A0A096MJ99;D4A560	Vamp4;Vamp4	87;87	tr|A0A096MJ99|A0A096MJ99_RAT Vesicle-associated membrane protein 4 OS=Rattus norvegicus OX=10116 GN=Vamp4 PE=1 SV=1;tr|D4A560|D4A560_RAT Vesicle-associated membrane protein 4 OS=Rattus norvegicus OX=10116 GN=Vamp4 PE=1 SV=1	1	4.11525e-20	144.27	135.23	RLDELQDKSESLSDN	Vamp4	RLDELQDKSESLSDN	human		3	TRUE	LDELQDKSESLSD	Vamp4	TRUE	10149	10726	8000.2	10630	7910.3	9956.3	2349	2343.7	2000	1902.5	1785.4	2244.8	-0.0469553	0.110769	0.0462369	-0.13879	-0.152787	0.0782592	0.291037	0.309125	-0.0256278	0.0236818	-0.110672	-0.189835	-0.18777	0.05396
10	M0R565	Wdr82	108	WD repeat domain 82	tr|M0R565|M0R565_RAT WD repeat domain 82 OS=Rattus norvegicus OX=10116 GN=Wdr82 PE=1 SV=2	M0R565;A0A096MJB3	Wdr82;Wdr82	108;22	tr|M0R565|M0R565_RAT WD repeat domain 82 OS=Rattus norvegicus OX=10116 GN=Wdr82 PE=1 SV=2;tr|A0A096MJB3|A0A096MJB3_RAT WD repeat domain 82 (Fragment) OS=Rattus norvegicus OX=10116 GN=Wdr82 PE=1 SV=1	1	0.0381035	50.04	39.175	RYFPGHSKRVVALSM	Wdr82	RYFPGHSKRVVALSM	human		1	TRUE				0	0	0	0	0	0	4618.1	5000	4457.7	4276.1	4354.7	5419.5							0.084289	0.220265	-0.0513288	0.0100804	-0.00634689	-0.100263	-0.116585	0.30251
11	A0A096MJE3	Gspt2	284	G1 to S phase transition 2	tr|A0A096MJE3|A0A096MJE3_RAT G1 to S phase transition 2 OS=Rattus norvegicus OX=10116 GN=Gspt2 PE=3 SV=1	A0A096MJE3;Q6AYD5	Gspt2;Gspt1	284;288	tr|A0A096MJE3|A0A096MJE3_RAT G1 to S phase transition 2 OS=Rattus norvegicus OX=10116 GN=Gspt2 PE=3 SV=1;tr|Q6AYD5|Q6AYD5_RAT Eukaryotic peptide chain release factor GTP-binding subunit ERF3B-like OS=Rattus norvegicus OX=10116 GN=Gspt1 PE=1 SV=1	0.960178	0.00881475	68.227	42.289	RAYFETEKKHFTILD	""	""	""							0	0	0	0	0	0	0	0	0	0	0	0													0	0
12	A0A096MJE3	Gspt2	329	G1 to S phase transition 2	tr|A0A096MJE3|A0A096MJE3_RAT G1 to S phase transition 2 OS=Rattus norvegicus OX=10116 GN=Gspt2 PE=3 SV=1	A0A096MJE3;Q6AYD5	Gspt2;Gspt1	329;333	tr|A0A096MJE3|A0A096MJE3_RAT G1 to S phase transition 2 OS=Rattus norvegicus OX=10116 GN=Gspt2 PE=3 SV=1;tr|Q6AYD5|Q6AYD5_RAT Eukaryotic peptide chain release factor GTP-binding subunit ERF3B-like OS=Rattus norvegicus OX=10116 GN=Gspt1 PE=1 SV=1	1	3.75947e-42	153.39	130.51	EFETGFEKGGQTREH	Gspt1	EFETGFEKGGQTREH	human		3	TRUE				17294	14739	12579	16966	14910	15569	9363	8503.1	9580.8	7862.4	9766.6	11094	0.0113247	-0.141359	-0.0115078	-0.174939	0.0510351	0.0125998	0.0834518	-0.0341829	0.0320091	-0.131754	0.138428	-0.0872236	-0.0216644	0.701428
13	A0A096MJE3	Gspt2	379	G1 to S phase transition 2	tr|A0A096MJE3|A0A096MJE3_RAT G1 to S phase transition 2 OS=Rattus norvegicus OX=10116 GN=Gspt2 PE=3 SV=1	A0A096MJE3	Gspt2	379	tr|A0A096MJE3|A0A096MJE3_RAT G1 to S phase transition 2 OS=Rattus norvegicus OX=10116 GN=Gspt2 PE=3 SV=1	0.89923	0.0524971	44.611	10.873	EKLVPFLKKVGFSPK	""	""	""							0	0	0	0	0	0	1149.8	1512.3	773.98	1424.5	943.2	1173.1							0.147443	0.564151	-0.50819	0.49331	-0.144215	-0.239027	-0.0311115	0.921839
14	Q5XIT1	Mapre3	66	Microtubule-associated protein RP/EB family member 3	sp|Q5XIT1|MARE3_RAT Microtubule-associated protein RP/EB family member 3 OS=Rattus norvegicus OX=10116 GN=Mapre3 PE=1 SV=1	Q5XIT1;Q3B8Q0;M0R7M8;M0R8A4;A0A096MJC9;A0A096MJL2	Mapre3;Mapre2;NA;NA;NA;NA	66;108;101;29;66;66	sp|Q5XIT1|MARE3_RAT Microtubule-associated protein RP/EB family member 3 OS=Rattus norvegicus OX=10116 GN=Mapre3 PE=1 SV=1;sp|Q3B8Q0|MARE2_RAT Microtubule-associated protein RP/EB family member 2 OS=Rattus norvegicus OX=10116 GN=Mapre2 PE=1 SV=1;tr|M0R7M8|M0R7M8_RAT Microtubule-associated protein RP/EB family member 2 OS=Rattus norvegicus OX=10116 PE=3 SV=2;tr|M0R8A4|M0R8A4_RAT Microtubule-associ…	1	2.95593e-24	125.61	100.56	RKVKFQAKLEHEYIH	Mapre3	RKVKFQAKLEHEYIH	human		1	TRUE				23483	20705	14830	27230	17840	18485	0	0	0	0	0	0	0.123549	0.0198616	-0.103127	0.178491	-0.01925	-0.0688418							0.0167051	0.877697
15	Q3B8Q0	Mapre2	118	Microtubule-associated protein RP/EB family member 2	sp|Q3B8Q0|MARE2_RAT Microtubule-associated protein RP/EB family member 2 OS=Rattus norvegicus OX=10116 GN=Mapre2 PE=1 SV=1	Q3B8Q0;M0R7M8;M0R8A4;A0A096MJC9;A0A096MJL2	Mapre2;NA;NA;NA;NA	118;111;39;76;76	sp|Q3B8Q0|MARE2_RAT Microtubule-associated protein RP/EB family member 2 OS=Rattus norvegicus OX=10116 GN=Mapre2 PE=1 SV=1;tr|M0R7M8|M0R7M8_RAT Microtubule-associated protein RP/EB family member 2 OS=Rattus norvegicus OX=10116 PE=3 SV=2;tr|M0R8A4|M0R8A4_RAT Microtubule-associated protein RP/EB family member 2 OS=Rattus norvegicus OX=10116 PE=3 SV=2;tr|A0A096MJC9|A0A096MJC9_RAT Calponin-homology (…	0.999994	1.51701e-07	95.347	71.06	HEYIHNFKLLQASFK	Mapre2	HEYIHNFKLLQASFK	human		2	TRUE				15104	14994	11665	20800	9851.8	12661	0	0	0	0	0	0	-0.0321979	0.0352064	0.0314795	0.270816	-0.394968	-0.133867							-0.097502	0.59328
16	Q3B8Q0	Mapre2	154	Microtubule-associated protein RP/EB family member 2	sp|Q3B8Q0|MARE2_RAT Microtubule-associated protein RP/EB family member 2 OS=Rattus norvegicus OX=10116 GN=Mapre2 PE=1 SV=1	Q3B8Q0;M0R7M8;M0R8A4;A0A096MJC9;A0A096MJL2	Mapre2;NA;NA;NA;NA	154;147;75;112;112	sp|Q3B8Q0|MARE2_RAT Microtubule-associated protein RP/EB family member 2 OS=Rattus norvegicus OX=10116 GN=Mapre2 PE=1 SV=1;tr|M0R7M8|M0R7M8_RAT Microtubule-associated protein RP/EB family member 2 OS=Rattus norvegicus OX=10116 PE=3 SV=2;tr|M0R8A4|M0R8A4_RAT Microtubule-associated protein RP/EB family member 2 OS=Rattus norvegicus OX=10116 PE=3 SV=2;tr|A0A096MJC9|A0A096MJC9_RAT Calponin-homology (…	0.917198	2.26229e-08	98.531	75.993	LDFIQWFKKFYDANY	Mapre2	LDFIQWFKKFYDANY	mouse			TRUE				7967.4	6967.7	6348	25659	6062.7	7195	0	0	0	0	0	0	-0.00331699	-0.118794	0.105298	1.52533	-0.143764	0.00243914							0.466939	0.34961
17	Q3B8Q0	Mapre2	155	Microtubule-associated protein RP/EB family member 2	sp|Q3B8Q0|MARE2_RAT Microtubule-associated protein RP/EB family member 2 OS=Rattus norvegicus OX=10116 GN=Mapre2 PE=1 SV=1	Q3B8Q0;M0R7M8;M0R8A4;A0A096MJC9;A0A096MJL2	Mapre2;NA;NA;NA;NA	155;148;76;113;113	sp|Q3B8Q0|MARE2_RAT Microtubule-associated protein RP/EB family member 2 OS=Rattus norvegicus OX=10116 GN=Mapre2 PE=1 SV=1;tr|M0R7M8|M0R7M8_RAT Microtubule-associated protein RP/EB family member 2 OS=Rattus norvegicus OX=10116 PE=3 SV=2;tr|M0R8A4|M0R8A4_RAT Microtubule-associated protein RP/EB family member 2 OS=Rattus norvegicus OX=10116 PE=3 SV=2;tr|A0A096MJC9|A0A096MJC9_RAT Calponin-homology (…	1	0.000584621	88.056	69.224	DFIQWFKKFYDANYD	Mapre2	DFIQWFKKFYDANYD	mouse			TRUE				20323	18267	13861	20425	15182	16592	0	0	0	0	0	0	0.128254	0.0523297	0.0125935	-0.0231622	-0.0387962	-0.0115014							-0.0888789	0.249102
18	Q3B8Q0	Mapre2	164	Microtubule-associated protein RP/EB family member 2	sp|Q3B8Q0|MARE2_RAT Microtubule-associated protein RP/EB family member 2 OS=Rattus norvegicus OX=10116 GN=Mapre2 PE=1 SV=1	Q3B8Q0;M0R7M8;M0R8A4;A0A096MJL2	Mapre2;NA;NA;NA	164;157;85;122	sp|Q3B8Q0|MARE2_RAT Microtubule-associated protein RP/EB family member 2 OS=Rattus norvegicus OX=10116 GN=Mapre2 PE=1 SV=1;tr|M0R7M8|M0R7M8_RAT Microtubule-associated protein RP/EB family member 2 OS=Rattus norvegicus OX=10116 PE=3 SV=2;tr|M0R8A4|M0R8A4_RAT Microtubule-associated protein RP/EB family member 2 OS=Rattus norvegicus OX=10116 PE=3 SV=2;tr|A0A096MJL2|A0A096MJL2_RAT Calponin-homology (…	1	5.84556e-35	159.4	144.71	YDANYDGKEYDPVEA	Mapre2	YDANYDGKEYDPVEA	mouse		1	TRUE	DANYDGKEYDPVE	Mapre2	TRUE	24340	21003	18159	21784	17619	20635	5113.8	4595.9	5698.9	3758	4889.4	5757.9	0.10918	-0.0256045	0.122957	-0.209519	-0.103316	0.0238143	0.103427	-0.0292736	0.175097	-0.304208	0.0327794	-0.140838	-0.176148	0.0153978
19	Q3B8Q0	Mapre2	193	Microtubule-associated protein RP/EB family member 2	sp|Q3B8Q0|MARE2_RAT Microtubule-associated protein RP/EB family member 2 OS=Rattus norvegicus OX=10116 GN=Mapre2 PE=1 SV=1	Q3B8Q0;M0R7M8;M0R8A4;A0A096MJL2	Mapre2;NA;NA;NA	193;186;114;151	sp|Q3B8Q0|MARE2_RAT Microtubule-associated protein RP/EB family member 2 OS=Rattus norvegicus OX=10116 GN=Mapre2 PE=1 SV=1;tr|M0R7M8|M0R7M8_RAT Microtubule-associated protein RP/EB family member 2 OS=Rattus norvegicus OX=10116 PE=3 SV=2;tr|M0R8A4|M0R8A4_RAT Microtubule-associated protein RP/EB family member 2 OS=Rattus norvegicus OX=10116 PE=3 SV=2;tr|A0A096MJL2|A0A096MJL2_RAT Calponin-homology (…	0.999999	0.00264794	62.891	43.68	QIFNLPKKSHHANSP	Mapre2	QIFNLPKKSHHANSP	human		2	TRUE				6575.7	5560.2	3569.8	4020.2	4522.8	5060	0	0	0	0	0	0	0.257349	0.0932908	-0.187531	-0.611167	-0.0288777	0.0322122							-0.256981	0.26963
20	Q3B8Q0	Mapre2	125	Microtubule-associated protein RP/EB family member 2	sp|Q3B8Q0|MARE2_RAT Microtubule-associated protein RP/EB family member 2 OS=Rattus norvegicus OX=10116 GN=Mapre2 PE=1 SV=1	Q3B8Q0;M0R7M8;M0R8A4;A0A096MJC9;A0A096MJL2	Mapre2;NA;NA;NA;NA	125;118;46;83;83	sp|Q3B8Q0|MARE2_RAT Microtubule-associated protein RP/EB family member 2 OS=Rattus norvegicus OX=10116 GN=Mapre2 PE=1 SV=1;tr|M0R7M8|M0R7M8_RAT Microtubule-associated protein RP/EB family member 2 OS=Rattus norvegicus OX=10116 PE=3 SV=2;tr|M0R8A4|M0R8A4_RAT Microtubule-associated protein RP/EB family member 2 OS=Rattus norvegicus OX=10116 PE=3 SV=2;tr|A0A096MJC9|A0A096MJC9_RAT Calponin-homology (…	1	0.000718887	109.36	87.397	KLLQASFKRMNVDKV	Mapre2	KLLQASFKRMNVDKV	mouse		1	TRUE	LLQASFKRMNVDK	Mapre2	TRUE	14344	14931	10075	12711	10604	10236	26951	32445	18989	27289	20035	24734	0.129438	0.265251	0.0561927	-0.20357	-0.0526987	-0.204486	0.218477	0.507482	-0.371316	0.273253	-0.215249	-0.320778	-0.321871	0.00187858
21	Q3B8Q0	Mapre2	224	Microtubule-associated protein RP/EB family member 2	sp|Q3B8Q0|MARE2_RAT Microtubule-associated protein RP/EB family member 2 OS=Rattus norvegicus OX=10116 GN=Mapre2 PE=1 SV=1	Q3B8Q0;M0R7M8;M0R8A4;A0A096MJL2	Mapre2;NA;NA;NA	224;217;145;182	sp|Q3B8Q0|MARE2_RAT Microtubule-associated protein RP/EB family member 2 OS=Rattus norvegicus OX=10116 GN=Mapre2 PE=1 SV=1;tr|M0R7M8|M0R7M8_RAT Microtubule-associated protein RP/EB family member 2 OS=Rattus norvegicus OX=10116 PE=3 SV=2;tr|M0R8A4|M0R8A4_RAT Microtubule-associated protein RP/EB family member 2 OS=Rattus norvegicus OX=10116 PE=3 SV=2;tr|A0A096MJL2|A0A096MJL2_RAT Calponin-homology (…	1	0.00132683	62.924	43.681	PSRPSSAKRASSSGS	""	""	""							1681.5	1080.2	1191.3	1136.4	1287.3	1036.4	0	0	0	0	0	0	0.340165	-0.220335	0.279375	-0.383751	0.208467	-0.205132							-0.259874	0.276203
22	Q3B8Q0	Mapre2	137	Microtubule-associated protein RP/EB family member 2	sp|Q3B8Q0|MARE2_RAT Microtubule-associated protein RP/EB family member 2 OS=Rattus norvegicus OX=10116 GN=Mapre2 PE=1 SV=1	Q3B8Q0;M0R7M8;M0R8A4;A0A096MJC9;A0A096MJL2	Mapre2;NA;NA;NA;NA	137;130;58;95;95	sp|Q3B8Q0|MARE2_RAT Microtubule-associated protein RP/EB family member 2 OS=Rattus norvegicus OX=10116 GN=Mapre2 PE=1 SV=1;tr|M0R7M8|M0R7M8_RAT Microtubule-associated protein RP/EB family member 2 OS=Rattus norvegicus OX=10116 PE=3 SV=2;tr|M0R8A4|M0R8A4_RAT Microtubule-associated protein RP/EB family member 2 OS=Rattus norvegicus OX=10116 PE=3 SV=2;tr|A0A096MJC9|A0A096MJC9_RAT Calponin-homology (…	0.999929	0.000404684	101.64	44.045	DKVIPVEKLVKGRFQ	Mapre2	DKVIPVEKLVKGRFQ	mouse		1	TRUE	KVIPVEKLVKGRF	Mapre2	TRUE	0	0	0	0	0	0	0	0	0	0	0	0													0	0
2493	Q5I6B8	Pip5k1c	345	Phosphatidylinositol 4-phosphate 5-kinase type-1 gamma	sp|Q5I6B8|PI51C_RAT Phosphatidylinositol 4-phosphate 5-kinase type-1 gamma OS=Rattus norvegicus OX=10116 GN=Pip5k1c PE=1 SV=1	Q5I6B8;F1M8H6;Q3MID5	Pip5k1c;Pip5k1c;Pip5k1c	345;345;345	sp|Q5I6B8|PI51C_RAT Phosphatidylinositol 4-phosphate 5-kinase type-1 gamma OS=Rattus norvegicus OX=10116 GN=Pip5k1c PE=1 SV=1;tr|F1M8H6|F1M8H6_RAT Phosphatidylinositol 4-phosphate 5-kinase type-1 gamma OS=Rattus norvegicus OX=10116 GN=Pip5k1c PE=1 SV=1;tr|Q3MID5|Q3MID5_RAT Phosphatidylinositol 4-phosphate 5-kinase type-1 gamma OS=Rattus norvegicus OX=10116 GN=Pip5k1c PE=1 SV=1	0.999999	0.00352507	88.056	55.994	AQSKADEKRPVAQKA	""	""	""							57774	54934	38742	35229	29658	26893	12948	16088	8116.5	9961.9	4731.3	7409.5	0.425946	0.431174	0.285846	-0.44635	-0.282352	-0.524374	0.548956	0.883559	-0.209461	0.207515	-0.909374	-0.671737	-0.891915	1.24392e-05
24	A0A096MJN4	Sept4	432	Septin 4	tr|A0A096MJN4|A0A096MJN4_RAT Septin 4 OS=Rattus norvegicus OX=10116 GN=Sept4 PE=1 SV=1	A0A096MJN4;E9PST0;A0A096MJT3	Sept4;Sept4;Sept4	432;352;333	tr|A0A096MJN4|A0A096MJN4_RAT Septin 4 OS=Rattus norvegicus OX=10116 GN=Sept4 PE=1 SV=1;tr|E9PST0|E9PST0_RAT Septin OS=Rattus norvegicus OX=10116 GN=Sept4 PE=1 SV=3;tr|A0A096MJT3|A0A096MJT3_RAT Septin OS=Rattus norvegicus OX=10116 GN=Sept4 PE=1 SV=1	1	1.46701e-05	93.572	81.784	GTDPETEKLIREKDE	""	""	""							5746.4	4267.9	3696.2	7332.5	4099.4	5663.8	0	0	0	0	0	0	0.0997377	-0.251445	-0.100456	0.292746	-0.133806	0.23172							0.214274	0.209197
25	A0A096MJN8	Cmtm5	27	CKLF-like MARVEL transmembrane domain-containing 5	tr|A0A096MJN8|A0A096MJN8_RAT CKLF-like MARVEL transmembrane domain-containing 5 OS=Rattus norvegicus OX=10116 GN=Cmtm5 PE=4 SV=1	A0A096MJN8;D3ZQ46	Cmtm5;Cmtm5	27;27	tr|A0A096MJN8|A0A096MJN8_RAT CKLF-like MARVEL transmembrane domain-containing 5 OS=Rattus norvegicus OX=10116 GN=Cmtm5 PE=4 SV=1;tr|D3ZQ46|D3ZQ46_RAT CKLF-like MARVEL transmembrane domain-containing 5 OS=Rattus norvegicus OX=10116 GN=Cmtm5 PE=4 SV=3	1	1.68509e-29	157.68	133.76	LQGFGVDKTFLSSLK	Cmtm5	LQGFGVDKTFLSSLK	mouse		1	TRUE	QGFGVDKTFLSSL	Cmtm5	TRUE	18581	18470	15072	22396	11658	16820	0	0	0	0	0	0	-0.0401578	0.0291476	0.0943067	0.0706166	-0.458964	-0.0309378							-0.167527	0.311796
26	A0A096MJP9	Ddi2	153	DNA damage-inducible 1 homolog 2	tr|A0A096MJP9|A0A096MJP9_RAT DNA damage-inducible 1 homolog 2 OS=Rattus norvegicus OX=10116 GN=Ddi2 PE=1 SV=1	A0A096MJP9;Q4V8J5	Ddi2;Ddi2	153;153	tr|A0A096MJP9|A0A096MJP9_RAT DNA damage-inducible 1 homolog 2 OS=Rattus norvegicus OX=10116 GN=Ddi2 PE=1 SV=1;tr|Q4V8J5|Q4V8J5_RAT DNA damage-inducible 1 homolog 2 OS=Rattus norvegicus OX=10116 GN=Ddi2 PE=1 SV=1	1	0.0124501	42.633	32.307	PHELSLLKERNPPLA	Ddi2	PHELSLLKERNPPLA	human		8	TRUE	HELSLLKERNPPL	Ddi2	TRUE	8071.1	6337.5	5507.8	9113.3	6471.9	7261.7	0	0	0	0	0	0	0.0338982	-0.237004	-0.0809692	0.0504679	-0.0309762	0.0343106							0.112626	0.271479
27	A0A096MJP9	Ddi2	289	DNA damage-inducible 1 homolog 2	tr|A0A096MJP9|A0A096MJP9_RAT DNA damage-inducible 1 homolog 2 OS=Rattus norvegicus OX=10116 GN=Ddi2 PE=1 SV=1	A0A096MJP9;Q4V8J5	Ddi2;Ddi2	289;289	tr|A0A096MJP9|A0A096MJP9_RAT DNA damage-inducible 1 homolog 2 OS=Rattus norvegicus OX=10116 GN=Ddi2 PE=1 SV=1;tr|Q4V8J5|Q4V8J5_RAT DNA damage-inducible 1 homolog 2 OS=Rattus norvegicus OX=10116 GN=Ddi2 PE=1 SV=1	1	1.56211e-08	117.89	88.932	AKGVGTQKIIGRVHL	Ddi2	AKGVGTQKIIGRVHL	human		6	TRUE	KGVGTQKIIGRVH	Ddi2	TRUE	7958	7901.8	5614.6	11153	7750.3	7692	6974.2	8127	7360.9	7024.8	7018.1	10173	-0.0866693	-0.0189442	-0.15347	0.241646	0.128879	0.017154	-0.023317	0.218725	-0.0300805	0.0239076	-0.0201741	0.105916	0.10523	0.0344464
28	A0A096MJP9	Ddi2	170	DNA damage-inducible 1 homolog 2	tr|A0A096MJP9|A0A096MJP9_RAT DNA damage-inducible 1 homolog 2 OS=Rattus norvegicus OX=10116 GN=Ddi2 PE=1 SV=1	A0A096MJP9;Q4V8J5	Ddi2;Ddi2	170;170	tr|A0A096MJP9|A0A096MJP9_RAT DNA damage-inducible 1 homolog 2 OS=Rattus norvegicus OX=10116 GN=Ddi2 PE=1 SV=1;tr|Q4V8J5|Q4V8J5_RAT DNA damage-inducible 1 homolog 2 OS=Rattus norvegicus OX=10116 GN=Ddi2 PE=1 SV=1	1	0.00176716	51.348	41.425	LLSGDLEKFSRVLVE	Ddi2	LLSGDLEKFSRVLVE	human		9	TRUE	LSGDLEKFSRVLV	Ddi2	TRUE	3595.6	3084.9	2692.4	12054	1522.8	3740.2	0	0	0	0	0	0	-0.0099002	-0.152959	0.00918183	1.57667	-0.995705	0.199853							0.311498	0.640622
29	A0A096MJP9	Ddi2	283	DNA damage-inducible 1 homolog 2	tr|A0A096MJP9|A0A096MJP9_RAT DNA damage-inducible 1 homolog 2 OS=Rattus norvegicus OX=10116 GN=Ddi2 PE=1 SV=1	A0A096MJP9;Q4V8J5	Ddi2;Ddi2	283;283	tr|A0A096MJP9|A0A096MJP9_RAT DNA damage-inducible 1 homolog 2 OS=Rattus norvegicus OX=10116 GN=Ddi2 PE=1 SV=1;tr|Q4V8J5|Q4V8J5_RAT DNA damage-inducible 1 homolog 2 OS=Rattus norvegicus OX=10116 GN=Ddi2 PE=1 SV=1	1	1.17852e-05	96.229	70.756	RRWAGIAKGVGTQKI	Ddi2	RRWAGIAKGVGTQKI	human		7	TRUE	RWAGIAKGVGTQK	Ddi2	TRUE	28062	25934	22351	27949	22218	22967	9538.6	10650	10478	8249.2	9284.9	12709	0.0598111	0.0239877	0.167954	-0.104649	-0.0233761	-0.0763738	0.000851319	0.181203	0.0517473	-0.171877	-0.0439497	-0.000559908	-0.111387	0.0092095
30	P59824	Il1rapl1	413	Interleukin-1 receptor accessory protein-like 1	sp|P59824|IRPL1_RAT Interleukin-1 receptor accessory protein-like 1 OS=Rattus norvegicus OX=10116 GN=Il1rapl1 PE=2 SV=1	P59824;A0A096MJW6	Il1rapl1;Il1rapl1	413;413	sp|P59824|IRPL1_RAT Interleukin-1 receptor accessory protein-like 1 OS=Rattus norvegicus OX=10116 GN=Il1rapl1 PE=2 SV=1;tr|A0A096MJW6|A0A096MJW6_RAT Interleukin-1 receptor accessory protein-like 1 OS=Rattus norvegicus OX=10116 GN=Il1rapl1 PE=3 SV=1	0.998213	2.48505e-09	67.487	66.132	DAYLSYTKVDPDQWN	""	""	""							1146.4	1415.8	1197.5	1052.9	986.25	1444.8	0	0	0	0	0	0	-0.209231	0.173226	0.290106	-0.490611	-0.172614	0.277399							-0.213309	0.396319
31	A0A096MK15	Neb	5833	Nebulin	tr|A0A096MK15|A0A096MK15_RAT Nebulin OS=Rattus norvegicus OX=10116 GN=Neb PE=1 SV=1	A0A096MK15;F1M1J2	Neb;Neb	5833;4542	tr|A0A096MK15|A0A096MK15_RAT Nebulin OS=Rattus norvegicus OX=10116 GN=Neb PE=1 SV=1;tr|F1M1J2|F1M1J2_RAT Nebulin OS=Rattus norvegicus OX=10116 GN=Neb PE=1 SV=3	0.935923	0.0369374	40.432	11.689	KYKADLKKLHKPVTD	""	""	""							10990	9055.7	6792.2	10285	8383.5	8148.2	3475.8	2794.1	4475.9	2691.6	3925.3	5280	0.227584	0.02624	-0.0302351	-0.0267044	0.0907186	-0.051184	-0.08316	-0.376774	0.197055	-0.415246	0.0863881	0.104621	-0.0134706	0.863904
32	A0A096MK44	Bms1	29	BMS1 ribosome biogenesis factor (Fragment)	tr|A0A096MK44|A0A096MK44_RAT BMS1 ribosome biogenesis factor (Fragment) OS=Rattus norvegicus OX=10116 GN=Bms1 PE=1 SV=1	A0A096MK44	Bms1	29	tr|A0A096MK44|A0A096MK44_RAT BMS1 ribosome biogenesis factor (Fragment) OS=Rattus norvegicus OX=10116 GN=Bms1 PE=1 SV=1	0.999962	0.0373135	45.137	8.4433	LPFKNKPKTQAKAGK	""	""	""							0	0	0	0	0	0	0	0	0	0	0	0													0	0
33	A0A096MK44	Bms1	33	BMS1 ribosome biogenesis factor (Fragment)	tr|A0A096MK44|A0A096MK44_RAT BMS1 ribosome biogenesis factor (Fragment) OS=Rattus norvegicus OX=10116 GN=Bms1 PE=1 SV=1	A0A096MK44	Bms1	33	tr|A0A096MK44|A0A096MK44_RAT BMS1 ribosome biogenesis factor (Fragment) OS=Rattus norvegicus OX=10116 GN=Bms1 PE=1 SV=1	0.998305	0.0373135	45.137	8.4433	NKPKTQAKAGKVPRD	""	""	""							0	0	0	0	0	0	0	0	0	0	0	0													0	0
34	A0A096MK92	Ift88	509	Intraflagellar transport 88	tr|A0A096MK92|A0A096MK92_RAT Intraflagellar transport 88 OS=Rattus norvegicus OX=10116 GN=Ift88 PE=4 SV=1	A0A096MK92;D4ACI9	Ift88;Ift88	509;509	tr|A0A096MK92|A0A096MK92_RAT Intraflagellar transport 88 OS=Rattus norvegicus OX=10116 GN=Ift88 PE=4 SV=1;tr|D4ACI9|D4ACI9_RAT Intraflagellar transport 88 OS=Rattus norvegicus OX=10116 GN=Ift88 PE=4 SV=1	1	0.00996097	48.981	32.041	EKAAEFYKEALRNDS	Ift88	EKAAEFYKEALRNDS	human		2	TRUE				0	0	0	0	0	0	1333.6	1371	1524.4	1365.3	919.53	1640.9							-0.0287005	0.0325493	0.079597	0.0419866	-0.570968	-0.144952	-0.252459	0.163837
35	Q63472	Kcnh1	174	Potassium voltage-gated channel subfamily H member 1	sp|Q63472|KCNH1_RAT Potassium voltage-gated channel subfamily H member 1 OS=Rattus norvegicus OX=10116 GN=Kcnh1 PE=1 SV=1	Q63472;A0A096MKB2	Kcnh1;Kcnh1	174;174	sp|Q63472|KCNH1_RAT Potassium voltage-gated channel subfamily H member 1 OS=Rattus norvegicus OX=10116 GN=Kcnh1 PE=1 SV=1;tr|A0A096MKB2|A0A096MKB2_RAT Potassium voltage-gated channel subfamily H member 1 OS=Rattus norvegicus OX=10116 GN=Kcnh1 PE=4 SV=1	0.99993	9.8047e-06	76.85	63.424	QLAPSVQKGENVHKH	Kcnh1	QLAPSVQKGENVHKH	mouse		1	TRUE	LAPSVQKGENVHK	Kcnh1	TRUE	5143	6056.4	4853.1	6303.2	5458.2	5646	3032.5	3090.2	3808.3	3451.7	3915	4993.1	-0.30154	0.0122602	0.0511784	-0.166704	0.0379769	-0.0140504	-0.234781	-0.186241	0.00924042	-0.0111865	0.127814	0.0692347	0.123513	0.199732
36	Q63472	Kcnh1	687	Potassium voltage-gated channel subfamily H member 1	sp|Q63472|KCNH1_RAT Potassium voltage-gated channel subfamily H member 1 OS=Rattus norvegicus OX=10116 GN=Kcnh1 PE=1 SV=1	Q63472;A0A096MKB2	Kcnh1;Kcnh1	687;714	sp|Q63472|KCNH1_RAT Potassium voltage-gated channel subfamily H member 1 OS=Rattus norvegicus OX=10116 GN=Kcnh1 PE=1 SV=1;tr|A0A096MKB2|A0A096MKB2_RAT Potassium voltage-gated channel subfamily H member 1 OS=Rattus norvegicus OX=10116 GN=Kcnh1 PE=4 SV=1	1	0.000352538	78.903	46.405	FRKISDVKREEEERM	""	""	""							21154	18835	17146	21238	19944	19809	16293	15589	18299	13687	15444	22216	-0.0294869	-0.119052	0.103876	-0.182408	0.139239	0.0286091	0.0231127	-0.0192639	0.106007	-0.191538	-0.0600029	0.0550472	-0.0380229	0.590297
37	Q63472	Kcnh1	199	Potassium voltage-gated channel subfamily H member 1	sp|Q63472|KCNH1_RAT Potassium voltage-gated channel subfamily H member 1 OS=Rattus norvegicus OX=10116 GN=Kcnh1 PE=1 SV=1	Q63472;Q9EPI9;A0A096MKB2	Kcnh1;Kcnh5;Kcnh1	199;196;199	sp|Q63472|KCNH1_RAT Potassium voltage-gated channel subfamily H member 1 OS=Rattus norvegicus OX=10116 GN=Kcnh1 PE=1 SV=1;sp|Q9EPI9|KCNH5_RAT Potassium voltage-gated channel subfamily H member 5 OS=Rattus norvegicus OX=10116 GN=Kcnh5 PE=2 SV=1;tr|A0A096MKB2|A0A096MKB2_RAT Potassium voltage-gated channel subfamily H member 1 OS=Rattus norvegicus OX=10116 GN=Kcnh1 PE=4 SV=1	0.999766	0.00012647	81.356	67.046	SDILPQYKQEAPKTP	""	""	""							9045.1	10002	6158.3	43089	7634.7	9416.8	0	0	0	0	0	0	-0.108387	0.114643	-0.226569	1.98509	-0.0992499	0.102584							0.736244	0.246919
38	Q63472	Kcnh1	550	Potassium voltage-gated channel subfamily H member 1	sp|Q63472|KCNH1_RAT Potassium voltage-gated channel subfamily H member 1 OS=Rattus norvegicus OX=10116 GN=Kcnh1 PE=1 SV=1	Q63472;A0A096MKB2	Kcnh1;Kcnh1	550;577	sp|Q63472|KCNH1_RAT Potassium voltage-gated channel subfamily H member 1 OS=Rattus norvegicus OX=10116 GN=Kcnh1 PE=1 SV=1;tr|A0A096MKB2|A0A096MKB2_RAT Potassium voltage-gated channel subfamily H member 1 OS=Rattus norvegicus OX=10116 GN=Kcnh1 PE=4 SV=1	1	0.0260968	41.796	10.038	HLNRKVFKEHPAFRL	Kcnh1	HLNRKVFKEHPAFRL	mouse		1	TRUE	LNRKVFKEHPAFR	Kcnh1	TRUE	0	0	0	0	0	0	7944.9	8354.7	11415	8090.8	10811	15676							-0.264445	-0.170539	0.173767	-0.201396	0.174044	0.300599	0.178155	0.338905
39	Q5U211	Snx3	61	Sorting nexin-3	sp|Q5U211|SNX3_RAT Sorting nexin-3 OS=Rattus norvegicus OX=10116 GN=Snx3 PE=1 SV=1	Q5U211;A0A096MKE2;D4A719	Snx3;Snx12;Snx12	61;62;62	sp|Q5U211|SNX3_RAT Sorting nexin-3 OS=Rattus norvegicus OX=10116 GN=Snx3 PE=1 SV=1;tr|A0A096MKE2|A0A096MKE2_RAT Sorting nexin 12 OS=Rattus norvegicus OX=10116 GN=Snx12 PE=1 SV=1;tr|D4A719|D4A719_RAT Sorting nexin 12 OS=Rattus norvegicus OX=10116 GN=Snx12 PE=1 SV=1	0.965768	0.00592034	60.102	32.481	KTNLPIFKLKESTVR	Snx3	KTNLPIFKLKESTVR	human		5	TRUE	TNLPIFKLKESTV	Snx3	TRUE	3675.8	4396.2	2704.5	8074.4	3834	3063.9	0	0	0	0	0	0	-0.156485	0.179664	-0.162759	0.820173	0.158009	-0.266303							0.28382	0.366389
40	O88871	Gabbr2	766	Gamma-aminobutyric acid type B receptor subunit 2	sp|O88871|GABR2_RAT Gamma-aminobutyric acid type B receptor subunit 2 OS=Rattus norvegicus OX=10116 GN=Gabbr2 PE=1 SV=2	O88871;A0A0A0MXV8	Gabbr2;Gabbr2	766;766	sp|O88871|GABR2_RAT Gamma-aminobutyric acid type B receptor subunit 2 OS=Rattus norvegicus OX=10116 GN=Gabbr2 PE=1 SV=2;tr|A0A0A0MXV8|A0A0A0MXV8_RAT Gamma-aminobutyric acid type B receptor subunit 2 OS=Rattus norvegicus OX=10116 GN=Gabbr2 PE=1 SV=1	0.896913	0.000280175	100.25	68.956	FQFTQNQKKEDSKTS	Gabbr2	FQFTQNQKKEDSKTS	mouse		1	TRUE	QFTQNQKKEDSKT	Gabbr2	TRUE	19306	17113	15247	20283	15360	16696	3726.9	2908.3	5226.6	2636.1	5879.5	5974.4	0.0680901	-0.0279168	0.163988	-0.0193267	-0.0080793	0.0114138	-0.132557	-0.46901	0.270722	-0.595333	0.519251	0.132848	0.0235818	0.819894
41	O88871	Gabbr2	771	Gamma-aminobutyric acid type B receptor subunit 2	sp|O88871|GABR2_RAT Gamma-aminobutyric acid type B receptor subunit 2 OS=Rattus norvegicus OX=10116 GN=Gabbr2 PE=1 SV=2	O88871;A0A0A0MXV8	Gabbr2;Gabbr2	771;771	sp|O88871|GABR2_RAT Gamma-aminobutyric acid type B receptor subunit 2 OS=Rattus norvegicus OX=10116 GN=Gabbr2 PE=1 SV=2;tr|A0A0A0MXV8|A0A0A0MXV8_RAT Gamma-aminobutyric acid type B receptor subunit 2 OS=Rattus norvegicus OX=10116 GN=Gabbr2 PE=1 SV=1	0.957017	1.22908e-77	196.3	180.66	NQKKEDSKTSTSVTS	Gabbr2	NQKKEDSKTSTSVTS	human	2		TRUE				10142	9431.2	7507	9312	8456.3	6559.6	5329.5	5469.9	7157.6	4412.7	5668.5	9005.9	0.0180165	-0.00886278	0.0204045	-0.263801	0.00947444	-0.457776	-0.0692064	-0.0103448	0.271651	-0.30475	0.0138506	0.272252	-0.16266	0.106196
42	P0C0S7	H2az1	126	Histone H2A.Z	sp|P0C0S7|H2AZ_RAT Histone H2A.Z OS=Rattus norvegicus OX=10116 GN=H2az1 PE=1 SV=2	P0C0S7;A0A0A0MXW3	H2az1;H2afz	126;125	sp|P0C0S7|H2AZ_RAT Histone H2A.Z OS=Rattus norvegicus OX=10116 GN=H2az1 PE=1 SV=2;tr|A0A0A0MXW3|A0A0A0MXW3_RAT Histone H2A OS=Rattus norvegicus OX=10116 GN=H2afz PE=3 SV=1	0.998682	0.0519222	41.227	11.851	IGKKGQQKTV_____	""	""	""							9310	10071	6581.8	10123	8895.8	8613.3	9500.8	10199	11238	12557	12584	16914	-0.0207666	0.170537	-0.0846438	-0.0586213	0.167278	0.0198888	-0.28	-0.156346	-0.122354	0.159166	0.119559	0.136684	0.195881	0.00254067
43	Q6JP77	Akap7	327	A-kinase anchor protein 7 isoforms delta and gamma	sp|Q6JP77|AKA7G_RAT A-kinase anchor protein 7 isoforms delta and gamma OS=Rattus norvegicus OX=10116 GN=Akap7 PE=1 SV=1	Q6JP77;A0A0A0MXX1	Akap7;Akap7	327;326	sp|Q6JP77|AKA7G_RAT A-kinase anchor protein 7 isoforms delta and gamma OS=Rattus norvegicus OX=10116 GN=Akap7 PE=1 SV=1;tr|A0A0A0MXX1|A0A0A0MXX1_RAT A-kinase anchor protein 7 isoforms delta and gamma OS=Rattus norvegicus OX=10116 GN=Akap7 PE=4 SV=1	0.910679	1.13666e-49	178.1	133.5	YLEETQNKKQPGEGN	Akap7	YLEETQNKKQPGEGN	mouse		1	TRUE	LEETQNKKQPGEG	Akap7	TRUE	23690	25334	19037	20980	18292	19058	10126	10160	10142	9978.5	9730.2	11893	0.0604439	0.23519	0.181394	-0.273458	-0.0589198	-0.100567	0.0333305	0.0595138	-0.0490097	0.0489561	-0.0301024	-0.150034	-0.170737	0.0100807
44	Q69FB3	Jph4	403	Junctophilin-4	sp|Q69FB3|JPH4_RAT Junctophilin-4 OS=Rattus norvegicus OX=10116 GN=Jph4 PE=2 SV=1	Q69FB3;A0A0A0MY08	Jph4;Jph4	403;402	sp|Q69FB3|JPH4_RAT Junctophilin-4 OS=Rattus norvegicus OX=10116 GN=Jph4 PE=2 SV=1;tr|A0A0A0MY08|A0A0A0MY08_RAT Junctophilin OS=Rattus norvegicus OX=10116 GN=Jph4 PE=3 SV=2	1	6.9692e-19	132.05	94.022	AASSVAEKAVEAARM	""	""	""							7260.7	7398.8	4844.7	6572.6	5617.5	6260.5	3793	3705.8	3986.7	4160.1	3113.5	5299.7	0.0903868	0.195519	-0.0568928	-0.211896	-0.026092	0.0294264	0.00515542	-0.00705166	-0.00760686	0.175229	-0.285556	0.0723144	-0.0539188	0.423672
45	D4A6L0	Gpr158	808	Probable G-protein coupled receptor 158	sp|D4A6L0|GP158_RAT Probable G-protein coupled receptor 158 OS=Rattus norvegicus OX=10116 GN=Gpr158 PE=1 SV=1	D4A6L0;A0A0A0MY13	Gpr158;Gpr158	808;808	sp|D4A6L0|GP158_RAT Probable G-protein coupled receptor 158 OS=Rattus norvegicus OX=10116 GN=Gpr158 PE=1 SV=1;tr|A0A0A0MY13|A0A0A0MY13_RAT Probable G-protein-coupled receptor 158 OS=Rattus norvegicus OX=10116 GN=Gpr158 PE=1 SV=1	1	0.0221615	52.636	27.186	RPKEESLKNRVFSLK	""	""	""							9457.8	8763.8	6307.2	8027.8	8314.2	8459.6	0	0	0	0	0	0	0.0191264	-0.012872	-0.128957	-0.376012	0.0869009	0.0110817							-0.0517757	0.722796
46	D4A6L0	Gpr158	1087	Probable G-protein coupled receptor 158	sp|D4A6L0|GP158_RAT Probable G-protein coupled receptor 158 OS=Rattus norvegicus OX=10116 GN=Gpr158 PE=1 SV=1	D4A6L0;A0A0A0MY13	Gpr158;Gpr158	1087;1091	sp|D4A6L0|GP158_RAT Probable G-protein coupled receptor 158 OS=Rattus norvegicus OX=10116 GN=Gpr158 PE=1 SV=1;tr|A0A0A0MY13|A0A0A0MY13_RAT Probable G-protein-coupled receptor 158 OS=Rattus norvegicus OX=10116 GN=Gpr158 PE=1 SV=1	1	0.00482024	54.784	31.261	DENRLISKTPVLPGR	""	""	""							3863.7	4332.2	2979	4770.6	4249.5	3879.6	0	0	0	0	0	0	-0.151043	0.0920234	-0.0897761	-0.00549388	0.239969	0.00775228							0.130341	0.278937
47	D4A6L0	Gpr158	742	Probable G-protein coupled receptor 158	sp|D4A6L0|GP158_RAT Probable G-protein coupled receptor 158 OS=Rattus norvegicus OX=10116 GN=Gpr158 PE=1 SV=1	D4A6L0;A0A0A0MY13	Gpr158;Gpr158	742;742	sp|D4A6L0|GP158_RAT Probable G-protein coupled receptor 158 OS=Rattus norvegicus OX=10116 GN=Gpr158 PE=1 SV=1;tr|A0A0A0MY13|A0A0A0MY13_RAT Probable G-protein-coupled receptor 158 OS=Rattus norvegicus OX=10116 GN=Gpr158 PE=1 SV=1	0.862017	0.00210413	71.03	50.649	TNNPHLQKKRCSKKG	""	""	""							9894.8	6960.2	7450	9310.7	9576.4	11634	0	0	0	0	0	0	-0.013855	-0.443447	0.0131367	-0.260274	0.19266	0.37262							0.249724	0.276371
48	Q1WIM2	Cadm2	430	Cell adhesion molecule 2	sp|Q1WIM2|CADM2_RAT Cell adhesion molecule 2 OS=Rattus norvegicus OX=10116 GN=Cadm2 PE=1 SV=2	Q1WIM2;A0A0A0MY16;A0A0G2K5U6	Cadm2;Cadm2;Cadm2	430;379;369	sp|Q1WIM2|CADM2_RAT Cell adhesion molecule 2 OS=Rattus norvegicus OX=10116 GN=Cadm2 PE=1 SV=2;tr|A0A0A0MY16|A0A0A0MY16_RAT Cell adhesion molecule 2 OS=Rattus norvegicus OX=10116 GN=Cadm2 PE=1 SV=2;tr|A0A0G2K5U6|A0A0G2K5U6_RAT Cell adhesion molecule 2 OS=Rattus norvegicus OX=10116 GN=Cadm2 PE=1 SV=1	0.882629	1.24123e-108	227.2	208.43	SQVNAEEKKEYFI__	Cadm2	SQVNAEEKKEYFI	mouse			TRUE				37258	34595	27389	37202	31920	30646	23388	22921	24826	18764	22689	29809	0.017469	-0.011568	0.00993719	-0.14334	0.0480811	-0.111512	0.0304712	0.0227199	0.0319365	-0.250535	-0.0192141	-0.0349617	-0.0769704	0.0399252
49	Q1WIM2	Cadm2	431	Cell adhesion molecule 2	sp|Q1WIM2|CADM2_RAT Cell adhesion molecule 2 OS=Rattus norvegicus OX=10116 GN=Cadm2 PE=1 SV=2	Q1WIM2;A0A0A0MY16;A0A0G2K5U6	Cadm2;Cadm2;Cadm2	431;380;370	sp|Q1WIM2|CADM2_RAT Cell adhesion molecule 2 OS=Rattus norvegicus OX=10116 GN=Cadm2 PE=1 SV=2;tr|A0A0A0MY16|A0A0A0MY16_RAT Cell adhesion molecule 2 OS=Rattus norvegicus OX=10116 GN=Cadm2 PE=1 SV=2;tr|A0A0G2K5U6|A0A0G2K5U6_RAT Cell adhesion molecule 2 OS=Rattus norvegicus OX=10116 GN=Cadm2 PE=1 SV=1	0.868165	1.9117e-108	221.6	210.35	QVNAEEKKEYFI___	""	""	""							1476.3	1986.2	933.29	2703.9	1305.9	1228.7	8127.3	7952.7	3392.9	8980.7	2606.9	4807.3	-0.0376181	0.468357	-0.262785	0.676799	0.0391421	-0.149601	0.591757	0.581773	-0.753118	0.772604	-1.05459	-0.581204	-0.129175	0.733588
50	Q1WIM2	Cadm2	405	Cell adhesion molecule 2	sp|Q1WIM2|CADM2_RAT Cell adhesion molecule 2 OS=Rattus norvegicus OX=10116 GN=Cadm2 PE=1 SV=2	Q1WIM2;A0A0A0MY16;A0A0G2K5U6	Cadm2;Cadm2;Cadm2	405;354;344	sp|Q1WIM2|CADM2_RAT Cell adhesion molecule 2 OS=Rattus norvegicus OX=10116 GN=Cadm2 PE=1 SV=2;tr|A0A0A0MY16|A0A0A0MY16_RAT Cell adhesion molecule 2 OS=Rattus norvegicus OX=10116 GN=Cadm2 PE=1 SV=2;tr|A0A0G2K5U6|A0A0G2K5U6_RAT Cell adhesion molecule 2 OS=Rattus norvegicus OX=10116 GN=Cadm2 PE=1 SV=1	1	4.77514e-85	208.62	193.22	TYLTNEAKGAEDAPD	Cadm2	TYLTNEAKGAEDAPD	mouse		1	TRUE	YLTNEAKGAEDAP	Cadm2	TRUE	71657	80209	55055	74241	60880	59979	41729	45150	41344	41739	40533	54604	-0.00851916	0.232087	0.0476686	-0.116049	0.0100432	-0.112299	0.0138737	0.148897	-0.0841166	0.0510146	-0.0339895	-0.0135823	-0.0760416	0.122607
51	Q1WIM2	Cadm2	396	Cell adhesion molecule 2	sp|Q1WIM2|CADM2_RAT Cell adhesion molecule 2 OS=Rattus norvegicus OX=10116 GN=Cadm2 PE=1 SV=2	Q1WIM2;A0A0A0MY16;A0A0G2K5U6	Cadm2;Cadm2;Cadm2	396;345;335	sp|Q1WIM2|CADM2_RAT Cell adhesion molecule 2 OS=Rattus norvegicus OX=10116 GN=Cadm2 PE=1 SV=2;tr|A0A0A0MY16|A0A0A0MY16_RAT Cell adhesion molecule 2 OS=Rattus norvegicus OX=10116 GN=Cadm2 PE=1 SV=2;tr|A0A0G2K5U6|A0A0G2K5U6_RAT Cell adhesion molecule 2 OS=Rattus norvegicus OX=10116 GN=Cadm2 PE=1 SV=1	1	1.85013e-06	110.08	72.933	GRYLARHKGTYLTNE	Cadm2	GRYLARHKGTYLTNE	mouse		1	TRUE	RYLARHKGTYLTN	Cadm2	TRUE	47639	46591	43222	44864	38212	48598	58588	62117	71263	54292	61246	84664	-0.0247292	0.0211286	0.271315	-0.269953	-0.0891449	0.156895	-0.0801625	0.0255677	0.117768	-0.153233	-0.0220619	0.0355686	-0.105103	0.151395
52	P21575	Dnm1	223	Dynamin-1	sp|P21575|DYN1_RAT Dynamin-1 OS=Rattus norvegicus OX=10116 GN=Dnm1 PE=1 SV=2	P21575;P39052;Q08877;A0A0A0MY48;A0A0A0MY49	Dnm1;Dnm2;Dnm3;Dnm2;Dnm2	223;223;223;223;223	sp|P21575|DYN1_RAT Dynamin-1 OS=Rattus norvegicus OX=10116 GN=Dnm1 PE=1 SV=2;sp|P39052|DYN2_RAT Dynamin-2 OS=Rattus norvegicus OX=10116 GN=Dnm2 PE=1 SV=1;sp|Q08877|DYN3_RAT Dynamin-3 OS=Rattus norvegicus OX=10116 GN=Dnm3 PE=1 SV=2;tr|A0A0A0MY48|A0A0A0MY48_RAT Dynamin GTPase OS=Rattus norvegicus OX=10116 GN=Dnm2 PE=1 SV=2;tr|A0A0A0MY49|A0A0A0MY49_RAT Dynamin GTPase OS=Rattus norvegicus OX=10116 GN…	1	4.43084e-09	106.4	80.461	ARDVLENKLLPLRRG	Dnm1	ARDVLENKLLPLRRG	human		3	TRUE	RDVLENKLLPLRR	Dnm1	TRUE	12705	15578	11294	36842	10025	15781	3499.9	2534.3	2583.7	3969.2	3438.1	3623.2	-0.320138	0.0519253	-0.0535561	1.05718	-0.40823	0.145525	0.198511	-0.245868	-0.323982	0.416841	0.166899	-0.166951	0.258225	0.147096
53	P21575	Dnm1	206	Dynamin-1	sp|P21575|DYN1_RAT Dynamin-1 OS=Rattus norvegicus OX=10116 GN=Dnm1 PE=1 SV=2	P21575;P39052;Q08877;A0A0A0MY48;A0A0A0MY49	Dnm1;Dnm2;Dnm3;Dnm2;Dnm2	206;206;206;206;206	sp|P21575|DYN1_RAT Dynamin-1 OS=Rattus norvegicus OX=10116 GN=Dnm1 PE=1 SV=2;sp|P39052|DYN2_RAT Dynamin-2 OS=Rattus norvegicus OX=10116 GN=Dnm2 PE=1 SV=1;sp|Q08877|DYN3_RAT Dynamin-3 OS=Rattus norvegicus OX=10116 GN=Dnm3 PE=1 SV=2;tr|A0A0A0MY48|A0A0A0MY48_RAT Dynamin GTPase OS=Rattus norvegicus OX=10116 GN=Dnm2 PE=1 SV=2;tr|A0A0A0MY49|A0A0A0MY49_RAT Dynamin GTPase OS=Rattus norvegicus OX=10116 GN…	1	0.000111209	61.648	50.378	RTIGVITKLDLMDEG	Dnm1	RTIGVITKLDLMDEG	human		1	TRUE	TIGVITKLDLMDE	Dnm1	TRUE	5429.3	5314.9	4864.3	6936.8	5236.9	6310.9	0	0	0	0	0	0	-0.195927	-0.148701	0.0819609	-0.00106133	0.00572166	0.174023							0.147117	0.215624
54	P21575	Dnm1	113	Dynamin-1	sp|P21575|DYN1_RAT Dynamin-1 OS=Rattus norvegicus OX=10116 GN=Dnm1 PE=1 SV=2	P21575;P39052;A0A0A0MY48;A0A0A0MY49	Dnm1;Dnm2;Dnm2;Dnm2	113;113;113;113	sp|P21575|DYN1_RAT Dynamin-1 OS=Rattus norvegicus OX=10116 GN=Dnm1 PE=1 SV=2;sp|P39052|DYN2_RAT Dynamin-2 OS=Rattus norvegicus OX=10116 GN=Dnm2 PE=1 SV=1;tr|A0A0A0MY48|A0A0A0MY48_RAT Dynamin GTPase OS=Rattus norvegicus OX=10116 GN=Dnm2 PE=1 SV=2;tr|A0A0A0MY49|A0A0A0MY49_RAT Dynamin GTPase OS=Rattus norvegicus OX=10116 GN=Dnm2 PE=1 SV=2	1	2.58628e-10	108.66	87.484	DRVTGTNKGISPVPI	Dnm1	DRVTGTNKGISPVPI	human		1	TRUE				14868	11464	9709.9	14668	11683	13447	4712.3	3740.9	4441.9	4760.8	4889.9	5237.7	0.137926	-0.159224	-0.0403342	-0.0402507	0.0438281	0.14587	0.0837105	-0.227988	-0.0861619	0.135278	0.131174	-0.1792	0.103267	0.198055
55	P33124	Acsl6	511	Long-chain-fatty-acid--CoA ligase 6	sp|P33124|ACSL6_RAT Long-chain-fatty-acid--CoA ligase 6 OS=Rattus norvegicus OX=10116 GN=Acsl6 PE=1 SV=1	P33124;A0A0A6YYM0	Acsl6;Acsl6	511;536	sp|P33124|ACSL6_RAT Long-chain-fatty-acid--CoA ligase 6 OS=Rattus norvegicus OX=10116 GN=Acsl6 PE=1 SV=1;tr|A0A0A6YYM0|A0A0A6YYM0_RAT Long-chain-fatty-acid--CoA ligase 6 OS=Rattus norvegicus OX=10116 GN=Acsl6 PE=1 SV=2	1	2.78157e-05	99.011	76.405	GEGEICVKGPNVFKG	Acsl6	GEGEICVKGPNVFKG	mouse		1	TRUE	EGEICVKGPNVFK	Acsl6	TRUE	37941	37025	27376	39249	30007	32234	18666	18054	17460	19032	20082	22691	0.0589101	0.101602	0.0244859	-0.0508302	-0.0258468	-0.0233939	0.0152979	-0.0114491	-0.165679	0.0801075	0.114878	-0.118407	-0.0133674	0.777959
56	P33124	Acsl6	521	Long-chain-fatty-acid--CoA ligase 6	sp|P33124|ACSL6_RAT Long-chain-fatty-acid--CoA ligase 6 OS=Rattus norvegicus OX=10116 GN=Acsl6 PE=1 SV=1	P33124;A0A0A6YYM0	Acsl6;Acsl6	521;546	sp|P33124|ACSL6_RAT Long-chain-fatty-acid--CoA ligase 6 OS=Rattus norvegicus OX=10116 GN=Acsl6 PE=1 SV=1;tr|A0A0A6YYM0|A0A0A6YYM0_RAT Long-chain-fatty-acid--CoA ligase 6 OS=Rattus norvegicus OX=10116 GN=Acsl6 PE=1 SV=2	1	0.00790583	54.776	39.911	NVFKGYLKDEDRTKE	""	""	""							26712	22054	18529	22213	20587	22638	13509	12679	9567.2	12981	10602	13430	0.108414	-0.0900841	0.0171327	-0.316308	-0.0136388	0.0225429	0.214566	0.144434	-0.367804	0.193842	-0.140928	-0.209308	-0.109958	0.264126
57	P33124	Acsl6	113	Long-chain-fatty-acid--CoA ligase 6	sp|P33124|ACSL6_RAT Long-chain-fatty-acid--CoA ligase 6 OS=Rattus norvegicus OX=10116 GN=Acsl6 PE=1 SV=1	P33124;A0A0A6YYM0	Acsl6;Acsl6	113;138	sp|P33124|ACSL6_RAT Long-chain-fatty-acid--CoA ligase 6 OS=Rattus norvegicus OX=10116 GN=Acsl6 PE=1 SV=1;tr|A0A0A6YYM0|A0A0A6YYM0_RAT Long-chain-fatty-acid--CoA ligase 6 OS=Rattus norvegicus OX=10116 GN=Acsl6 PE=1 SV=2	0.999994	0.00807767	52.862	40.589	GPCLGFRKPEQPYQW	Acsl1	GPCLGSRKPNQPYEW	mouse		1	FALSE				7971.5	4999.6	5010.5	7503.1	6092	6495.6	0	0	0	0	0	0	0.188542	-0.406546	-0.0449324	-0.0574606	0.0543088	0.0460244							0.101936	0.545434
58	P33124	Acsl6	128	Long-chain-fatty-acid--CoA ligase 6	sp|P33124|ACSL6_RAT Long-chain-fatty-acid--CoA ligase 6 OS=Rattus norvegicus OX=10116 GN=Acsl6 PE=1 SV=1	P33124;A0A0A6YYM0	Acsl6;Acsl6	128;153	sp|P33124|ACSL6_RAT Long-chain-fatty-acid--CoA ligase 6 OS=Rattus norvegicus OX=10116 GN=Acsl6 PE=1 SV=1;tr|A0A0A6YYM0|A0A0A6YYM0_RAT Long-chain-fatty-acid--CoA ligase 6 OS=Rattus norvegicus OX=10116 GN=Acsl6 PE=1 SV=2	1	2.79045e-05	78.234	62.469	LSYQEVAKRAEFLGS	Acsl6	LSYQEVAKRAEFLGS	mouse		1	TRUE	SYQEVAKRAEFLG	Acsl6	TRUE	0	0	0	0	0	0	4220.6	3767.5	3711.8	4039.7	4253.5	4998.7							0.0866261	-0.0558672	-0.183321	0.0602214	0.0919186	-0.0846813	0.0733402	0.523864
59	A0A0A6YYM0	Acsl6	331	Long-chain-fatty-acid--CoA ligase 6	tr|A0A0A6YYM0|A0A0A6YYM0_RAT Long-chain-fatty-acid--CoA ligase 6 OS=Rattus norvegicus OX=10116 GN=Acsl6 PE=1 SV=2	A0A0A6YYM0	Acsl6	331	tr|A0A0A6YYM0|A0A0A6YYM0_RAT Long-chain-fatty-acid--CoA ligase 6 OS=Rattus norvegicus OX=10116 GN=Acsl6 PE=1 SV=2	1	0.000900939	78.334	49.936	GFLKVTEKVIFPRQD	""	""	""							9861.6	12250	5979.3	18524	5620.4	9398.1	5811.7	4969.1	9504.3	19858	5392.9	9776.6	-0.0421478	0.34869	-0.327571	0.708716	-0.599595	0.04127	-0.167334	-0.371963	0.457668	1.64215	-0.281143	0.167626	0.193046	0.50394
60	P33124	Acsl6	551	Long-chain-fatty-acid--CoA ligase 6	sp|P33124|ACSL6_RAT Long-chain-fatty-acid--CoA ligase 6 OS=Rattus norvegicus OX=10116 GN=Acsl6 PE=1 SV=1	P33124;A0A0A6YYM0	Acsl6;Acsl6	551;576	sp|P33124|ACSL6_RAT Long-chain-fatty-acid--CoA ligase 6 OS=Rattus norvegicus OX=10116 GN=Acsl6 PE=1 SV=1;tr|A0A0A6YYM0|A0A0A6YYM0_RAT Long-chain-fatty-acid--CoA ligase 6 OS=Rattus norvegicus OX=10116 GN=Acsl6 PE=1 SV=2	1	0.000322921	71.268	42.644	WLPEGTLKIIDRKKH	Acsl1	WLPNGTLKIIDRKKH	mouse		1	FALSE				6685.7	7156.4	3784.4	63733	640.45	6561.2	0	0	0	0	0	0	-0.0633147	0.11279	-0.447907	3.03094	-3.19353	0.0624368							0.0994237	0.950275
61	P18266	Gsk3b	197	Glycogen synthase kinase-3 beta	sp|P18266|GSK3B_RAT Glycogen synthase kinase-3 beta OS=Rattus norvegicus OX=10116 GN=Gsk3b PE=1 SV=1	P18266;A0A0G2JSH4;A0A0G2KB98	Gsk3b;Gsk3b;Gsk3b	197;197;197	sp|P18266|GSK3B_RAT Glycogen synthase kinase-3 beta OS=Rattus norvegicus OX=10116 GN=Gsk3b PE=1 SV=1;tr|A0A0G2JSH4|A0A0G2JSH4_RAT Glycogen synthase kinase-3 beta OS=Rattus norvegicus OX=10116 GN=Gsk3b PE=1 SV=1;tr|A0A0G2KB98|A0A0G2KB98_RAT Glycogen synthase kinase-3 beta OS=Rattus norvegicus OX=10116 GN=Gsk3b PE=1 SV=1	0.999999	3.54898e-06	102.67	89.873	DPDTAVLKLCDFGSA	Gsk3a	DPDTAVLKLCDFGSA	human		1	TRUE				8636	9455.2	4675.5	15389	4345.4	6973	0	0	0	0	0	0	0.0774177	0.286112	-0.371403	0.752244	-0.659755	-0.0782956							0.00735543	0.985506
62	P18266	Gsk3b	205	Glycogen synthase kinase-3 beta	sp|P18266|GSK3B_RAT Glycogen synthase kinase-3 beta OS=Rattus norvegicus OX=10116 GN=Gsk3b PE=1 SV=1	P18266;A0A0G2JSH4;A0A0G2KB98	Gsk3b;Gsk3b;Gsk3b	205;205;205	sp|P18266|GSK3B_RAT Glycogen synthase kinase-3 beta OS=Rattus norvegicus OX=10116 GN=Gsk3b PE=1 SV=1;tr|A0A0G2JSH4|A0A0G2JSH4_RAT Glycogen synthase kinase-3 beta OS=Rattus norvegicus OX=10116 GN=Gsk3b PE=1 SV=1;tr|A0A0G2KB98|A0A0G2KB98_RAT Glycogen synthase kinase-3 beta OS=Rattus norvegicus OX=10116 GN=Gsk3b PE=1 SV=1	1	1.18681e-07	97.163	64.868	LCDFGSAKQLVRGEP	Gsk3a	LCDFGSAKQLVRGEP	human		2	TRUE	CDFGSAKQLVRGE	Gsk3b	TRUE	8657.5	8081.6	5904.9	8866.1	6254.4	6983.2	7684	6983.9	7909.5	7657.3	6822.9	10256	0.121162	0.0998018	0.00554561	-0.00312773	-0.0942156	-0.0360301	0.0202188	-0.0962586	-0.0226702	0.0519922	-0.157164	0.0213452	-0.0494814	0.416356
63	P18265	Gsk3a	355	Glycogen synthase kinase-3 alpha	sp|P18265|GSK3A_RAT Glycogen synthase kinase-3 alpha OS=Rattus norvegicus OX=10116 GN=Gsk3a PE=1 SV=1	P18265;P18266;A0A0G2JSH4;A0A0G2KB98;A0A0G2K7W7	Gsk3a;Gsk3b;Gsk3b;Gsk3b;Gsk3a	355;292;292;292;355	sp|P18265|GSK3A_RAT Glycogen synthase kinase-3 alpha OS=Rattus norvegicus OX=10116 GN=Gsk3a PE=1 SV=1;sp|P18266|GSK3B_RAT Glycogen synthase kinase-3 beta OS=Rattus norvegicus OX=10116 GN=Gsk3b PE=1 SV=1;tr|A0A0G2JSH4|A0A0G2JSH4_RAT Glycogen synthase kinase-3 beta OS=Rattus norvegicus OX=10116 GN=Gsk3b PE=1 SV=1;tr|A0A0G2KB98|A0A0G2KB98_RAT Glycogen synthase kinase-3 beta OS=Rattus norvegicus OX=1…	0.999754	0.00206021	60.549	36.508	NPNYTEFKFPQIKAH	Gsk3a	NPNYTEFKFPQIKAH	human		3	TRUE	PNYTEFKFPQIKA	Gsk3a	TRUE	23315	23181	18845	25654	19128	22186	0	0	0	0	0	0	-0.0366173	0.0330167	0.0927278	-0.0573305	-0.0684881	0.0446443							-0.0567672	0.48604
64	P18265	Gsk3a	360	Glycogen synthase kinase-3 alpha	sp|P18265|GSK3A_RAT Glycogen synthase kinase-3 alpha OS=Rattus norvegicus OX=10116 GN=Gsk3a PE=1 SV=1	P18265;P18266;A0A0G2JSH4;A0A0G2KB98;A0A0G2K7W7	Gsk3a;Gsk3b;Gsk3b;Gsk3b;Gsk3a	360;297;297;297;360	sp|P18265|GSK3A_RAT Glycogen synthase kinase-3 alpha OS=Rattus norvegicus OX=10116 GN=Gsk3a PE=1 SV=1;sp|P18266|GSK3B_RAT Glycogen synthase kinase-3 beta OS=Rattus norvegicus OX=10116 GN=Gsk3b PE=1 SV=1;tr|A0A0G2JSH4|A0A0G2JSH4_RAT Glycogen synthase kinase-3 beta OS=Rattus norvegicus OX=10116 GN=Gsk3b PE=1 SV=1;tr|A0A0G2KB98|A0A0G2KB98_RAT Glycogen synthase kinase-3 beta OS=Rattus norvegicus OX=1…	0.999997	0.000673698	78.692	56.933	EFKFPQIKAHPWTKV	Gsk3a	EFKFPQIKAHPWTKV	human		3	TRUE				13300	12065	10474	15158	10279	12504	0	0	0	0	0	0	-0.0147833	-0.077432	0.0770248	0.0152313	-0.132808	0.0490506							-0.0177785	0.844199
65	P18265	Gsk3a	185	Glycogen synthase kinase-3 alpha	sp|P18265|GSK3A_RAT Glycogen synthase kinase-3 alpha OS=Rattus norvegicus OX=10116 GN=Gsk3a PE=1 SV=1	P18265;P18266;A0A0G2JSH4;A0A0G2KB98;A0A0G2K7W7	Gsk3a;Gsk3b;Gsk3b;Gsk3b;Gsk3a	185;122;122;122;185	sp|P18265|GSK3A_RAT Glycogen synthase kinase-3 alpha OS=Rattus norvegicus OX=10116 GN=Gsk3a PE=1 SV=1;sp|P18266|GSK3B_RAT Glycogen synthase kinase-3 beta OS=Rattus norvegicus OX=10116 GN=Gsk3b PE=1 SV=1;tr|A0A0G2JSH4|A0A0G2JSH4_RAT Glycogen synthase kinase-3 beta OS=Rattus norvegicus OX=10116 GN=Gsk3b PE=1 SV=1;tr|A0A0G2KB98|A0A0G2KB98_RAT Glycogen synthase kinase-3 beta OS=Rattus norvegicus OX=1…	0.928018	5.22948e-10	125.97	97.157	FFYSSGEKKDELYLN	""	""	""							21131	19304	17428	21075	17562	18922	8166	8441.7	6046.3	7694.5	6953.5	9085.5	0.0114813	-0.0410302	0.169949	-0.150986	-0.00172087	0.00505532	0.14527	0.214521	-0.372925	0.0962634	-0.0925299	-0.116206	-0.104007	0.162498
66	P35704	Prdx2	196	Peroxiredoxin-2	sp|P35704|PRDX2_RAT Peroxiredoxin-2 OS=Rattus norvegicus OX=10116 GN=Prdx2 PE=1 SV=3	P35704;A0A0G2JSH9	Prdx2;Prdx2	196;196	sp|P35704|PRDX2_RAT Peroxiredoxin-2 OS=Rattus norvegicus OX=10116 GN=Prdx2 PE=1 SV=3;tr|A0A0G2JSH9|A0A0G2JSH9_RAT Peroxiredoxin-2 OS=Rattus norvegicus OX=10116 GN=Prdx2 PE=1 SV=1	1	0.0241321	49.358	33.477	DSKEYFSKHN_____	""	""	""							0	0	0	0	0	0	11681	11210	10488	10965	9824.6	12104							0.146279	0.108249	-0.0937627	0.0918166	-0.109324	-0.217813	-0.132029	0.312281
67	P35704	Prdx2	135	Peroxiredoxin-2	sp|P35704|PRDX2_RAT Peroxiredoxin-2 OS=Rattus norvegicus OX=10116 GN=Prdx2 PE=1 SV=3	P35704;A0A0G2JSH9	Prdx2;Prdx2	135;135	sp|P35704|PRDX2_RAT Peroxiredoxin-2 OS=Rattus norvegicus OX=10116 GN=Prdx2 PE=1 SV=3;tr|A0A0G2JSH9|A0A0G2JSH9_RAT Peroxiredoxin-2 OS=Rattus norvegicus OX=10116 GN=Prdx2 PE=1 SV=1	1	0.000196783	69.721	39.662	GLFIIDAKGVLRQIT	Prdx2	GLFIIDAKGVLRQIT	mouse		1	TRUE	LFIIDAKGVLRQI	Prdx2	TRUE	0	0	0	0	0	0	0	0	0	0	0	0													0	0
68	A0A0G2JSJ3	Slc2a3	473	Solute carrier family 2 (Facilitated glucose transporter), member 3	tr|A0A0G2JSJ3|A0A0G2JSJ3_RAT Solute carrier family 2 (Facilitated glucose transporter), member 3 OS=Rattus norvegicus OX=10116 GN=Slc2a3 PE=1 SV=1	A0A0G2JSJ3;A0A0G2JVB0	Slc2a3;Slc2a3	473;475	tr|A0A0G2JSJ3|A0A0G2JSJ3_RAT Solute carrier family 2 (Facilitated glucose transporter), member 3 OS=Rattus norvegicus OX=10116 GN=Slc2a3 PE=1 SV=1;tr|A0A0G2JVB0|A0A0G2JVB0_RAT Solute carrier family 2, facilitated glucose transporter member 3 OS=Rattus norvegicus OX=10116 GN=Slc2a3 PE=1 SV=1	1	2.55894e-12	124.86	107.98	EGQAQSGKGSAGVEL	""	""	""							84938	79838	63716	72349	69630	72281	45294	45797	46758	41323	42891	53864	0.022498	0.0111131	0.0441654	-0.367578	-0.0105014	-0.0574252	0.0602425	0.097523	0.0215179	-0.0353372	-0.0243123	-0.105168	-0.103047	0.0123766
69	Q07647	Slc2a3	487	Solute carrier family 2, facilitated glucose transporter member 3	sp|Q07647|GTR3_RAT Solute carrier family 2, facilitated glucose transporter member 3 OS=Rattus norvegicus OX=10116 GN=Slc2a3 PE=1 SV=1	Q07647;A0A0G2JSJ3;A0A0G2JVB0	Slc2a3;Slc2a3;Slc2a3	487;487;489	sp|Q07647|GTR3_RAT Solute carrier family 2, facilitated glucose transporter member 3 OS=Rattus norvegicus OX=10116 GN=Slc2a3 PE=1 SV=1;tr|A0A0G2JSJ3|A0A0G2JSJ3_RAT Solute carrier family 2 (Facilitated glucose transporter), member 3 OS=Rattus norvegicus OX=10116 GN=Slc2a3 PE=1 SV=1;tr|A0A0G2JVB0|A0A0G2JVB0_RAT Solute carrier family 2, facilitated glucose transporter member 3 OS=Rattus norvegicus O…	1	2.55894e-12	95.205	78.806	LNSMQPVKETPGNA_	Slc2a3	LNSMQPVKETPGNA	mouse		1	TRUE				58593	51860	41168	53793	46363	48889	59737	58723	67228	59069	65343	88900	0.0914104	-0.00674603	0.0186273	-0.190538	0.00735769	-0.0169376	-0.0541686	-0.0575204	0.0316509	-0.033597	0.0693295	0.103978	-0.000456736	0.992237
70	Q07647	Slc2a3	243	Solute carrier family 2, facilitated glucose transporter member 3	sp|Q07647|GTR3_RAT Solute carrier family 2, facilitated glucose transporter member 3 OS=Rattus norvegicus OX=10116 GN=Slc2a3 PE=1 SV=1	Q07647;A0A0G2JSJ3;A0A0G2JVB0;A0A0G2JX37	Slc2a3;Slc2a3;Slc2a3;Slc2a3	243;243;245;241	sp|Q07647|GTR3_RAT Solute carrier family 2, facilitated glucose transporter member 3 OS=Rattus norvegicus OX=10116 GN=Slc2a3 PE=1 SV=1;tr|A0A0G2JSJ3|A0A0G2JSJ3_RAT Solute carrier family 2 (Facilitated glucose transporter), member 3 OS=Rattus norvegicus OX=10116 GN=Slc2a3 PE=1 SV=1;tr|A0A0G2JVB0|A0A0G2JVB0_RAT Solute carrier family 2, facilitated glucose transporter member 3 OS=Rattus norvegicus O…	1	4.02093e-30	142.78	126.28	IQEIQEMKDESIRMS	Slc2a3	VQEIQEMKDESVRMS	mouse		1	TRUE	QEIQEMKDESVRM	Slc2a3	TRUE	6657.7	5301.6	4329.4	15826	3310.6	5516.4	0	0	0	0	0	0	0.151977	-0.0986697	-0.0324583	1.24254	-0.602253	0.0335503							0.217663	0.657315
71	Q925B5	Syt13	171	Synaptotagmin-13	sp|Q925B5|SYT13_RAT Synaptotagmin-13 OS=Rattus norvegicus OX=10116 GN=Syt13 PE=2 SV=1	Q925B5;A0A0G2JSJ4	Syt13;Syt13	171;171	sp|Q925B5|SYT13_RAT Synaptotagmin-13 OS=Rattus norvegicus OX=10116 GN=Syt13 PE=2 SV=1;tr|A0A0G2JSJ4|A0A0G2JSJ4_RAT Synaptotagmin XIII OS=Rattus norvegicus OX=10116 GN=Syt13 PE=4 SV=1	0.948322	0.0471778	41.984	12.636	FRLDYDQKKAELFVT	""	""	""							0	0	0	0	0	0	4341.8	5063.8	4925.1	4132.3	5938	6731.7							-0.160119	0.0831553	-0.0628773	-0.194672	0.285655	0.0571462	0.09599	0.526444
72	Q925B5	Syt13	78	Synaptotagmin-13	sp|Q925B5|SYT13_RAT Synaptotagmin-13 OS=Rattus norvegicus OX=10116 GN=Syt13 PE=2 SV=1	Q925B5;A0A0G2JSJ4	Syt13;Syt13	78;78	sp|Q925B5|SYT13_RAT Synaptotagmin-13 OS=Rattus norvegicus OX=10116 GN=Syt13 PE=2 SV=1;tr|A0A0G2JSJ4|A0A0G2JSJ4_RAT Synaptotagmin XIII OS=Rattus norvegicus OX=10116 GN=Syt13 PE=4 SV=1	1	0.0124952	42.095	23.935	VQPRPLLKFPDIYGP	""	""	""							0	0	0	0	0	0	0	0	0	0	0	0													0	0
73	P49134	Itgb1	766	Integrin beta-1	sp|P49134|ITB1_RAT Integrin beta-1 OS=Rattus norvegicus OX=10116 GN=Itgb1 PE=2 SV=1	P49134;A0A0G2JSK5	Itgb1;Itgb1	766;765	sp|P49134|ITB1_RAT Integrin beta-1 OS=Rattus norvegicus OX=10116 GN=Itgb1 PE=2 SV=1;tr|A0A0G2JSK5|A0A0G2JSK5_RAT Integrin beta OS=Rattus norvegicus OX=10116 GN=Itgb1 PE=1 SV=1	0.999997	0.019975	79.116	39.811	HDRREFAKFEKEKMN	Itgb1	HDRREFAKFEKEKMN	human		1	TRUE				25254	24941	20408	30026	20282	22356	7968.1	7645.5	10409	9129.3	9203.4	10966	-0.0317789	0.0281782	0.0972658	0.059283	-0.0943892	-0.0547582	-0.123695	-0.161973	0.177211	0.109369	0.0783262	-0.0783778	0.0137258	0.865131
74	P49816	Tsc2	634	Tuberin	sp|P49816|TSC2_RAT Tuberin OS=Rattus norvegicus OX=10116 GN=Tsc2 PE=1 SV=1	P49816;D3ZLW4;A0A0G2JSL4	Tsc2;Tsc2;Tsc2	634;634;634	sp|P49816|TSC2_RAT Tuberin OS=Rattus norvegicus OX=10116 GN=Tsc2 PE=1 SV=1;tr|D3ZLW4|D3ZLW4_RAT Tuberin OS=Rattus norvegicus OX=10116 GN=Tsc2 PE=1 SV=3;tr|A0A0G2JSL4|A0A0G2JSL4_RAT Tuberin OS=Rattus norvegicus OX=10116 GN=Tsc2 PE=1 SV=1	1	0.0190407	43.628	18.242	HRLGLPNKDGVVRFS	Tsc2	HRLGLPNKDGVVRFS	human		1	TRUE				0	0	0	0	0	0	2299	2363.2	1987.1	2084.1	1993.6	2574.9							0.16003	0.221113	-0.13493	0.0552435	-0.05151	-0.0918721	-0.111451	0.390587
75	Q64640	Adk	255	Adenosine kinase	sp|Q64640|ADK_RAT Adenosine kinase OS=Rattus norvegicus OX=10116 GN=Adk PE=1 SV=3	Q64640;A0A0G2JSL8;A0A0G2K6X9	Adk;Adk;Adk	255;255;297	sp|Q64640|ADK_RAT Adenosine kinase OS=Rattus norvegicus OX=10116 GN=Adk PE=1 SV=3;tr|A0A0G2JSL8|A0A0G2JSL8_RAT Adenosine kinase OS=Rattus norvegicus OX=10116 GN=Adk PE=1 SV=1;tr|A0A0G2K6X9|A0A0G2K6X9_RAT Adenosine kinase OS=Rattus norvegicus OX=10116 GN=Adk PE=1 SV=1	0.996852	0.00359562	63.408	31.346	REQGFETKDIKEIAR	Adk	REQGFETKDIKEIAK	mouse		1	TRUE	EQGFETKDIKEIA	Adk	TRUE	5675.2	5883	4622.1	6101.2	4422	4926.3	7725.7	6832.1	8259.7	7231.6	9017.9	10617	0.0252092	0.15504	0.165508	-0.0290075	-0.0810613	-0.0260871	-0.0071286	-0.163118	0.00467717	-0.0656842	0.210087	0.0360977	-0.0468346	0.349805
76	Q63028	Add1	140	Alpha-adducin	sp|Q63028|ADDA_RAT Alpha-adducin OS=Rattus norvegicus OX=10116 GN=Add1 PE=1 SV=2	Q63028;D3ZZ99;A0A0G2JSM7	Add1;Add1;Add1	140;140;140	sp|Q63028|ADDA_RAT Alpha-adducin OS=Rattus norvegicus OX=10116 GN=Add1 PE=1 SV=2;tr|D3ZZ99|D3ZZ99_RAT Alpha-adducin OS=Rattus norvegicus OX=10116 GN=Add1 PE=1 SV=3;tr|A0A0G2JSM7|A0A0G2JSM7_RAT Adducin 1 (Alpha), isoform CRA_b OS=Rattus norvegicus OX=10116 GN=Add1 PE=1 SV=1	0.999001	2.97355e-07	92.925	76.672	SDSIAYDKGEKLLRC	Add1	SDSIAYDKGEKLLRC	human		1	TRUE				9258	9238.2	6795.5	9172.2	7142.3	7717.6	11434	11484	12158	12092	12580	16934	0.0602345	0.135095	0.0505354	-0.111837	-0.0603757	-0.0494434	-0.070403	-0.0427607	-0.0664452	0.0471149	0.0614889	0.0807773	-0.00472222	0.926156
77	Q63028	Add1	288	Alpha-adducin	sp|Q63028|ADDA_RAT Alpha-adducin OS=Rattus norvegicus OX=10116 GN=Add1 PE=1 SV=2	Q63028;D3ZZ99;A0A0G2JSM7	Add1;Add1;Add1	288;288;288	sp|Q63028|ADDA_RAT Alpha-adducin OS=Rattus norvegicus OX=10116 GN=Add1 PE=1 SV=2;tr|D3ZZ99|D3ZZ99_RAT Alpha-adducin OS=Rattus norvegicus OX=10116 GN=Add1 PE=1 SV=3;tr|A0A0G2JSM7|A0A0G2JSM7_RAT Adducin 1 (Alpha), isoform CRA_b OS=Rattus norvegicus OX=10116 GN=Add1 PE=1 SV=1	1	0.000292018	96.331	56.709	EEKILIQKNLGPKSK	Add1	EEKILIQKNLGPKSK	mouse		1	TRUE	EKILIQKNLGPKS	Add1	TRUE	0	0	0	0	0	0	0	0	0	0	0	0													0	0
78	Q63028	Add1	543	Alpha-adducin	sp|Q63028|ADDA_RAT Alpha-adducin OS=Rattus norvegicus OX=10116 GN=Add1 PE=1 SV=2	Q63028;A0A0G2JSM7	Add1;Add1	543;543	sp|Q63028|ADDA_RAT Alpha-adducin OS=Rattus norvegicus OX=10116 GN=Add1 PE=1 SV=2;tr|A0A0G2JSM7|A0A0G2JSM7_RAT Adducin 1 (Alpha), isoform CRA_b OS=Rattus norvegicus OX=10116 GN=Add1 PE=1 SV=1	0.999914	0.000309437	69.522	44.984	GELVTASKAIIEKEY	""	""	""							5778.8	4979.6	4210.6	10812	4087.2	5280.1	0	0	0	0	0	0	0.00980197	-0.126988	-0.0105203	0.754955	-0.236153	0.0324677							0.226325	0.415786
79	Q05764	Add2	715	Beta-adducin	sp|Q05764|ADDB_RAT Beta-adducin OS=Rattus norvegicus OX=10116 GN=Add2 PE=1 SV=4	Q05764;Q62847;Q63028;F8WFS9;A0A0G2JSM7;A0A0G2JW28;D3ZCH7;G3V9D7	Add2;Add3;Add1;Add2;Add1;Add3;Add3;Add3	715;695;727;715;727;663;663;695	sp|Q05764|ADDB_RAT Beta-adducin OS=Rattus norvegicus OX=10116 GN=Add2 PE=1 SV=4;sp|Q62847|ADDG_RAT Gamma-adducin OS=Rattus norvegicus OX=10116 GN=Add3 PE=1 SV=2;sp|Q63028|ADDA_RAT Alpha-adducin OS=Rattus norvegicus OX=10116 GN=Add1 PE=1 SV=2;tr|F8WFS9|F8WFS9_RAT Beta-adducin OS=Rattus norvegicus OX=10116 GN=Add2 PE=1 SV=1;tr|A0A0G2JSM7|A0A0G2JSM7_RAT Adducin 1 (Alpha), isoform CRA_b OS=Rattus nor…	0.893892	0.0314987	58.167	18.504	FRTPSFLKKSKKKEK	""	""	""							0	0	0	0	0	0	4675.8	4401.7	5663.1	4037.5	4982.4	5632.4							0.034827	-0.0309782	0.226588	-0.140129	0.120545	-0.112049	-0.12069	0.343806
80	A0A0G2JSM8	Cdc42	153	Cell division control protein 42 homolog	tr|A0A0G2JSM8|A0A0G2JSM8_RAT Cell division control protein 42 homolog OS=Rattus norvegicus OX=10116 GN=Cdc42 PE=1 SV=1	A0A0G2JSM8	Cdc42	153	tr|A0A0G2JSM8|A0A0G2JSM8_RAT Cell division control protein 42 homolog OS=Rattus norvegicus OX=10116 GN=Cdc42 PE=1 SV=1	1	2.4272e-08	97.716	69.539	ARDLKAVKYVECSAL	Cdc42	ARDLKAVKYVECSAL	human		7	TRUE	RDLKAVKYVECSA	Cdc42	TRUE	8283.4	7914.6	6369.8	8126.4	6339.4	7627.1	7876.4	5962.3	8401.3	7284.7	7585.2	9636	-0.00792185	0.0043212	0.049525	-0.194167	-0.140097	0.0258602	0.0699321	-0.310388	0.0783903	-0.00593958	0.00967307	-0.0545822	-0.0666019	0.23787
81	Q8CFN2	Cdc42	128	Cell division control protein 42 homolog	sp|Q8CFN2|CDC42_RAT Cell division control protein 42 homolog OS=Rattus norvegicus OX=10116 GN=Cdc42 PE=1 SV=2	Q8CFN2;A0A0G2JSM8	Cdc42;Cdc42	128;128	sp|Q8CFN2|CDC42_RAT Cell division control protein 42 homolog OS=Rattus norvegicus OX=10116 GN=Cdc42 PE=1 SV=2;tr|A0A0G2JSM8|A0A0G2JSM8_RAT Cell division control protein 42 homolog OS=Rattus norvegicus OX=10116 GN=Cdc42 PE=1 SV=1	0.998613	7.84887e-09	113.93	74.302	DDPSTIEKLAKNKQK	Cdc42	DDPSTIEKLAKNKQK	human		2	TRUE	DPSTIEKLAKNKQ	Cdc42	TRUE	28047	27517	20399	30316	23005	23907	0	0	0	0	0	0	0.0293087	0.0797351	0.00638251	-0.0170968	-0.00288858	-0.0482342							-0.0612153	0.394691
436	Q05140	Snap91	28	Clathrin coat assembly protein AP180	sp|Q05140|AP180_RAT Clathrin coat assembly protein AP180 OS=Rattus norvegicus OX=10116 GN=Snap91 PE=1 SV=1	Q05140;A0A0G2K0B6;F1LRK0	Snap91;Snap91;Snap91	28;28;28	sp|Q05140|AP180_RAT Clathrin coat assembly protein AP180 OS=Rattus norvegicus OX=10116 GN=Snap91 PE=1 SV=1;tr|A0A0G2K0B6|A0A0G2K0B6_RAT Clathrin coat assembly protein AP180 OS=Rattus norvegicus OX=10116 GN=Snap91 PE=1 SV=1;tr|F1LRK0|F1LRK0_RAT Clathrin coat assembly protein AP180 OS=Rattus norvegicus OX=10116 GN=Snap91 PE=1 SV=3	1	5.13989e-19	134.68	86.026	AVARAVCKATTHEVM	""	""	""							20773	20016	13062	10896	9663.2	10250	12192	14539	13840	6891.8	7388	10445	0.54342	0.567814	0.310508	-0.546129	-0.307015	-0.322795	0.319413	0.594754	0.417704	-0.466774	-0.409176	-0.319122	-0.846086	1.82711e-08
3548	P11275	Camk2a	291	Calcium/calmodulin-dependent protein kinase type II subunit alpha	sp|P11275|KCC2A_RAT Calcium/calmodulin-dependent protein kinase type II subunit alpha OS=Rattus norvegicus OX=10116 GN=Camk2a PE=1 SV=1	P11275;P15791;F1LZG4;A0A0G2JUV8	Camk2a;Camk2d;Camk2a;Camk2a	291;292;290;290	sp|P11275|KCC2A_RAT Calcium/calmodulin-dependent protein kinase type II subunit alpha OS=Rattus norvegicus OX=10116 GN=Camk2a PE=1 SV=1;sp|P15791|KCC2D_RAT Calcium/calmodulin-dependent protein kinase type II subunit delta OS=Rattus norvegicus OX=10116 GN=Camk2d PE=1 SV=1;tr|F1LZG4|F1LZG4_RAT Calcium/calmodulin-dependent protein kinase type II subunit alpha OS=Rattus norvegicus OX=10116 GN=Camk2a …	0.995922	6.89101e-24	174.73	114.93	QETVDCLKKFNARRK	Camk2a	QETVDCLKKFNARRK	mouse		1	TRUE	ETVDCLKKFNARR	Camk2a	TRUE	153930	132090	103030	87434	70243	73084	61299	48203	73295	27407	43078	56711	0.512214	0.369411	0.369426	-0.462432	-0.365932	-0.409562	0.421861	0.0964673	0.595094	-0.702663	-0.0929615	-0.105787	-0.759811	7.88819e-08
84	Q8CFN2	Cdc42	144	Cell division control protein 42 homolog	sp|Q8CFN2|CDC42_RAT Cell division control protein 42 homolog OS=Rattus norvegicus OX=10116 GN=Cdc42 PE=1 SV=2	Q8CFN2;A0A0G2JSM8	Cdc42;Cdc42	144;144	sp|Q8CFN2|CDC42_RAT Cell division control protein 42 homolog OS=Rattus norvegicus OX=10116 GN=Cdc42 PE=1 SV=2;tr|A0A0G2JSM8|A0A0G2JSM8_RAT Cell division control protein 42 homolog OS=Rattus norvegicus OX=10116 GN=Cdc42 PE=1 SV=1	1	1.51204e-17	116.84	80.554	ITPETAEKLARDLKA	Cdc42	ITPETAEKLARDLKA	human		4	TRUE	TPETAEKLARDLK	Cdc42	TRUE	18784	18697	11570	18497	16493	15502	18688	17491	17956	19467	16917	22447	0.0616508	0.132903	-0.201043	-0.119201	0.127702	-0.0625287	0.107121	0.0329691	-0.0351429	0.202835	-0.042427	-0.0438806	-0.026456	0.668776
85	P36877	Ppp2r2b	91	Serine/threonine-protein phosphatase 2A 55 kDa regulatory subunit B beta isoform	sp|P36877|2ABB_RAT Serine/threonine-protein phosphatase 2A 55 kDa regulatory subunit B beta isoform OS=Rattus norvegicus OX=10116 GN=Ppp2r2b PE=1 SV=2	P36877;P36876;P56932;P97888;A0A0G2JSQ0;A0A0G2JWY9;A0A0G2K165;A0A0G2K5X0;Z4YNW7	Ppp2r2b;Ppp2r2a;Ppp2r2d;Ppp2r2c;Ppp2r2d;Ppp2r2c;Ppp2r2b;Ppp2r2c;Ppp2r2b	91;95;101;91;101;68;102;91;68	sp|P36877|2ABB_RAT Serine/threonine-protein phosphatase 2A 55 kDa regulatory subunit B beta isoform OS=Rattus norvegicus OX=10116 GN=Ppp2r2b PE=1 SV=2;sp|P36876|2ABA_RAT Serine/threonine-protein phosphatase 2A 55 kDa regulatory subunit B alpha isoform OS=Rattus norvegicus OX=10116 GN=Ppp2r2a PE=2 SV=1;sp|P56932|2ABD_RAT Serine/threonine-protein phosphatase 2A 55 kDa regulatory subunit B delta iso…	0.997889	0.0109838	52.79	19.381	KSLEIEEKINKIRWL	Ppp2r2a	KSLEIEEKINKIRWL	human		2	TRUE				5610.5	4649.8	4961.9	6517.5	4767.6	5620.4	0	0	0	0	0	0	-0.035863	-0.228874	0.223322	0.0216878	-0.0170275	0.119551							0.0552087	0.685264
86	P37377	Snca	43	Alpha-synuclein	sp|P37377|SYUA_RAT Alpha-synuclein OS=Rattus norvegicus OX=10116 GN=Snca PE=1 SV=1	P37377;Q63754;A0A0G2JSQ1	Snca;Sncb;Sncb	43;43;43	sp|P37377|SYUA_RAT Alpha-synuclein OS=Rattus norvegicus OX=10116 GN=Snca PE=1 SV=1;sp|Q63754|SYUB_RAT Beta-synuclein OS=Rattus norvegicus OX=10116 GN=Sncb PE=1 SV=1;tr|A0A0G2JSQ1|A0A0G2JSQ1_RAT Beta-synuclein OS=Rattus norvegicus OX=10116 GN=Sncb PE=1 SV=1	0.966078	0.000815339	81.625	57.16	GVLYVGSKTKEGVVH	Snca	GVLYVGSKTKEGVVH	rat			TRUE				0	0	0	0	0	0	17524	15703	16566	14350	16596	21848							0.117378	-0.0195662	-0.0483463	-0.134108	0.0329721	0.0201353	-0.0434888	0.675327
87	Q63754	Sncb	21	Beta-synuclein	sp|Q63754|SYUB_RAT Beta-synuclein OS=Rattus norvegicus OX=10116 GN=Sncb PE=1 SV=1	Q63754;A0A0G2JSQ1	Sncb;Sncb	21;21	sp|Q63754|SYUB_RAT Beta-synuclein OS=Rattus norvegicus OX=10116 GN=Sncb PE=1 SV=1;tr|A0A0G2JSQ1|A0A0G2JSQ1_RAT Beta-synuclein OS=Rattus norvegicus OX=10116 GN=Sncb PE=1 SV=1	0.988829	0.000180754	93.345	68.491	GVVAAAEKTKQGVTE	""	""	""							9725.9	9737.2	5863.5	12280	9466	8984.5	7135.3	7692.7	9267.4	7897.9	9606.7	11922	-0.059946	0.0196789	-0.353594	0.117822	0.154679	-0.0214691	-0.238904	-0.109041	0.0536682	-0.0556142	0.184253	0.0862636	0.190671	0.0357627
88	Q63754	Sncb	23	Beta-synuclein	sp|Q63754|SYUB_RAT Beta-synuclein OS=Rattus norvegicus OX=10116 GN=Sncb PE=1 SV=1	Q63754;A0A0G2JSQ1	Sncb;Sncb	23;23	sp|Q63754|SYUB_RAT Beta-synuclein OS=Rattus norvegicus OX=10116 GN=Sncb PE=1 SV=1;tr|A0A0G2JSQ1|A0A0G2JSQ1_RAT Beta-synuclein OS=Rattus norvegicus OX=10116 GN=Sncb PE=1 SV=1	0.999999	0.00284716	64.65	22.255	VAAAEKTKQGVTEAA	""	""	""							9328.9	8223	6998.7	11297	8690.8	7777.4	0	0	0	0	0	0	-0.0112601	-0.115353	0.0105417	0.106262	0.140224	-0.120809							0.0805827	0.442792
89	Q63754	Sncb	58	Beta-synuclein	sp|Q63754|SYUB_RAT Beta-synuclein OS=Rattus norvegicus OX=10116 GN=Sncb PE=1 SV=1	Q63754;A0A0G2JSQ1	Sncb;Sncb	58;58	sp|Q63754|SYUB_RAT Beta-synuclein OS=Rattus norvegicus OX=10116 GN=Sncb PE=1 SV=1;tr|A0A0G2JSQ1|A0A0G2JSQ1_RAT Beta-synuclein OS=Rattus norvegicus OX=10116 GN=Sncb PE=1 SV=1	0.822241	0.000410593	72.898	49.047	GVASVAEKTKEQASH	Sncb	GVASVAEKTKEQASH	mouse		1	TRUE	VASVAEKTKEQAS	Sncb	TRUE	0	0	0	0	0	0	1880.2	1913.3	1865.7	1933.1	1290.7	2390.5							0.0346387	0.081163	-0.0611483	0.111464	-0.514004	-0.0343473	-0.163847	0.36323
90	Q63754	Sncb	85	Beta-synuclein	sp|Q63754|SYUB_RAT Beta-synuclein OS=Rattus norvegicus OX=10116 GN=Sncb PE=1 SV=1	Q63754;A0A0G2JSQ1	Sncb;Sncb	85;85	sp|Q63754|SYUB_RAT Beta-synuclein OS=Rattus norvegicus OX=10116 GN=Sncb PE=1 SV=1;tr|A0A0G2JSQ1|A0A0G2JSQ1_RAT Beta-synuclein OS=Rattus norvegicus OX=10116 GN=Sncb PE=1 SV=1	0.984357	1.4283e-30	167.72	144.39	AAATGLVKKEEFPTD	""	""	""							18880	16492	13354	25341	17030	16833	0	0	0	0	0	0	0.00590908	-0.111234	-0.0572559	0.271885	0.11083	-0.00678693							0.179503	0.111744
91	Q63544	Sncg	32	Gamma-synuclein	sp|Q63544|SYUG_RAT Gamma-synuclein OS=Rattus norvegicus OX=10116 GN=Sncg PE=1 SV=2	Q63544;Q63754;F1LQ96;A0A0G2JSQ1;A0A0G2K0T6	Sncg;Sncb;Sncg;Sncb;Sncg	32;32;32;32;32	sp|Q63544|SYUG_RAT Gamma-synuclein OS=Rattus norvegicus OX=10116 GN=Sncg PE=1 SV=2;sp|Q63754|SYUB_RAT Beta-synuclein OS=Rattus norvegicus OX=10116 GN=Sncb PE=1 SV=1;tr|F1LQ96|F1LQ96_RAT Gamma-synuclein OS=Rattus norvegicus OX=10116 GN=Sncg PE=1 SV=1;tr|A0A0G2JSQ1|A0A0G2JSQ1_RAT Beta-synuclein OS=Rattus norvegicus OX=10116 GN=Sncb PE=1 SV=1;tr|A0A0G2K0T6|A0A0G2K0T6_RAT Gamma-synuclein OS=Rattus no…	0.973967	0.000371738	88.021	59.117	GVTEAAEKTKEGVMY	Sncg	GVTEAAEKTKEGVMY	rat			TRUE				0	0	0	0	0	0	10381	8463.6	9995.7	9443.7	11615	13371							0.0753866	-0.197868	-0.0637972	-0.0243395	0.231521	0.0251363	0.139532	0.27504
92	Q63754	Sncb	34	Beta-synuclein	sp|Q63754|SYUB_RAT Beta-synuclein OS=Rattus norvegicus OX=10116 GN=Sncb PE=1 SV=1	Q63754;A0A0G2JSQ1	Sncb;Sncb	34;34	sp|Q63754|SYUB_RAT Beta-synuclein OS=Rattus norvegicus OX=10116 GN=Sncb PE=1 SV=1;tr|A0A0G2JSQ1|A0A0G2JSQ1_RAT Beta-synuclein OS=Rattus norvegicus OX=10116 GN=Sncb PE=1 SV=1	0.999989	0.0137043	53.034	28.691	TEAAEKTKEGVLYVG	""	""	""							17314	16169	13697	18899	14865	16331	0	0	0	0	0	0	-0.016079	-0.0368379	0.0822637	-0.0483467	0.0176031	0.0524655							-0.00254162	0.973834
93	P04692	Tpm1	213	Tropomyosin alpha-1 chain	sp|P04692|TPM1_RAT Tropomyosin alpha-1 chain OS=Rattus norvegicus OX=10116 GN=Tpm1 PE=1 SV=3	P04692;A0A0G2JX64;A0A0G2K7F7;Q91XN6;A0A0G2JSQ4	Tpm1;Tpm1;Tpm1;Tpm1;Tpm1	213;213;222;213;177	sp|P04692|TPM1_RAT Tropomyosin alpha-1 chain OS=Rattus norvegicus OX=10116 GN=Tpm1 PE=1 SV=3;tr|A0A0G2JX64|A0A0G2JX64_RAT Tropomyosin 1, alpha, isoform CRA_i OS=Rattus norvegicus OX=10116 GN=Tpm1 PE=1 SV=1;tr|A0A0G2K7F7|A0A0G2K7F7_RAT Tropomyosin alpha-1 chain OS=Rattus norvegicus OX=10116 GN=Tpm1 PE=1 SV=1;tr|Q91XN6|Q91XN6_RAT Tropomyosin 1, alpha, isoform CRA_h OS=Rattus norvegicus OX=10116 GN=…	0.999945	0.00031616	84.718	57.58	SLEAQAEKYSQKEDK	Tpm1	SLEAQAEKYSQKEDK	mouse		1	TRUE	LEAQAEKYSQKED	Tpm1	TRUE	4301.2	3971.8	3293.1	4058.3	4271.3	3807.6	3055.8	2461.4	3215.6	2589.9	2769.5	3942.1	0.0110545	-0.0259421	0.0621834	-0.231448	0.254692	-0.0119323	0.0978904	-0.192833	0.0868103	-0.103968	-0.049944	0.0498924	-0.0418814	0.518559
94	P04692	Tpm1	248	Tropomyosin alpha-1 chain	sp|P04692|TPM1_RAT Tropomyosin alpha-1 chain OS=Rattus norvegicus OX=10116 GN=Tpm1 PE=1 SV=3	P04692;A0A0G2JX64;A0A0G2K7F7;Q91XN6;A0A0G2JSQ4;Q63607;Q923Z2	Tpm1;Tpm1;Tpm1;Tpm1;Tpm1;Tpm1;Tpm1	248;248;257;248;212;248;248	sp|P04692|TPM1_RAT Tropomyosin alpha-1 chain OS=Rattus norvegicus OX=10116 GN=Tpm1 PE=1 SV=3;tr|A0A0G2JX64|A0A0G2JX64_RAT Tropomyosin 1, alpha, isoform CRA_i OS=Rattus norvegicus OX=10116 GN=Tpm1 PE=1 SV=1;tr|A0A0G2K7F7|A0A0G2K7F7_RAT Tropomyosin alpha-1 chain OS=Rattus norvegicus OX=10116 GN=Tpm1 PE=1 SV=1;tr|Q91XN6|Q91XN6_RAT Tropomyosin 1, alpha, isoform CRA_h OS=Rattus norvegicus OX=10116 GN=…	0.999997	0.019975	76.134	17.941	FAERSVTKLEKSIDD	Tpm1	FAERSVTKLEKSIDD	human		1	TRUE				21017	17341	14257	27990	23153	19995	17338	16980	21038	18345	21201	27164	-0.0409154	-0.240335	-0.16438	0.213801	0.352429	0.0400376	-0.157316	-0.16607	0.0371257	-0.0390718	0.126969	0.0750298	0.252758	0.00257631
95	P04692	Tpm1	205	Tropomyosin alpha-1 chain	sp|P04692|TPM1_RAT Tropomyosin alpha-1 chain OS=Rattus norvegicus OX=10116 GN=Tpm1 PE=1 SV=3	P04692;A0A0G2JX64;A0A0G2K7F7;Q91XN6;A0A0G2JSQ4	Tpm1;Tpm1;Tpm1;Tpm1;Tpm1	205;205;214;205;169	sp|P04692|TPM1_RAT Tropomyosin alpha-1 chain OS=Rattus norvegicus OX=10116 GN=Tpm1 PE=1 SV=3;tr|A0A0G2JX64|A0A0G2JX64_RAT Tropomyosin 1, alpha, isoform CRA_i OS=Rattus norvegicus OX=10116 GN=Tpm1 PE=1 SV=1;tr|A0A0G2K7F7|A0A0G2K7F7_RAT Tropomyosin alpha-1 chain OS=Rattus norvegicus OX=10116 GN=Tpm1 PE=1 SV=1;tr|Q91XN6|Q91XN6_RAT Tropomyosin 1, alpha, isoform CRA_h OS=Rattus norvegicus OX=10116 GN=…	1	3.7437e-23	140.03	89.001	KTVTNNLKSLEAQAE	Tpm1	KTVTNNLKSLEAQAE	mouse		1	TRUE	TVTNNLKSLEAQA	Tpm1	TRUE	23129	21273	19897	24542	21729	23933	4543.9	5266.2	5177.3	4664.7	4334.6	6463.7	-0.0810482	-0.123778	0.138222	-0.154137	0.0825723	0.121121	-0.0834342	0.150744	0.0202166	-0.00878583	-0.157376	0.00958262	-0.0133059	0.852681
96	Q9R1Z0	Vdac3	15	Voltage-dependent anion-selective channel protein 3	sp|Q9R1Z0|VDAC3_RAT Voltage-dependent anion-selective channel protein 3 OS=Rattus norvegicus OX=10116 GN=Vdac3 PE=1 SV=2	Q9R1Z0;A0A0G2JSR0	Vdac3;Vdac3	15;15	sp|Q9R1Z0|VDAC3_RAT Voltage-dependent anion-selective channel protein 3 OS=Rattus norvegicus OX=10116 GN=Vdac3 PE=1 SV=2;tr|A0A0G2JSR0|A0A0G2JSR0_RAT Voltage-dependent anion-selective channel protein 3 OS=Rattus norvegicus OX=10116 GN=Vdac3 PE=1 SV=1	1	0.00249802	95.741	55.473	CDLGKAAKDVFNKGY	Vdac3	CDLGKAAKDVFNKGY	human		5	TRUE				42895	37599	29593	39761	34178	33086	21755	21123	21076	20953	21350	27677	0.104833	-0.00733229	0.0057015	-0.163261	0.0307934	-0.116885	0.0288558	0.00767079	-0.101508	0.0114608	-0.00416499	-0.039216	-0.0485403	0.268816
97	Q9R1Z0	Vdac3	20	Voltage-dependent anion-selective channel protein 3	sp|Q9R1Z0|VDAC3_RAT Voltage-dependent anion-selective channel protein 3 OS=Rattus norvegicus OX=10116 GN=Vdac3 PE=1 SV=2	Q9R1Z0;A0A0G2JSR0	Vdac3;Vdac3	20;20	sp|Q9R1Z0|VDAC3_RAT Voltage-dependent anion-selective channel protein 3 OS=Rattus norvegicus OX=10116 GN=Vdac3 PE=1 SV=2;tr|A0A0G2JSR0|A0A0G2JSR0_RAT Voltage-dependent anion-selective channel protein 3 OS=Rattus norvegicus OX=10116 GN=Vdac3 PE=1 SV=1	1	5.41412e-05	100.19	67.563	AAKDVFNKGYGFGMV	Vdac3	AAKDVFNKGYGFGMV	human		8	TRUE	AKDVFNKGYGFGM	Vdac3	TRUE	70256	63847	51737	74245	55521	62307	24786	24180	25417	24582	26342	34807	0.0393097	-0.0207432	0.0343065	-0.0396564	-0.0465765	0.018953	-0.0103978	-0.0247617	-0.0587474	0.0144742	0.0715318	0.0640419	0.0393293	0.267745
98	Q9R1Z0	Vdac3	61	Voltage-dependent anion-selective channel protein 3	sp|Q9R1Z0|VDAC3_RAT Voltage-dependent anion-selective channel protein 3 OS=Rattus norvegicus OX=10116 GN=Vdac3 PE=1 SV=2	Q9R1Z0;A0A0G2JSR0	Vdac3;Vdac3	61;61	sp|Q9R1Z0|VDAC3_RAT Voltage-dependent anion-selective channel protein 3 OS=Rattus norvegicus OX=10116 GN=Vdac3 PE=1 SV=2;tr|A0A0G2JSR0|A0A0G2JSR0_RAT Voltage-dependent anion-selective channel protein 3 OS=Rattus norvegicus OX=10116 GN=Vdac3 PE=1 SV=1	0.994353	2.34383e-07	103.22	76.106	ASGNLETKYKVCNYG	Vdac3	ASGNLETKYKVCNYG	human		1	TRUE				7647.3	8507.2	5601.2	8669.4	6522	6079.1	46933	49602	46300	43809	46928	58839	-0.0109476	0.220736	-0.0237403	0.0113956	0.0131181	-0.18917	0.0361886	0.137331	-0.0680198	-0.0263916	0.0301251	-0.0530536	-0.0537294	0.297557
99	Q9R1Z0	Vdac3	28	Voltage-dependent anion-selective channel protein 3	sp|Q9R1Z0|VDAC3_RAT Voltage-dependent anion-selective channel protein 3 OS=Rattus norvegicus OX=10116 GN=Vdac3 PE=1 SV=2	Q9R1Z0;A0A0G2JSR0	Vdac3;Vdac3	28;28	sp|Q9R1Z0|VDAC3_RAT Voltage-dependent anion-selective channel protein 3 OS=Rattus norvegicus OX=10116 GN=Vdac3 PE=1 SV=2;tr|A0A0G2JSR0|A0A0G2JSR0_RAT Voltage-dependent anion-selective channel protein 3 OS=Rattus norvegicus OX=10116 GN=Vdac3 PE=1 SV=1	0.999531	0.00034424	73.781	49.93	GYGFGMVKIDLKTKS	Vdac3	GYGFGMVKIDLKTKS	human		1	TRUE	YGFGMVKIDLKTK	Vdac3	TRUE	12180	12083	10893	24295	8132.4	11938	0	0	0	0	0	0	-0.096061	-0.0296468	0.179248	0.741446	-0.42512	0.0278565							0.0968805	0.75908
100	Q9R1Z0	Vdac3	224	Voltage-dependent anion-selective channel protein 3	sp|Q9R1Z0|VDAC3_RAT Voltage-dependent anion-selective channel protein 3 OS=Rattus norvegicus OX=10116 GN=Vdac3 PE=1 SV=2	Q9R1Z0;A0A0G2JSR0	Vdac3;Vdac3	224;224	sp|Q9R1Z0|VDAC3_RAT Voltage-dependent anion-selective channel protein 3 OS=Rattus norvegicus OX=10116 GN=Vdac3 PE=1 SV=2;tr|A0A0G2JSR0|A0A0G2JSR0_RAT Voltage-dependent anion-selective channel protein 3 OS=Rattus norvegicus OX=10116 GN=Vdac3 PE=1 SV=1	1	0.00808159	54.549	32.463	TRFGIAAKYRLDCRT	""	""	""							0	0	0	0	0	0	877.07	869.46	987.76	1133.6	779.54	1316.9							-0.0488996	-0.0401247	0.037951	0.358043	-0.224878	0.12207	0.102103	0.528725
101	Q9R1Z0	Vdac3	109	Voltage-dependent anion-selective channel protein 3	sp|Q9R1Z0|VDAC3_RAT Voltage-dependent anion-selective channel protein 3 OS=Rattus norvegicus OX=10116 GN=Vdac3 PE=1 SV=2	Q9R1Z0;A0A0G2JSR0	Vdac3;Vdac3	109;109	sp|Q9R1Z0|VDAC3_RAT Voltage-dependent anion-selective channel protein 3 OS=Rattus norvegicus OX=10116 GN=Vdac3 PE=1 SV=2;tr|A0A0G2JSR0|A0A0G2JSR0_RAT Voltage-dependent anion-selective channel protein 3 OS=Rattus norvegicus OX=10116 GN=Vdac3 PE=1 SV=1	0.895027	1.76372e-08	101.32	76.467	IFVPNTGKKSGKLKA	Vdac3	IFVPNTGKKSGKLKA	human		1	TRUE	FVPNTGKKSGKLK	Vdac3	TRUE	29930	30678	24294	40746	26034	27258	11002	12557	12340	12065	12852	15959	-0.0827283	0.0308335	0.0527013	0.203699	-0.0302219	-0.0647704	-0.145126	0.066947	-0.0641677	0.024731	0.0731909	-0.0239342	0.0403939	0.486325
103	Q9R1Z0	Vdac3	274	Voltage-dependent anion-selective channel protein 3	sp|Q9R1Z0|VDAC3_RAT Voltage-dependent anion-selective channel protein 3 OS=Rattus norvegicus OX=10116 GN=Vdac3 PE=1 SV=2	Q9R1Z0;A0A0G2JSR0	Vdac3;Vdac3	274;274	sp|Q9R1Z0|VDAC3_RAT Voltage-dependent anion-selective channel protein 3 OS=Rattus norvegicus OX=10116 GN=Vdac3 PE=1 SV=2;tr|A0A0G2JSR0|A0A0G2JSR0_RAT Voltage-dependent anion-selective channel protein 3 OS=Rattus norvegicus OX=10116 GN=Vdac3 PE=1 SV=1	1	3.66359e-13	120.3	105.83	NFNAGGHKVGLGFEL	Vdac3	NFNAGGHKVGLGFEL	mouse		1	TRUE	FNAGGHKVGLGFE	Vdac3	TRUE	220050	202410	176010	244030	180620	194270	17825	16417	21905	19611	21285	29161	0.0192838	-0.0233173	0.133532	0.0098724	-0.0118882	-0.007614	-0.194621	-0.291986	0.018119	-0.020065	0.055404	0.100105	0.0559258	0.256503
104	Q9R1Z0	Vdac3	90	Voltage-dependent anion-selective channel protein 3	sp|Q9R1Z0|VDAC3_RAT Voltage-dependent anion-selective channel protein 3 OS=Rattus norvegicus OX=10116 GN=Vdac3 PE=1 SV=2	Q9R1Z0;A0A0G2JSR0	Vdac3;Vdac3	90;90	sp|Q9R1Z0|VDAC3_RAT Voltage-dependent anion-selective channel protein 3 OS=Rattus norvegicus OX=10116 GN=Vdac3 PE=1 SV=2;tr|A0A0G2JSR0|A0A0G2JSR0_RAT Voltage-dependent anion-selective channel protein 3 OS=Rattus norvegicus OX=10116 GN=Vdac3 PE=1 SV=1	0.999974	0.000286392	95.957	74.358	TEISWENKLAEGLKL	Vdac3	TEISWENKLAEGLKL	human		1	TRUE				9482.3	10385	7657.2	14322	7540.3	9178	0	0	0	0	0	0	-0.116361	0.0927805	0.0116402	0.319924	-0.193275	-0.0105482							0.0426805	0.782734
105	P40748	Syt3	87	Synaptotagmin-3	sp|P40748|SYT3_RAT Synaptotagmin-3 OS=Rattus norvegicus OX=10116 GN=Syt3 PE=1 SV=1	P40748;A0A0G2JSR2;Q5M8A7	Syt3;Syt3;Syt3	87;87;87	sp|P40748|SYT3_RAT Synaptotagmin-3 OS=Rattus norvegicus OX=10116 GN=Syt3 PE=1 SV=1;tr|A0A0G2JSR2|A0A0G2JSR2_RAT Synaptotagmin III, isoform CRA_a OS=Rattus norvegicus OX=10116 GN=Syt3 PE=4 SV=1;tr|Q5M8A7|Q5M8A7_RAT Synaptotagmin-3 OS=Rattus norvegicus OX=10116 GN=Syt3 PE=2 SV=1	1	0.000396429	71.208	42.465	CWVPWRDKGGSAVGG	""	""	""							23789	19107	18342	22126	21410	21499	10234	9597.6	10643	10149	10273	12092	-0.00386161	-0.242105	0.0574165	-0.267052	0.0978302	0.00298376	0.0128556	-0.0584217	-0.0152276	0.0376182	0.0124332	-0.161874	0.00796115	0.871618
106	P40748	Syt3	584	Synaptotagmin-3	sp|P40748|SYT3_RAT Synaptotagmin-3 OS=Rattus norvegicus OX=10116 GN=Syt3 PE=1 SV=1	P40748;A0A0G2JSR2	Syt3;Syt3	584;584	sp|P40748|SYT3_RAT Synaptotagmin-3 OS=Rattus norvegicus OX=10116 GN=Syt3 PE=1 SV=1;tr|A0A0G2JSR2|A0A0G2JSR2_RAT Synaptotagmin III, isoform CRA_a OS=Rattus norvegicus OX=10116 GN=Syt3 PE=4 SV=1	1	0.0231686	80.229	60.869	GGKGLSEKENSE___	""	""	""							4868.3	4805.4	4075.4	4664	4332.6	3941.8	7917.2	8398.1	6065.7	8344.4	6663.8	7687.5	-0.0313944	0.0277937	0.148551	-0.251883	0.0541223	-0.183087	0.128892	0.235312	-0.340043	0.241505	-0.125663	-0.328997	-0.181325	0.0343341
107	P40748	Syt3	576	Synaptotagmin-3	sp|P40748|SYT3_RAT Synaptotagmin-3 OS=Rattus norvegicus OX=10116 GN=Syt3 PE=1 SV=1	P40748;A0A0G2JSR2	Syt3;Syt3	576;576	sp|P40748|SYT3_RAT Synaptotagmin-3 OS=Rattus norvegicus OX=10116 GN=Syt3 PE=1 SV=1;tr|A0A0G2JSR2|A0A0G2JSR2_RAT Synaptotagmin III, isoform CRA_a OS=Rattus norvegicus OX=10116 GN=Syt3 PE=4 SV=1	0.998955	0.000594624	91.584	46.423	KTLSSFTKGGKGLSE	""	""	""							5107.3	4059.1	3412.7	6303.2	5000.9	4301	0	0	0	0	0	0	0.0470702	-0.206381	-0.0981552	0.191955	0.270399	-0.047948							0.223957	0.107253
108	P47727	Cbr1	148	Carbonyl reductase [NADPH] 1	sp|P47727|CBR1_RAT Carbonyl reductase [NADPH] 1 OS=Rattus norvegicus OX=10116 GN=Cbr1 PE=1 SV=2	P47727;A0A0G2JSV2;A0A0G2K658;M0R3X6	Cbr1;Cbr1;LOC102556347;LOC102556347	148;148;200;148	sp|P47727|CBR1_RAT Carbonyl reductase [NADPH] 1 OS=Rattus norvegicus OX=10116 GN=Cbr1 PE=1 SV=2;tr|A0A0G2JSV2|A0A0G2JSV2_RAT Carbonyl reductase [NADPH] 1-like OS=Rattus norvegicus OX=10116 GN=Cbr1 PE=1 SV=1;tr|A0A0G2K658|A0A0G2K658_RAT Carbonyl reductase [NADPH] 1-like OS=Rattus norvegicus OX=10116 GN=LOC102556347 PE=1 SV=1;tr|M0R3X6|M0R3X6_RAT Carbonyl reductase [NADPH] 1-like OS=Rattus norvegic…	1	0.000547053	78.903	54.048	SVSLRALKSCSPELQ	""	""	""							5368.5	5494.4	4302.9	5299.3	5780.7	5218.9	0	0	0	0	0	0	-0.11264	-0.00124743	0.00457207	-0.289996	0.247787	-0.000542842							0.0221879	0.884546
109	P47727	Cbr1	48	Carbonyl reductase [NADPH] 1	sp|P47727|CBR1_RAT Carbonyl reductase [NADPH] 1 OS=Rattus norvegicus OX=10116 GN=Cbr1 PE=1 SV=2	P47727;A0A0G2JSV2;A0A0G2K658;M0R3X6;A0A096MJ24	Cbr1;Cbr1;LOC102556347;LOC102556347;Cbr1	48;48;100;48;48	sp|P47727|CBR1_RAT Carbonyl reductase [NADPH] 1 OS=Rattus norvegicus OX=10116 GN=Cbr1 PE=1 SV=2;tr|A0A0G2JSV2|A0A0G2JSV2_RAT Carbonyl reductase [NADPH] 1-like OS=Rattus norvegicus OX=10116 GN=Cbr1 PE=1 SV=1;tr|A0A0G2K658|A0A0G2K658_RAT Carbonyl reductase [NADPH] 1-like OS=Rattus norvegicus OX=10116 GN=LOC102556347 PE=1 SV=1;tr|M0R3X6|M0R3X6_RAT Carbonyl reductase [NADPH] 1-like OS=Rattus norvegic…	1	1.07356e-07	96.993	76.152	SRGHEAVKQLQTEGL	""	""	""							5082.4	4602.2	3524.1	4473.1	3787.5	5466.7	5683.3	5453.9	5606.7	5724.7	6340	7690.4	0.0777195	0.0124829	-0.0141137	-0.265154	-0.0928428	0.33575	-0.010313	-0.0484064	-0.114508	0.0369534	0.141531	0.0106044	0.0359721	0.545735
110	P18666	Myl12b	150	Myosin regulatory light chain 12B	sp|P18666|ML12B_RAT Myosin regulatory light chain 12B OS=Rattus norvegicus OX=10116 GN=Myl12b PE=1 SV=3	P18666;P13832;A0A0G2JSW0;B0BMS8	Myl12b;Rlc;Myl12b;Myl9	150;150;150;150	sp|P18666|ML12B_RAT Myosin regulatory light chain 12B OS=Rattus norvegicus OX=10116 GN=Myl12b PE=1 SV=3;sp|P13832|MRLCA_RAT Myosin regulatory light chain RLC-A OS=Rattus norvegicus OX=10116 GN=Rlc-a PE=2 SV=2;tr|A0A0G2JSW0|A0A0G2JSW0_RAT Myosin regulatory light chain 12B OS=Rattus norvegicus OX=10116 GN=Myl12b PE=4 SV=1;tr|B0BMS8|B0BMS8_RAT Myl9 protein OS=Rattus norvegicus OX=10116 GN=Myl9 PE=1 …	0.898491	0.0154859	79.469	52.214	YREAPIDKKGNFNYI	Myl12b	YREAPIDKKGNFNYI	human		3	TRUE				9648.7	7664.4	6308.3	9210.2	8982.6	8328.9	7155.1	6855	7783	6846.5	8150.4	8136.8	0.118546	-0.135666	-0.0581157	-0.107195	0.269046	0.0592077	0.0154433	-0.0250247	0.0521797	-0.0113668	0.197432	-0.214479	0.0584626	0.418452
111	Q6QI25	Ormdl3	79	ORM1-like protein 3	sp|Q6QI25|ORML3_RAT ORM1-like protein 3 OS=Rattus norvegicus OX=10116 GN=Ormdl3 PE=2 SV=2	Q6QI25;A0A0G2JSW1;D4A2I4	Ormdl3;Ormdl3;Ormdl2	79;106;79	sp|Q6QI25|ORML3_RAT ORM1-like protein 3 OS=Rattus norvegicus OX=10116 GN=Ormdl3 PE=2 SV=2;tr|A0A0G2JSW1|A0A0G2JSW1_RAT ORM1-like protein OS=Rattus norvegicus OX=10116 GN=Ormdl3 PE=3 SV=1;tr|D4A2I4|D4A2I4_RAT ORM1-like protein OS=Rattus norvegicus OX=10116 GN=Ormdl2 PE=1 SV=1	1	2.40497e-05	81.431	67.274	FETPDQGKARLLTHW	Ormdl1	FETPDQGKARLLTHW	human		4	TRUE				13477	11813	9137.6	15677	12919	11071	0	0	0	0	0	0	0.0542868	-0.0578875	-0.0699036	0.113798	0.246984	-0.0765566							0.119243	0.300968
112	Q9JK72	Ccs	76	Copper chaperone for superoxide dismutase	sp|Q9JK72|CCS_RAT Copper chaperone for superoxide dismutase OS=Rattus norvegicus OX=10116 GN=Ccs PE=1 SV=1	Q9JK72;A0A0G2JSZ9	Ccs;Ccs	76;76	sp|Q9JK72|CCS_RAT Copper chaperone for superoxide dismutase OS=Rattus norvegicus OX=10116 GN=Ccs PE=1 SV=1;tr|A0A0G2JSZ9|A0A0G2JSZ9_RAT Copper chaperone for superoxide dismutase OS=Rattus norvegicus OX=10116 GN=Ccs PE=1 SV=1	0.999881	0.00446297	59.898	41.586	TGRQAVLKGMGSSQL	Ccs	TGRQAVLKGMGSGQL	human		1	TRUE				0	0	0	0	0	0	0	0	0	0	0	0													0	0
113	P97834	Gps1	228	COP9 signalosome complex subunit 1	sp|P97834|CSN1_RAT COP9 signalosome complex subunit 1 OS=Rattus norvegicus OX=10116 GN=Gps1 PE=1 SV=1	P97834;A0A0G2JT06;A0A0G2JW80	Gps1;Gps1;Gps1	228;283;244	sp|P97834|CSN1_RAT COP9 signalosome complex subunit 1 OS=Rattus norvegicus OX=10116 GN=Gps1 PE=1 SV=1;tr|A0A0G2JT06|A0A0G2JT06_RAT COP9 signalosome complex subunit 1 OS=Rattus norvegicus OX=10116 GN=Gps1 PE=1 SV=1;tr|A0A0G2JW80|A0A0G2JW80_RAT COP9 signalosome complex subunit 1 OS=Rattus norvegicus OX=10116 GN=Gps1 PE=1 SV=1	0.983028	0.000184472	105.65	74.777	QTQAILTKLKCAAGL	Gps1	QTQAILTKLKCAAGL	mouse		1	TRUE	TQAILTKLKCAAG	Gps1	TRUE	0	0	0	0	0	0	2417.3	2208.9	3880.1	2132.2	2406.4	4770.4							0.007829	-0.100892	0.605908	-0.13643	-0.00460089	0.57313	-0.0269151	0.916995
114	P97834	Gps1	447	COP9 signalosome complex subunit 1	sp|P97834|CSN1_RAT COP9 signalosome complex subunit 1 OS=Rattus norvegicus OX=10116 GN=Gps1 PE=1 SV=1	P97834;A0A0G2JT06;A0A0G2JW80	Gps1;Gps1;Gps1	447;502;463	sp|P97834|CSN1_RAT COP9 signalosome complex subunit 1 OS=Rattus norvegicus OX=10116 GN=Gps1 PE=1 SV=1;tr|A0A0G2JT06|A0A0G2JT06_RAT COP9 signalosome complex subunit 1 OS=Rattus norvegicus OX=10116 GN=Gps1 PE=1 SV=1;tr|A0A0G2JW80|A0A0G2JW80_RAT COP9 signalosome complex subunit 1 OS=Rattus norvegicus OX=10116 GN=Gps1 PE=1 SV=1	1	2.86134e-05	91.658	76.225	LRNQIHVKSPPREGS	Gps1	LRNQIHVKSPPREGS	mouse		1	TRUE				8285.8	8226.3	8434.6	8905.1	7853.9	7144.9	10355	10241	10847	9533.9	9559.6	13167	-0.0355765	0.0319759	0.426524	-0.0902242	0.140893	-0.0964332	0.0403657	0.0457421	0.0227163	-0.0420282	-0.0808495	-0.0284474	-0.0803199	0.0365649
115	A0A0G2K472	Cyfip1	1081	Cytoplasmic FMR1-interacting protein	tr|A0A0G2K472|A0A0G2K472_RAT Cytoplasmic FMR1-interacting protein OS=Rattus norvegicus OX=10116 GN=Cyfip1 PE=1 SV=1	A0A0G2K472;D4A8H8;A0A0G2JT63;D3ZX82	Cyfip1;Cyfip1;Cyfip2;Cyfip2	1081;1083;796;422	tr|A0A0G2K472|A0A0G2K472_RAT Cytoplasmic FMR1-interacting protein OS=Rattus norvegicus OX=10116 GN=Cyfip1 PE=1 SV=1;tr|D4A8H8|D4A8H8_RAT Cytoplasmic FMR1-interacting protein OS=Rattus norvegicus OX=10116 GN=Cyfip1 PE=1 SV=1;tr|A0A0G2JT63|A0A0G2JT63_RAT Cytoplasmic FMR1-interacting protein 2 OS=Rattus norvegicus OX=10116 GN=Cyfip2 PE=4 SV=1;tr|D3ZX82|D3ZX82_RAT Cytoplasmic FMR1 interacting protein…	1	0.000158692	94.692	50.382	REGDLLTKERLCCGL	Cyfip1	REGDLLTKERLCCGL	human		3	TRUE				0	0	0	0	0	0	13112	14215	12269	13025	12559	16834							0.0276067	0.16548	-0.152881	0.0547975	-0.0404693	-0.0273153	-0.0177309	0.876765
116	A0A0G2JT63	Cyfip2	259	Cytoplasmic FMR1-interacting protein 2	tr|A0A0G2JT63|A0A0G2JT63_RAT Cytoplasmic FMR1-interacting protein 2 OS=Rattus norvegicus OX=10116 GN=Cyfip2 PE=4 SV=1	A0A0G2JT63	Cyfip2	259	tr|A0A0G2JT63|A0A0G2JT63_RAT Cytoplasmic FMR1-interacting protein 2 OS=Rattus norvegicus OX=10116 GN=Cyfip2 PE=4 SV=1	1	0.00123866	69.423	45.995	PKGGFDIKVPRRAVG	Cyfip2	PKGGFDIKVPRRAVG	human		2	TRUE				0	0	0	0	0	0	1656.7	2561.9	2514.5	2522.7	2378.7	2512.3							-0.518043	0.132206	-0.000702162	0.125408	-0.00209225	-0.332759	0.0590321	0.777061
117	A0A0G2JT63	Cyfip2	751	Cytoplasmic FMR1-interacting protein 2	tr|A0A0G2JT63|A0A0G2JT63_RAT Cytoplasmic FMR1-interacting protein 2 OS=Rattus norvegicus OX=10116 GN=Cyfip2 PE=4 SV=1	A0A0G2JT63;D3ZX82	Cyfip2;Cyfip2	751;377	tr|A0A0G2JT63|A0A0G2JT63_RAT Cytoplasmic FMR1-interacting protein 2 OS=Rattus norvegicus OX=10116 GN=Cyfip2 PE=4 SV=1;tr|D3ZX82|D3ZX82_RAT Cytoplasmic FMR1 interacting protein 2 (Predicted) OS=Rattus norvegicus OX=10116 GN=Cyfip2 PE=4 SV=2	1	0.0105622	51.346	32.566	ILPRVYIKEGERLEV	Cyfip2	ILPRVYIKEGERLEV	mouse		1	TRUE				12854	10315	10677	11462	10659	11574	3668	4273.1	4933.8	3754	4253.7	6715.9	0.00911872	-0.230405	0.177829	-0.314878	-0.00732488	0.0106593	-0.222973	0.0186638	0.120115	-0.152743	-0.015158	0.234202	-0.012053	0.906756
118	Q9JIR4	Rims1	1305	Regulating synaptic membrane exocytosis protein 1	sp|Q9JIR4|RIMS1_RAT Regulating synaptic membrane exocytosis protein 1 OS=Rattus norvegicus OX=10116 GN=Rims1 PE=1 SV=1	Q9JIR4;A0A0G2JT77;A0A0G2K708;A0A0G2KA18;A0A0G2KAV8;F1LYS1	Rims1;Rims1;Rims1;Rims1;Rims1;Rims1	1305;1304;1303;1243;1138;1243	sp|Q9JIR4|RIMS1_RAT Regulating synaptic membrane exocytosis protein 1 OS=Rattus norvegicus OX=10116 GN=Rims1 PE=1 SV=1;tr|A0A0G2JT77|A0A0G2JT77_RAT Regulating synaptic membrane exocytosis protein 1 OS=Rattus norvegicus OX=10116 GN=Rims1 PE=1 SV=1;tr|A0A0G2K708|A0A0G2K708_RAT Regulating synaptic membrane exocytosis protein 1 OS=Rattus norvegicus OX=10116 GN=Rims1 PE=1 SV=1;tr|A0A0G2KA18|A0A0G2KA18…	1	0.00205279	58.63	42.405	RISSFTPKMQGRRMG	""	""	""							16492	14564	13327	20337	15576	15482	0	0	0	0	0	0	-0.0948057	-0.196216	0.0342018	0.0488963	0.0764544	-0.0331098							0.116354	0.235719
119	Q9JIR4	Rims1	1473	Regulating synaptic membrane exocytosis protein 1	sp|Q9JIR4|RIMS1_RAT Regulating synaptic membrane exocytosis protein 1 OS=Rattus norvegicus OX=10116 GN=Rims1 PE=1 SV=1	Q9JIR4;A0A0G2JT77;A0A0G2K708;A0A0G2KA18;A0A0G2KAV8;F1LYS1	Rims1;Rims1;Rims1;Rims1;Rims1;Rims1	1473;1472;1471;1411;1306;1411	sp|Q9JIR4|RIMS1_RAT Regulating synaptic membrane exocytosis protein 1 OS=Rattus norvegicus OX=10116 GN=Rims1 PE=1 SV=1;tr|A0A0G2JT77|A0A0G2JT77_RAT Regulating synaptic membrane exocytosis protein 1 OS=Rattus norvegicus OX=10116 GN=Rims1 PE=1 SV=1;tr|A0A0G2K708|A0A0G2K708_RAT Regulating synaptic membrane exocytosis protein 1 OS=Rattus norvegicus OX=10116 GN=Rims1 PE=1 SV=1;tr|A0A0G2KA18|A0A0G2KA18…	1	0.00846312	61.958	30.198	QIGMEDKKGQLEVEV	""	""	""							17970	17563	13017	21846	17435	17098	2858.1	2781.7	3207.8	3365.7	2212.5	4019	-0.0638982	-0.0189997	-0.0926698	0.059242	0.146199	0.0172094	-0.0380382	-0.0557805	0.0438716	0.234607	-0.413327	0.0383296	0.113265	0.0310665
120	Q9JIR4	Rims1	1351	Regulating synaptic membrane exocytosis protein 1	sp|Q9JIR4|RIMS1_RAT Regulating synaptic membrane exocytosis protein 1 OS=Rattus norvegicus OX=10116 GN=Rims1 PE=1 SV=1	Q9JIR4;A0A0G2JT77;A0A0G2K708;A0A0G2KA18;A0A0G2KAV8;F1LYS1	Rims1;Rims1;Rims1;Rims1;Rims1;Rims1	1351;1350;1349;1289;1184;1289	sp|Q9JIR4|RIMS1_RAT Regulating synaptic membrane exocytosis protein 1 OS=Rattus norvegicus OX=10116 GN=Rims1 PE=1 SV=1;tr|A0A0G2JT77|A0A0G2JT77_RAT Regulating synaptic membrane exocytosis protein 1 OS=Rattus norvegicus OX=10116 GN=Rims1 PE=1 SV=1;tr|A0A0G2K708|A0A0G2K708_RAT Regulating synaptic membrane exocytosis protein 1 OS=Rattus norvegicus OX=10116 GN=Rims1 PE=1 SV=1;tr|A0A0G2KA18|A0A0G2KA18…	0.857686	1.34715e-06	114.55	78.08	GTVGAGGKKRRSSLS	""	""	""							6099.4	5107.8	5260.3	5633.1	4739.7	5948.9	0	0	0	0	0	0	0.055847	-0.122169	0.278747	-0.21753	-0.0543229	0.172673							-0.103868	0.50913
121	Q9JIR4	Rims1	1489	Regulating synaptic membrane exocytosis protein 1	sp|Q9JIR4|RIMS1_RAT Regulating synaptic membrane exocytosis protein 1 OS=Rattus norvegicus OX=10116 GN=Rims1 PE=1 SV=1	Q9JIR4;A0A0G2JT77;A0A0G2K708;A0A0G2KA18;A0A0G2KAV8;F1LYS1	Rims1;Rims1;Rims1;Rims1;Rims1;Rims1	1489;1488;1487;1427;1322;1427	sp|Q9JIR4|RIMS1_RAT Regulating synaptic membrane exocytosis protein 1 OS=Rattus norvegicus OX=10116 GN=Rims1 PE=1 SV=1;tr|A0A0G2JT77|A0A0G2JT77_RAT Regulating synaptic membrane exocytosis protein 1 OS=Rattus norvegicus OX=10116 GN=Rims1 PE=1 SV=1;tr|A0A0G2K708|A0A0G2K708_RAT Regulating synaptic membrane exocytosis protein 1 OS=Rattus norvegicus OX=10116 GN=Rims1 PE=1 SV=1;tr|A0A0G2KA18|A0A0G2KA18…	0.99906	0.0352266	48.602	23.165	RARSLTQKPGSKSTP	""	""	""							0	0	0	0	0	0	14503	14173	15564	13329	14710	19355							-0.000325617	-0.0121845	0.016918	-0.0853132	0.0142104	0.000617028	-0.0249645	0.779096
122	Q9JIR4	Rims1	1493	Regulating synaptic membrane exocytosis protein 1	sp|Q9JIR4|RIMS1_RAT Regulating synaptic membrane exocytosis protein 1 OS=Rattus norvegicus OX=10116 GN=Rims1 PE=1 SV=1	Q9JIR4;A0A0G2JT77;A0A0G2K708;A0A0G2KA18;A0A0G2KAV8;F1LYS1	Rims1;Rims1;Rims1;Rims1;Rims1;Rims1	1493;1492;1491;1431;1326;1431	sp|Q9JIR4|RIMS1_RAT Regulating synaptic membrane exocytosis protein 1 OS=Rattus norvegicus OX=10116 GN=Rims1 PE=1 SV=1;tr|A0A0G2JT77|A0A0G2JT77_RAT Regulating synaptic membrane exocytosis protein 1 OS=Rattus norvegicus OX=10116 GN=Rims1 PE=1 SV=1;tr|A0A0G2K708|A0A0G2K708_RAT Regulating synaptic membrane exocytosis protein 1 OS=Rattus norvegicus OX=10116 GN=Rims1 PE=1 SV=1;tr|A0A0G2KA18|A0A0G2KA18…	0.997655	2.32168e-07	94.544	76.95	LTQKPGSKSTPAPYV	""	""	""							0	0	0	0	0	0	2598.8	3109.3	2951.9	2696.7	3311	4992.4							-0.190723	0.0893687	-0.0915425	-0.100578	0.152789	0.335753	0.19362	0.212131
123	Q9WVB1	Rab6a	26	Ras-related protein Rab-6A	sp|Q9WVB1|RAB6A_RAT Ras-related protein Rab-6A OS=Rattus norvegicus OX=10116 GN=Rab6a PE=1 SV=2	Q9WVB1;A0A0G2JT78;A0A0H2UHP9	Rab6a;Rab6b;Rab6a	26;26;26	sp|Q9WVB1|RAB6A_RAT Ras-related protein Rab-6A OS=Rattus norvegicus OX=10116 GN=Rab6a PE=1 SV=2;tr|A0A0G2JT78|A0A0G2JT78_RAT RAB6B, member RAS oncogene family OS=Rattus norvegicus OX=10116 GN=Rab6b PE=4 SV=1;tr|A0A0H2UHP9|A0A0H2UHP9_RAT RCG39700, isoform CRA_d OS=Rattus norvegicus OX=10116 GN=Rab6a PE=1 SV=1	1	3.09925e-18	131.4	98.83	LGEQSVGKTSLITRF	Rab6a	LGEQSVGKTSLITRF	human		1	TRUE	GEQSVGKTSLITR	Rab6a	TRUE	22248	20155	15286	34478	15990	20873	398.42	625.4	680.32	1101.6	268.58	647.89	0.0304938	-0.0340944	-0.0745491	0.503856	-0.19231	0.0913265	-0.478657	0.19318	0.208649	1.02538	-1.0535	-0.19261	0.0845494	0.675499
124	Q9WVB1	Rab6a	133	Ras-related protein Rab-6A	sp|Q9WVB1|RAB6A_RAT Ras-related protein Rab-6A OS=Rattus norvegicus OX=10116 GN=Rab6a PE=1 SV=2	Q9WVB1;A0A0G2JT78;A0A0H2UHP9;F1LVC3	Rab6a;Rab6b;Rab6a;Rab6b	133;133;133;100	sp|Q9WVB1|RAB6A_RAT Ras-related protein Rab-6A OS=Rattus norvegicus OX=10116 GN=Rab6a PE=1 SV=2;tr|A0A0G2JT78|A0A0G2JT78_RAT RAB6B, member RAS oncogene family OS=Rattus norvegicus OX=10116 GN=Rab6b PE=4 SV=1;tr|A0A0H2UHP9|A0A0H2UHP9_RAT RCG39700, isoform CRA_d OS=Rattus norvegicus OX=10116 GN=Rab6a PE=1 SV=1;tr|F1LVC3|F1LVC3_RAT RAB6B, member RAS oncogene family OS=Rattus norvegicus OX=10116 GN=R…	1	0.0314613	75.972	14.01	NKTDLADKRQVSIEE	Rab6a	NKTDLADKRQVSIEE	mouse		1	TRUE	KTDLADKRQITIE;KTDLADKRQVSIE	Rab6a	TRUE	8028.7	7065.7	5245.7	6827.4	7161.2	6622.3	21551	23416	20700	22536	21447	25100	0.114779	0.00839454	-0.0628305	-0.27769	0.203515	-0.0101848	0.00805845	0.149146	-0.134684	0.10933	-0.00483033	-0.187421	-0.0336723	0.721154
125	A0A0G2JT78	Rab6b	164	RAB6B, member RAS oncogene family	tr|A0A0G2JT78|A0A0G2JT78_RAT RAB6B, member RAS oncogene family OS=Rattus norvegicus OX=10116 GN=Rab6b PE=4 SV=1	A0A0G2JT78;F1LVC3	Rab6b;Rab6b	164;131	tr|A0A0G2JT78|A0A0G2JT78_RAT RAB6B, member RAS oncogene family OS=Rattus norvegicus OX=10116 GN=Rab6b PE=4 SV=1;tr|F1LVC3|F1LVC3_RAT RAB6B, member RAS oncogene family OS=Rattus norvegicus OX=10116 GN=Rab6b PE=4 SV=2	1	3.2832e-05	91.584	60.162	AKTGYNVKQLFRRVA	Rab6b	AKTGYNVKQLFRRVA	mouse		1	TRUE	KTGYNVKQLFRRV	Rab6b	TRUE	17425	18352	13855	23867	16339	17537	3506.9	2423.5	2597.3	2833.9	3051	4064.9	-0.15649	-0.00376137	-0.0508198	0.13873	0.00437303	0.00562408	0.240585	-0.271172	-0.277217	-0.0300274	0.0337609	0.0381961	0.134837	0.0330102
126	Q9WU82	Ctnnb1	158	Catenin beta-1	sp|Q9WU82|CTNB1_RAT Catenin beta-1 OS=Rattus norvegicus OX=10116 GN=Ctnnb1 PE=1 SV=1	Q9WU82;A0A0G2JT93	Ctnnb1;Ctnnb1	158;158	sp|Q9WU82|CTNB1_RAT Catenin beta-1 OS=Rattus norvegicus OX=10116 GN=Ctnnb1 PE=1 SV=1;tr|A0A0G2JT93|A0A0G2JT93_RAT Catenin (Cadherin associated protein), beta 1, isoform CRA_a OS=Rattus norvegicus OX=10116 GN=Ctnnb1 PE=1 SV=1	1	1.49231e-05	94.882	73.348	RAIPELTKLLNDEDQ	Ctnnb1	RAIPELTKLLNDEDQ	human		3	TRUE				18796	16209	11280	43798	11145	13645	0	0	0	0	0	0	0.217143	0.0814626	-0.0830933	1.27894	-0.283184	-0.0920394							0.229403	0.610845
127	Q9WU82	Ctnnb1	170	Catenin beta-1	sp|Q9WU82|CTNB1_RAT Catenin beta-1 OS=Rattus norvegicus OX=10116 GN=Ctnnb1 PE=1 SV=1	Q9WU82;A0A0G2JT93	Ctnnb1;Ctnnb1	170;170	sp|Q9WU82|CTNB1_RAT Catenin beta-1 OS=Rattus norvegicus OX=10116 GN=Ctnnb1 PE=1 SV=1;tr|A0A0G2JT93|A0A0G2JT93_RAT Catenin (Cadherin associated protein), beta 1, isoform CRA_a OS=Rattus norvegicus OX=10116 GN=Ctnnb1 PE=1 SV=1	1	8.91129e-09	118.35	102.45	EDQVVVNKAAVMVHQ	Ctnnb1	EDQVVVNKAAVMVHQ	human		6	TRUE				5357	5716.6	2859.1	13076	3794.3	4134.1	0	0	0	0	0	0	0.110052	0.281734	-0.359391	1.23884	-0.133838	-0.11093							0.320558	0.476275
128	Q9WU82	Ctnnb1	233	Catenin beta-1	sp|Q9WU82|CTNB1_RAT Catenin beta-1 OS=Rattus norvegicus OX=10116 GN=Ctnnb1 PE=1 SV=1	Q9WU82;A0A0G2JT93	Ctnnb1;Ctnnb1	233;233	sp|Q9WU82|CTNB1_RAT Catenin beta-1 OS=Rattus norvegicus OX=10116 GN=Ctnnb1 PE=1 SV=1;tr|A0A0G2JT93|A0A0G2JT93_RAT Catenin (Cadherin associated protein), beta 1, isoform CRA_a OS=Rattus norvegicus OX=10116 GN=Ctnnb1 PE=1 SV=1	1	9.93929e-06	93.51	63.821	EGLLAIFKSGGIPAL	Ctnnb1	EGLLAIFKSGGIPAL	human		2	TRUE				14613	14129	11858	32557	8365.7	12961	0	0	0	0	0	0	-0.0164786	0.012878	0.118551	0.980598	-0.567471	-0.0366836							0.0871642	0.830886
129	Q9WU82	Ctnnb1	133	Catenin beta-1	sp|Q9WU82|CTNB1_RAT Catenin beta-1 OS=Rattus norvegicus OX=10116 GN=Ctnnb1 PE=1 SV=1	Q9WU82;A0A0G2JT93	Ctnnb1;Ctnnb1	133;133	sp|Q9WU82|CTNB1_RAT Catenin beta-1 OS=Rattus norvegicus OX=10116 GN=Ctnnb1 PE=1 SV=1;tr|A0A0G2JT93|A0A0G2JT93_RAT Catenin (Cadherin associated protein), beta 1, isoform CRA_a OS=Rattus norvegicus OX=10116 GN=Ctnnb1 PE=1 SV=1	1	4.62704e-16	132.93	120.86	AEPSQMLKHAVVNLI	Ctnnb1	AEPSQMLKHAVVNLI	human		3	TRUE	EPSQMLKHAVVNL	Ctnnb1	TRUE	5911.1	5595.2	3733.1	16979	4961.8	5748.4	0	0	0	0	0	0	-0.00115669	-0.00244395	-0.227787	1.36246	-1.80545e-05	0.111448							0.568425	0.187576
130	Q9WU82	Ctnnb1	671	Catenin beta-1	sp|Q9WU82|CTNB1_RAT Catenin beta-1 OS=Rattus norvegicus OX=10116 GN=Ctnnb1 PE=1 SV=1	Q9WU82;A0A0G2JT93	Ctnnb1;Ctnnb1	671;671	sp|Q9WU82|CTNB1_RAT Catenin beta-1 OS=Rattus norvegicus OX=10116 GN=Ctnnb1 PE=1 SV=1;tr|A0A0G2JT93|A0A0G2JT93_RAT Catenin (Cadherin associated protein), beta 1, isoform CRA_a OS=Rattus norvegicus OX=10116 GN=Ctnnb1 PE=1 SV=1	0.929938	6.51535e-05	89.403	83.901	EDKPQDYKKRLSVEL	Ctnnb1	EDKPQDYKKRLSVEL	human		1	TRUE				23650	25175	18879	25958	20017	17408	19211	20635	30113	16838	24481	34323	-0.00578159	0.16232	0.105582	-0.0300811	0.00730568	-0.295001	-0.232411	-0.107903	0.331425	-0.385828	0.111409	0.18942	-0.100388	0.426648
131	Q5BK32	Faf2	68	FAS-associated factor 2	sp|Q5BK32|FAF2_RAT FAS-associated factor 2 OS=Rattus norvegicus OX=10116 GN=Faf2 PE=2 SV=1	Q5BK32;A0A0G2JTA0	Faf2;Faf2	68;167	sp|Q5BK32|FAF2_RAT FAS-associated factor 2 OS=Rattus norvegicus OX=10116 GN=Faf2 PE=2 SV=1;tr|A0A0G2JTA0|A0A0G2JTA0_RAT FAS-associated factor 2 OS=Rattus norvegicus OX=10116 GN=Faf2 PE=1 SV=1	1	1.85658e-65	183.23	161.14	SQALSDAKRELRFLL	Faf2	SQALNDAKRELRFLL	human		6	TRUE	QALNDAKRELRFL	Faf2	TRUE	4236.6	4485	3110.4	4419.6	2911.7	3929.5	2225.6	2305.1	2518.1	2175.4	2132.6	2704	0.00433332	0.164484	-0.00505169	-0.0932963	-0.28301	0.0486426	9.74531e-05	0.0720797	0.0936207	0.00397901	-0.0673933	-0.134414	-0.114381	0.0535129
132	Q5BK32	Faf2	230	FAS-associated factor 2	sp|Q5BK32|FAF2_RAT FAS-associated factor 2 OS=Rattus norvegicus OX=10116 GN=Faf2 PE=2 SV=1	Q5BK32;A0A0G2JTA0	Faf2;Faf2	230;329	sp|Q5BK32|FAF2_RAT FAS-associated factor 2 OS=Rattus norvegicus OX=10116 GN=Faf2 PE=2 SV=1;tr|A0A0G2JTA0|A0A0G2JTA0_RAT FAS-associated factor 2 OS=Rattus norvegicus OX=10116 GN=Faf2 PE=1 SV=1	1	1.85358e-49	164.48	132.81	EEEVQQQKLAEERRR	""	""	""							4871.7	4180.9	3757.1	5325.7	3967.6	4928.3	3473.5	4253.2	3249.8	2968	3347.9	3826.8	0.0152704	-0.127392	0.0768864	-0.0148223	-0.0271867	0.184806	0.118453	0.431959	-0.062204	-0.0716507	0.0594096	-0.157211	-0.0352886	0.61513
133	Q5BK32	Faf2	268	FAS-associated factor 2	sp|Q5BK32|FAF2_RAT FAS-associated factor 2 OS=Rattus norvegicus OX=10116 GN=Faf2 PE=2 SV=1	Q5BK32;A0A0G2JTA0	Faf2;Faf2	268;367	sp|Q5BK32|FAF2_RAT FAS-associated factor 2 OS=Rattus norvegicus OX=10116 GN=Faf2 PE=2 SV=1;tr|A0A0G2JTA0|A0A0G2JTA0_RAT FAS-associated factor 2 OS=Rattus norvegicus OX=10116 GN=Faf2 PE=1 SV=1	1	0.00384854	57.532	31.873	DSVKIIFKLPNDSRV	Faf2	ESVKIIFKLPNDSRV	human		6	TRUE	SVKIIFKLPNDSR	Faf2	TRUE	9028.4	7733.8	7171.5	19147	12550	8406.1	797.18	788.56	1092.8	1096.9	681.06	1164.8	-0.0764855	-0.221829	0.0277408	0.849452	0.652361	-0.0266488	-0.0683929	-0.0627306	0.302041	0.428857	-0.301426	0.0632997	0.292818	0.102639
134	D4A6T9	Mark4	349	Non-specific serine/threonine protein kinase	tr|D4A6T9|D4A6T9_RAT Non-specific serine/threonine protein kinase OS=Rattus norvegicus OX=10116 GN=Mark4 PE=3 SV=1	D4A6T9;A0A0G2JTD8	Mark4;Mark4	349;349	tr|D4A6T9|D4A6T9_RAT Non-specific serine/threonine protein kinase OS=Rattus norvegicus OX=10116 GN=Mark4 PE=3 SV=1;tr|A0A0G2JTD8|A0A0G2JTD8_RAT Microtubule affinity-regulating kinase 4 OS=Rattus norvegicus OX=10116 GN=Mark4 PE=4 SV=1	0.999817	0.00528355	59.418	33.372	GYTREEIKEALTNQK	""	""	""							5072.3	9730.2	3485.7	10965	5180.9	4824.1	0	0	0	0	0	0	-0.18071	0.837069	-0.28548	0.772845	0.103554	-0.10022							0.1351	0.735235
135	O08678	Mark1	73	Serine/threonine-protein kinase MARK1	sp|O08678|MARK1_RAT Serine/threonine-protein kinase MARK1 OS=Rattus norvegicus OX=10116 GN=Mark1 PE=1 SV=1	O08678;O08679;Q8VHF0;D4A6T9;A0A0G2JTD8;A0A0G2JU56;F1M836;A0A0G2K6X6	Mark1;Mark2;Mark3;Mark4;Mark4;Mark3;Mark3;Mark2	73;66;69;72;72;61;69;66	sp|O08678|MARK1_RAT Serine/threonine-protein kinase MARK1 OS=Rattus norvegicus OX=10116 GN=Mark1 PE=1 SV=1;sp|O08679|MARK2_RAT Serine/threonine-protein kinase MARK2 OS=Rattus norvegicus OX=10116 GN=Mark2 PE=1 SV=1;sp|Q8VHF0|MARK3_RAT MAP/microtubule affinity-regulating kinase 3 OS=Rattus norvegicus OX=10116 GN=Mark3 PE=1 SV=1;tr|D4A6T9|D4A6T9_RAT Non-specific serine/threonine protein kinase OS=Ra…	0.984641	0.0429969	49.358	29.572	IGKGNFAKVKLARHV	""	""	""							8882.1	7661.5	5372.7	8922.4	6513.3	7776.6	11836	10056	10989	9358.5	9988.7	12525	0.143484	0.00815943	-0.145348	-0.00862383	-0.0503268	0.104593	0.234003	0.0202253	0.0422636	-0.0680341	-0.0167195	-0.0997802	-0.0693032	0.263657
136	Q8VHF0	Mark3	664	MAP/microtubule affinity-regulating kinase 3	sp|Q8VHF0|MARK3_RAT MAP/microtubule affinity-regulating kinase 3 OS=Rattus norvegicus OX=10116 GN=Mark3 PE=1 SV=1	Q8VHF0;D4A6T9;A0A0G2JTD8;A0A0G2JU56;F1M836;A0A1B0GWN5	Mark3;Mark4;Mark4;Mark3;Mark3;Mark3	664;622;622;656;664;464	sp|Q8VHF0|MARK3_RAT MAP/microtubule affinity-regulating kinase 3 OS=Rattus norvegicus OX=10116 GN=Mark3 PE=1 SV=1;tr|D4A6T9|D4A6T9_RAT Non-specific serine/threonine protein kinase OS=Rattus norvegicus OX=10116 GN=Mark4 PE=3 SV=1;tr|A0A0G2JTD8|A0A0G2JTD8_RAT Microtubule affinity-regulating kinase 4 OS=Rattus norvegicus OX=10116 GN=Mark4 PE=4 SV=1;tr|A0A0G2JU56|A0A0G2JU56_RAT Non-specific serine/th…	1	0.0233236	50.703	13.359	LFSKLTSKLTRRLPT	""	""	""							9767.6	7827.9	7389.6	9079	8763.1	9231.5	2684.1	2728.6	2745.8	2837.2	2631.5	3627.1	-0.0173162	-0.258745	0.0165978	-0.281425	0.0798227	0.0541152	-0.00933719	0.0357326	-0.061167	0.107487	-0.0438	0.0096286	0.0454305	0.334158
137	O08678	Mark1	68	Serine/threonine-protein kinase MARK1	sp|O08678|MARK1_RAT Serine/threonine-protein kinase MARK1 OS=Rattus norvegicus OX=10116 GN=Mark1 PE=1 SV=1	O08678;D4A6T9;A0A0G2JTD8	Mark1;Mark4;Mark4	68;67;67	sp|O08678|MARK1_RAT Serine/threonine-protein kinase MARK1 OS=Rattus norvegicus OX=10116 GN=Mark1 PE=1 SV=1;tr|D4A6T9|D4A6T9_RAT Non-specific serine/threonine protein kinase OS=Rattus norvegicus OX=10116 GN=Mark4 PE=3 SV=1;tr|A0A0G2JTD8|A0A0G2JTD8_RAT Microtubule affinity-regulating kinase 4 OS=Rattus norvegicus OX=10116 GN=Mark4 PE=4 SV=1	0.999889	0.0207193	46.819	10.939	RLQKTIGKGNFAKVK	Mark1	RLQKTIGKGNFAKVK	human		2	TRUE				12102	10797	8125.7	15591	12121	10633	0	0	0	0	0	0	0.0164743	-0.0701911	-0.121785	0.223304	0.272439	-0.0173521							0.217964	0.0791133
138	A0A0G2JTF5	Usp34	1317	Ubiquitinyl hydrolase 1	tr|A0A0G2JTF5|A0A0G2JTF5_RAT Ubiquitinyl hydrolase 1 OS=Rattus norvegicus OX=10116 GN=Usp34 PE=1 SV=1	A0A0G2JTF5	Usp34	1317	tr|A0A0G2JTF5|A0A0G2JTF5_RAT Ubiquitinyl hydrolase 1 OS=Rattus norvegicus OX=10116 GN=Usp34 PE=1 SV=1	1	4.62323e-05	82.102	69.269	CKTYTMDKQPLNTGE	Usp34	CKTYTMDKQPLNTGE	human		7	TRUE	KTYTMDKQPLNTG	Usp34	TRUE	4789.7	4605.2	4076.5	5340.6	4120.7	4051.9	0	0	0	0	0	0	-0.0124394	0.00883877	0.191378	-0.0140114	0.0242164	-0.100906							-0.0928261	0.333971
139	A0A0G2JTH4	Cd47	350	Integrin-associated protein	tr|A0A0G2JTH4|A0A0G2JTH4_RAT Integrin-associated protein OS=Rattus norvegicus OX=10116 GN=Cd47 PE=1 SV=1	A0A0G2JTH4	Cd47	350	tr|A0A0G2JTH4|A0A0G2JTH4_RAT Integrin-associated protein OS=Rattus norvegicus OX=10116 GN=Cd47 PE=1 SV=1	0.999839	1.14049e-23	137.95	115.75	EEPLNAFKESKGMMN	Cd47	EEPLNAFKESKGMMN	human		4	TRUE				95129	91211	73801	91653	78956	81452	31736	32094	32755	33790	29195	41336	0.00832936	0.0256016	0.0785063	-0.204012	-0.00680527	-0.0627353	0.0172126	0.0547432	-0.0218105	0.144484	-0.109096	-0.0169212	-0.0774678	0.0532221
140	A0A0G2JTH4	Cd47	353	Integrin-associated protein	tr|A0A0G2JTH4|A0A0G2JTH4_RAT Integrin-associated protein OS=Rattus norvegicus OX=10116 GN=Cd47 PE=1 SV=1	A0A0G2JTH4	Cd47	353	tr|A0A0G2JTH4|A0A0G2JTH4_RAT Integrin-associated protein OS=Rattus norvegicus OX=10116 GN=Cd47 PE=1 SV=1	1	0.0403202	42.287	38.353	LNAFKESKGMMNDE_	Cd47	LNAFKESKGMMNDE	human		1	TRUE				7456.5	7248.2	6219.5	7327.3	6814.7	6360.2	2495.6	3321.8	3432.4	3075.8	3310.3	3753.5	-0.0203372	0.0167366	0.154385	-0.204193	0.103516	-0.0968933	-0.357765	0.0761611	0.0174484	-0.0193945	0.0439008	-0.184327	-0.0698569	0.305075
141	A0A0G2JTH4	Cd47	340	Integrin-associated protein	tr|A0A0G2JTH4|A0A0G2JTH4_RAT Integrin-associated protein OS=Rattus norvegicus OX=10116 GN=Cd47 PE=1 SV=1	A0A0G2JTH4	Cd47	340	tr|A0A0G2JTH4|A0A0G2JTH4_RAT Integrin-associated protein OS=Rattus norvegicus OX=10116 GN=Cd47 PE=1 SV=1	1	1.36178e-05	101.93	55.77	RTIQPPRKAVEEPLN	Cd47	KTIQPPRKAVEEPLN	human		2	TRUE				14699	12648	9450.7	16464	11149	12027	7311.3	6891.4	11339	6607.8	9826	13564	0.13682	-0.0020393	-0.0639833	0.141778	-0.00828224	0.000249026	-0.208669	-0.272653	0.339806	-0.317832	0.211897	0.267501	0.0950497	0.435233
142	A0A0G2JTL4	Kit	691	Mast/stem cell growth factor receptor	tr|A0A0G2JTL4|A0A0G2JTL4_RAT Mast/stem cell growth factor receptor OS=Rattus norvegicus OX=10116 GN=Kit PE=1 SV=1	A0A0G2JTL4;Q63116	Kit;Kit	691;695	tr|A0A0G2JTL4|A0A0G2JTL4_RAT Mast/stem cell growth factor receptor OS=Rattus norvegicus OX=10116 GN=Kit PE=1 SV=1;tr|Q63116|Q63116_RAT Mast/stem cell growth factor receptor OS=Rattus norvegicus OX=10116 GN=Kit PE=1 SV=1	1	1.23065e-14	113.29	97.866	RDSFIFSKQEEQADA	Kit	RDSFIFSKQEEQAEA	mouse		1	TRUE	DSFIFSKQEEQAE	Kit	TRUE	0	0	0	0	0	0	0	0	0	0	0	0													0	0
143	A0A0G2JTL4	Kit	591	Mast/stem cell growth factor receptor	tr|A0A0G2JTL4|A0A0G2JTL4_RAT Mast/stem cell growth factor receptor OS=Rattus norvegicus OX=10116 GN=Kit PE=1 SV=1	A0A0G2JTL4;Q63116	Kit;Kit	591;595	tr|A0A0G2JTL4|A0A0G2JTL4_RAT Mast/stem cell growth factor receptor OS=Rattus norvegicus OX=10116 GN=Kit PE=1 SV=1;tr|Q63116|Q63116_RAT Mast/stem cell growth factor receptor OS=Rattus norvegicus OX=10116 GN=Kit PE=1 SV=1	1	2.78157e-05	99.011	64.625	RNRLSFGKTLGAGAF	Kit	RNRLSFGKTLGAGAF	mouse		1	TRUE	NRLSFGKTLGAGA	Kit	TRUE	46247	49737	33970	66254	38804	39574	3427.8	3237.7	4090.7	3736.6	3819.1	4911.9	0.000488404	0.183398	-0.00818836	0.360498	0.00103568	-0.071448	-0.126839	-0.187805	0.0436081	0.0343997	0.0232012	-0.0232528	0.0340933	0.518027
144	A0A0G2JTL4	Kit	923	Mast/stem cell growth factor receptor	tr|A0A0G2JTL4|A0A0G2JTL4_RAT Mast/stem cell growth factor receptor OS=Rattus norvegicus OX=10116 GN=Kit PE=1 SV=1	A0A0G2JTL4;Q63116	Kit;Kit	923;927	tr|A0A0G2JTL4|A0A0G2JTL4_RAT Mast/stem cell growth factor receptor OS=Rattus norvegicus OX=10116 GN=Kit PE=1 SV=1;tr|Q63116|Q63116_RAT Mast/stem cell growth factor receptor OS=Rattus norvegicus OX=10116 GN=Kit PE=1 SV=1	1	1.56971e-07	107.61	88.398	QVVQLIEKQISDSSK	Kit	QVVQLIEKQISDSTK	mouse		1	TRUE	VVQLIEKQISDST	Kit	TRUE	13947	13180	9114.5	28333	10291	13269	0	0	0	0	0	0	2.70748e-05	-0.00362772	-0.177271	0.863917	-0.184843	0.0810023							0.313649	0.300706
145	A0A0G2JTL4	Kit	915	Mast/stem cell growth factor receptor	tr|A0A0G2JTL4|A0A0G2JTL4_RAT Mast/stem cell growth factor receptor OS=Rattus norvegicus OX=10116 GN=Kit PE=1 SV=1	A0A0G2JTL4;Q63116	Kit;Kit	915;919	tr|A0A0G2JTL4|A0A0G2JTL4_RAT Mast/stem cell growth factor receptor OS=Rattus norvegicus OX=10116 GN=Kit PE=1 SV=1;tr|Q63116|Q63116_RAT Mast/stem cell growth factor receptor OS=Rattus norvegicus OX=10116 GN=Kit PE=1 SV=1	1	9.71064e-06	88.087	27.653	PLKRPTFKQVVQLIE	""	""	""							26193	33746	16951	41954	17335	21648	0	0	0	0	0	0	0.0605996	0.504085	-0.130789	0.581588	-0.281192	-0.0614775							-0.064992	0.821683
146	A0A0G2JTR4	Abr	456	Active breakpoint cluster region-related protein	sp|A0A0G2JTR4|ABR_RAT Active breakpoint cluster region-related protein OS=Rattus norvegicus OX=10116 GN=Abr PE=1 SV=2	A0A0G2JTR4;A0A0G2JZZ7;A0A4X0W8E9	Abr;Abr;Abr	456;419;439	sp|A0A0G2JTR4|ABR_RAT Active breakpoint cluster region-related protein OS=Rattus norvegicus OX=10116 GN=Abr PE=1 SV=2;tr|A0A0G2JZZ7|A0A0G2JZZ7_RAT Active breakpoint cluster region-related protein OS=Rattus norvegicus OX=10116 GN=Abr PE=1 SV=1;tr|A0A4X0W8E9|A0A4X0W8E9_RAT Active breakpoint cluster region-related protein OS=Rattus norvegicus OX=10116 GN=Abr PE=1 SV=1	0.997853	0.0463143	43.769	18.11	EWREAIQKLQKKDLQ	""	""	""							0	0	0	0	0	0	5249.1	4927	4899.3	5557.5	4798.9	6964.5							0.0390225	-0.0309908	-0.14509	0.158184	-0.0962536	0.0315599	0.0768494	0.497088
147	A0A0G2JTR4	Abr	216	Active breakpoint cluster region-related protein	sp|A0A0G2JTR4|ABR_RAT Active breakpoint cluster region-related protein OS=Rattus norvegicus OX=10116 GN=Abr PE=1 SV=2	A0A0G2JTR4;A0A0G2JZZ7;A0A4X0W8E9	Abr;Abr;Abr	216;179;199	sp|A0A0G2JTR4|ABR_RAT Active breakpoint cluster region-related protein OS=Rattus norvegicus OX=10116 GN=Abr PE=1 SV=2;tr|A0A0G2JZZ7|A0A0G2JZZ7_RAT Active breakpoint cluster region-related protein OS=Rattus norvegicus OX=10116 GN=Abr PE=1 SV=1;tr|A0A4X0W8E9|A0A4X0W8E9_RAT Active breakpoint cluster region-related protein OS=Rattus norvegicus OX=10116 GN=Abr PE=1 SV=1	0.997374	0.00656233	72.789	32.852	QKISEELKVKGPKDS	Abr	QKISEELKVKGPKDS	human		2	TRUE				13974	12360	10871	13447	11242	11730	8986.3	7063.5	9769.2	6590.7	8756.5	11194	0.0799365	-0.0191802	0.154098	-0.134163	0.0197918	-0.0197351	0.0708585	-0.255138	0.106754	-0.339642	0.0275757	-0.0276273	-0.092595	0.0534917
148	A0A0G2JTR4	Abr	185	Active breakpoint cluster region-related protein	sp|A0A0G2JTR4|ABR_RAT Active breakpoint cluster region-related protein OS=Rattus norvegicus OX=10116 GN=Abr PE=1 SV=2	A0A0G2JTR4;A0A0G2JZZ7;A0A4X0W8E9	Abr;Abr;Abr	185;148;168	sp|A0A0G2JTR4|ABR_RAT Active breakpoint cluster region-related protein OS=Rattus norvegicus OX=10116 GN=Abr PE=1 SV=2;tr|A0A0G2JZZ7|A0A0G2JZZ7_RAT Active breakpoint cluster region-related protein OS=Rattus norvegicus OX=10116 GN=Abr PE=1 SV=1;tr|A0A4X0W8E9|A0A4X0W8E9_RAT Active breakpoint cluster region-related protein OS=Rattus norvegicus OX=10116 GN=Abr PE=1 SV=1	0.999583	0.00291467	53.565	36.496	ASQLGVYKAFVDNYK	Abr	ASQLGVYKAFVDNYK	human		1	TRUE				4189.8	4324.5	3387.1	39426	1638	3798	0	0	0	0	0	0	-0.0683104	0.0552912	0.0612806	3.00725	-1.16955	-0.0570815							0.577449	0.605701
149	A0A0G2JTR4	Abr	673	Active breakpoint cluster region-related protein	sp|A0A0G2JTR4|ABR_RAT Active breakpoint cluster region-related protein OS=Rattus norvegicus OX=10116 GN=Abr PE=1 SV=2	A0A0G2JTR4;A0A0G2JZZ7;A0A4X0W8E9	Abr;Abr;Abr	673;636;656	sp|A0A0G2JTR4|ABR_RAT Active breakpoint cluster region-related protein OS=Rattus norvegicus OX=10116 GN=Abr PE=1 SV=2;tr|A0A0G2JZZ7|A0A0G2JZZ7_RAT Active breakpoint cluster region-related protein OS=Rattus norvegicus OX=10116 GN=Abr PE=1 SV=1;tr|A0A4X0W8E9|A0A4X0W8E9_RAT Active breakpoint cluster region-related protein OS=Rattus norvegicus OX=10116 GN=Abr PE=1 SV=1	1	0.00104516	89.029	61.016	QCIEEVEKRGIEEVG	""	""	""							8627.4	8759	8494.6	9400.8	8059.5	9687.5	0	0	0	0	0	0	-0.127322	-0.0275323	0.28672	-0.162103	0.0281439	0.192747							-0.0243592	0.874293
150	A0A0G2JTR4	Abr	296	Active breakpoint cluster region-related protein	sp|A0A0G2JTR4|ABR_RAT Active breakpoint cluster region-related protein OS=Rattus norvegicus OX=10116 GN=Abr PE=1 SV=2	A0A0G2JTR4;A0A0G2JZZ7;A0A4X0W8E9	Abr;Abr;Abr	296;259;279	sp|A0A0G2JTR4|ABR_RAT Active breakpoint cluster region-related protein OS=Rattus norvegicus OX=10116 GN=Abr PE=1 SV=2;tr|A0A0G2JZZ7|A0A0G2JZZ7_RAT Active breakpoint cluster region-related protein OS=Rattus norvegicus OX=10116 GN=Abr PE=1 SV=1;tr|A0A4X0W8E9|A0A4X0W8E9_RAT Active breakpoint cluster region-related protein OS=Rattus norvegicus OX=10116 GN=Abr PE=1 SV=1	1	0.00019564	75.695	35.65	RTAVTTPKGETRQLV	Abr	RTAVTTPKGETRQLV	human		1	TRUE				0	0	0	0	0	0	0	0	0	0	0	0													0	0
151	A0A0G2JTR4	Abr	200	Active breakpoint cluster region-related protein	sp|A0A0G2JTR4|ABR_RAT Active breakpoint cluster region-related protein OS=Rattus norvegicus OX=10116 GN=Abr PE=1 SV=2	A0A0G2JTR4;A0A0G2JZZ7;A0A4X0W8E9	Abr;Abr;Abr	200;163;183	sp|A0A0G2JTR4|ABR_RAT Active breakpoint cluster region-related protein OS=Rattus norvegicus OX=10116 GN=Abr PE=1 SV=2;tr|A0A0G2JZZ7|A0A0G2JZZ7_RAT Active breakpoint cluster region-related protein OS=Rattus norvegicus OX=10116 GN=Abr PE=1 SV=1;tr|A0A4X0W8E9|A0A4X0W8E9_RAT Active breakpoint cluster region-related protein OS=Rattus norvegicus OX=10116 GN=Abr PE=1 SV=1	1	1.90893e-07	121.79	99.984	VALETAEKCSQSNNQ	Abr	VALETAEKCSQSNNQ	human		2	TRUE				10204	8748.2	7248.8	9316.5	7608.5	8352.1	0	0	0	0	0	0	0.139195	-0.00493191	0.0822962	-0.150718	-0.030554	0.00314164							-0.131563	0.159629
152	O55012	Picalm	318	Phosphatidylinositol-binding clathrin assembly protein	sp|O55012|PICAL_RAT Phosphatidylinositol-binding clathrin assembly protein OS=Rattus norvegicus OX=10116 GN=Picalm PE=1 SV=1	O55012;A0A0G2JTT2;A0A0G2JUQ5;Q498N4;Q66SY1;Q66WT9	Picalm;Picalm;Picalm;Picalm;Picalm;Picalm	318;318;318;318;318;318	sp|O55012|PICAL_RAT Phosphatidylinositol-binding clathrin assembly protein OS=Rattus norvegicus OX=10116 GN=Picalm PE=1 SV=1;tr|A0A0G2JTT2|A0A0G2JTT2_RAT Phosphatidylinositol binding clathrin assembly protein, isoform CRA_a OS=Rattus norvegicus OX=10116 GN=Picalm PE=1 SV=1;tr|A0A0G2JUQ5|A0A0G2JUQ5_RAT Phosphatidylinositol binding clathrin assembly protein, isoform CRA_d OS=Rattus norvegicus OX=10…	1	5.3213e-28	151.01	119.65	STGLSLTKVDEREKQ	Picalm	STGLSLTKVDEREKQ	human		5	TRUE	TGLSLTKVDEREK	Picalm	TRUE	3064.1	3540.1	2431.2	12932	1745	3477	0	0	0	0	0	0	-0.195267	0.0910093	-0.0926401	1.7235	-0.753802	0.139983							0.435528	0.509408
153	O55012	Picalm	238	Phosphatidylinositol-binding clathrin assembly protein	sp|O55012|PICAL_RAT Phosphatidylinositol-binding clathrin assembly protein OS=Rattus norvegicus OX=10116 GN=Picalm PE=1 SV=1	O55012;A0A0G2JTT2;A0A0G2JUQ5;Q498N4;Q66SY1;Q66WT9	Picalm;Picalm;Picalm;Picalm;Picalm;Picalm	238;238;238;238;238;238	sp|O55012|PICAL_RAT Phosphatidylinositol-binding clathrin assembly protein OS=Rattus norvegicus OX=10116 GN=Picalm PE=1 SV=1;tr|A0A0G2JTT2|A0A0G2JTT2_RAT Phosphatidylinositol binding clathrin assembly protein, isoform CRA_a OS=Rattus norvegicus OX=10116 GN=Picalm PE=1 SV=1;tr|A0A0G2JUQ5|A0A0G2JUQ5_RAT Phosphatidylinositol binding clathrin assembly protein, isoform CRA_d OS=Rattus norvegicus OX=10…	0.92888	0.00592584	60.973	10.095	KEGLDIYKKFLTRMT	""	""	""							7121.3	7647.5	5747.3	10812	7230.1	6644.7	3097	3937.1	5812.1	4858	4153.1	5543.8	-0.154797	0.0260005	-0.0276313	0.288986	0.12078	-0.101863	-0.421025	-0.053416	0.402545	0.265261	-0.00361785	0.00356628	0.147385	0.113485
154	O55012	Picalm	252	Phosphatidylinositol-binding clathrin assembly protein	sp|O55012|PICAL_RAT Phosphatidylinositol-binding clathrin assembly protein OS=Rattus norvegicus OX=10116 GN=Picalm PE=1 SV=1	O55012;A0A0G2JTT2;A0A0G2JUQ5;Q498N4;Q66SY1;Q66WT9	Picalm;Picalm;Picalm;Picalm;Picalm;Picalm	252;252;252;252;252;252	sp|O55012|PICAL_RAT Phosphatidylinositol-binding clathrin assembly protein OS=Rattus norvegicus OX=10116 GN=Picalm PE=1 SV=1;tr|A0A0G2JTT2|A0A0G2JTT2_RAT Phosphatidylinositol binding clathrin assembly protein, isoform CRA_a OS=Rattus norvegicus OX=10116 GN=Picalm PE=1 SV=1;tr|A0A0G2JUQ5|A0A0G2JUQ5_RAT Phosphatidylinositol binding clathrin assembly protein, isoform CRA_d OS=Rattus norvegicus OX=10…	1	0.00403702	47.545	27.967	TRISEFLKVAEQVGI	Picalm	TRISEFLKVAEQVGI	human		2	TRUE				1120.1	1088.2	855.47	8908.7	929.93	1125.9	0	0	0	0	0	0	-0.04274	-0.00647418	0.00484339	2.79021	-0.0574719	0.117582							0.964896	0.265428
155	O55012	Picalm	291	Phosphatidylinositol-binding clathrin assembly protein	sp|O55012|PICAL_RAT Phosphatidylinositol-binding clathrin assembly protein OS=Rattus norvegicus OX=10116 GN=Picalm PE=1 SV=1	O55012;A0A0G2JTT2;A0A0G2JUQ5;Q498N4;Q66SY1;Q66WT9	Picalm;Picalm;Picalm;Picalm;Picalm;Picalm	291;291;291;291;291;291	sp|O55012|PICAL_RAT Phosphatidylinositol-binding clathrin assembly protein OS=Rattus norvegicus OX=10116 GN=Picalm PE=1 SV=1;tr|A0A0G2JTT2|A0A0G2JTT2_RAT Phosphatidylinositol binding clathrin assembly protein, isoform CRA_a OS=Rattus norvegicus OX=10116 GN=Picalm PE=1 SV=1;tr|A0A0G2JUQ5|A0A0G2JUQ5_RAT Phosphatidylinositol binding clathrin assembly protein, isoform CRA_d OS=Rattus norvegicus OX=10…	0.992909	0.0554252	55.353	18.659	SLEGKKIKDSTAASR	Picalm	SLEGKKIKDSTAASR	human		1	TRUE				0	0	0	0	0	0	3282.3	3905.1	1365.9	3732.3	1084.3	1956.2							0.581178	0.853178	-0.768295	0.803332	-1.02267	-0.580887	-0.488764	0.420944
156	Q5U316	Rab35	56	Ras-related protein Rab-35	sp|Q5U316|RAB35_RAT Ras-related protein Rab-35 OS=Rattus norvegicus OX=10116 GN=Rab35 PE=1 SV=1	Q5U316;A0A0G2JTT4	Rab35;Rab30	56;57	sp|Q5U316|RAB35_RAT Ras-related protein Rab-35 OS=Rattus norvegicus OX=10116 GN=Rab35 PE=1 SV=1;tr|A0A0G2JTT4|A0A0G2JTT4_RAT RAB30, member RAS oncogene family OS=Rattus norvegicus OX=10116 GN=Rab30 PE=1 SV=1	0.999113	0.000351121	96.015	42.24	TVEINGEKVKLQIWD	Rab30	TVEINGEKVKLQIWD	human		1	TRUE				13662	12917	10656	12789	11005	11626	9807.6	9576.2	8370.7	8584	9499.3	10825	0.0309338	0.0279858	0.108853	-0.22297	-0.0273741	-0.0490097	0.105589	0.092489	-0.207581	-0.0498663	0.0535998	-0.167429	-0.129646	0.0128015
157	Q5U316	Rab35	58	Ras-related protein Rab-35	sp|Q5U316|RAB35_RAT Ras-related protein Rab-35 OS=Rattus norvegicus OX=10116 GN=Rab35 PE=1 SV=1	Q5U316;A0A0G2JTT4	Rab35;Rab30	58;59	sp|Q5U316|RAB35_RAT Ras-related protein Rab-35 OS=Rattus norvegicus OX=10116 GN=Rab35 PE=1 SV=1;tr|A0A0G2JTT4|A0A0G2JTT4_RAT RAB30, member RAS oncogene family OS=Rattus norvegicus OX=10116 GN=Rab30 PE=1 SV=1	1	0.00031485	73.36	30.934	EINGEKVKLQIWDTA	Rab30	EINGEKVKLQIWDTA	human		2	TRUE				14409	13006	10968	25970	12131	14556	0	0	0	0	0	0	-0.022344	-0.0921873	0.020408	0.668893	-0.0169141	0.14517							0.297091	0.158501
158	A0A0G2JTT6	Herc1	3346	HECT and RLD domain-containing E3 ubiquitin protein ligase family member 1	tr|A0A0G2JTT6|A0A0G2JTT6_RAT HECT and RLD domain-containing E3 ubiquitin protein ligase family member 1 OS=Rattus norvegicus OX=10116 GN=Herc1 PE=1 SV=1	A0A0G2JTT6	Herc1	3346	tr|A0A0G2JTT6|A0A0G2JTT6_RAT HECT and RLD domain-containing E3 ubiquitin protein ligase family member 1 OS=Rattus norvegicus OX=10116 GN=Herc1 PE=1 SV=1	1	1.91343e-05	90.614	36.857	KLRPNYDKTEIEKKG	Herc1	KLRPNYDKTEIEKKG	mouse		1	TRUE	LRPNYDKTEIEKK	Herc1	TRUE	16883	16324	12597	17875	12285	14088	11838	11614	10094	11550	8793.4	15021	0.0383573	0.0677303	0.052288	-0.0379093	-0.166614	-0.0698767	0.0393195	0.0331064	-0.275226	0.0405822	-0.395523	-0.0325373	-0.0805552	0.0660676
159	A0A0G2JTT6	Herc1	2767	HECT and RLD domain-containing E3 ubiquitin protein ligase family member 1	tr|A0A0G2JTT6|A0A0G2JTT6_RAT HECT and RLD domain-containing E3 ubiquitin protein ligase family member 1 OS=Rattus norvegicus OX=10116 GN=Herc1 PE=1 SV=1	A0A0G2JTT6	Herc1	2767	tr|A0A0G2JTT6|A0A0G2JTT6_RAT HECT and RLD domain-containing E3 ubiquitin protein ligase family member 1 OS=Rattus norvegicus OX=10116 GN=Herc1 PE=1 SV=1	1	0.000202316	75.088	55.326	FSLRQIAKAMEATGA	Herc1	FSLRQIAKAMEATGA	mouse		1	TRUE	SLRQIAKAMEATG	Herc1	TRUE	3765.6	3573.8	2910.5	4406.3	3628.1	3531.5	0	0	0	0	0	0	-0.0619944	-0.0594656	0.00281464	0.00605501	0.138042	-0.00172264							0.0870065	0.294161
160	A0A0G2JTX2	Praf2	152	PRA1 family protein	tr|A0A0G2JTX2|A0A0G2JTX2_RAT PRA1 family protein OS=Rattus norvegicus OX=10116 GN=Praf2 PE=1 SV=1	A0A0G2JTX2	Praf2	152	tr|A0A0G2JTX2|A0A0G2JTX2_RAT PRA1 family protein OS=Rattus norvegicus OX=10116 GN=Praf2 PE=1 SV=1	0.999994	0.00957698	60.255	36.001	LKNKIENKIESIGLK	Praf2	LKNKIENKIESIGLK	human		1	TRUE				0	0	0	0	0	0	0	0	0	0	0	0													0	0
161	A0A0G2JTX2	Praf2	159	PRA1 family protein	tr|A0A0G2JTX2|A0A0G2JTX2_RAT PRA1 family protein OS=Rattus norvegicus OX=10116 GN=Praf2 PE=1 SV=1	A0A0G2JTX2	Praf2	159	tr|A0A0G2JTX2|A0A0G2JTX2_RAT PRA1 family protein OS=Rattus norvegicus OX=10116 GN=Praf2 PE=1 SV=1	1	0.0114183	67.277	36.274	KIESIGLKRTPMGLL	Praf2	KIESIGLKRTPMGLL	human		3	TRUE				7741.6	10271	7049	11576	8584.6	7705.2	0	0	0	0	0	0	-0.350268	0.135555	-0.0490591	0.0715268	0.0525531	-0.204197							0.0612184	0.700787
162	F1M386	Rapgef2	428	Rap guanine nucleotide exchange factor 2	sp|F1M386|RPGF2_RAT Rap guanine nucleotide exchange factor 2 OS=Rattus norvegicus OX=10116 GN=Rapgef2 PE=1 SV=2	F1M386;A0A0A0MP77;A0A0G2JU11	Rapgef2;Rapgef2;Rapgef2	428;234;589	sp|F1M386|RPGF2_RAT Rap guanine nucleotide exchange factor 2 OS=Rattus norvegicus OX=10116 GN=Rapgef2 PE=1 SV=2;tr|A0A0A0MP77|A0A0A0MP77_RAT Rap guanine nucleotide exchange factor 2 OS=Rattus norvegicus OX=10116 GN=Rapgef2 PE=1 SV=1;tr|A0A0G2JU11|A0A0G2JU11_RAT Cyclic nucleotide ras GEF OS=Rattus norvegicus OX=10116 GN=Rapgef2 PE=1 SV=1	1	0.00867659	73.26	34.468	KATEAGLKRGDQILE	""	""	""							0	0	0	0	0	0	5732.9	5781.4	5762.9	4882.2	5469.6	7124.7							0.0740166	0.107518	-0.00307145	-0.120922	0.00027703	-0.0278315	-0.10898	0.266126
163	F1M386	Rapgef2	783	Rap guanine nucleotide exchange factor 2	sp|F1M386|RPGF2_RAT Rap guanine nucleotide exchange factor 2 OS=Rattus norvegicus OX=10116 GN=Rapgef2 PE=1 SV=2	F1M386;A0A0A0MP77;A0A0G2JU11	Rapgef2;Rapgef2;Rapgef2	783;589;944	sp|F1M386|RPGF2_RAT Rap guanine nucleotide exchange factor 2 OS=Rattus norvegicus OX=10116 GN=Rapgef2 PE=1 SV=2;tr|A0A0A0MP77|A0A0A0MP77_RAT Rap guanine nucleotide exchange factor 2 OS=Rattus norvegicus OX=10116 GN=Rapgef2 PE=1 SV=1;tr|A0A0G2JU11|A0A0G2JU11_RAT Cyclic nucleotide ras GEF OS=Rattus norvegicus OX=10116 GN=Rapgef2 PE=1 SV=1	1	0.0566223	60.76	30.575	LRETNQLKRMKIIKH	""	""	""							0	0	0	0	0	0	11475	8748.6	8022.7	10377	7078.6	10510							0.456368	0.086345	-0.144585	0.348058	-0.2465	-0.0857759	-0.127449	0.556725
164	A0A0G2JU28	Gria4	880	Glutamate receptor	tr|A0A0G2JU28|A0A0G2JU28_RAT Glutamate receptor OS=Rattus norvegicus OX=10116 GN=Gria4 PE=1 SV=1	A0A0G2JU28;G3V6W1	Gria4;Gria4	880;880	tr|A0A0G2JU28|A0A0G2JU28_RAT Glutamate receptor OS=Rattus norvegicus OX=10116 GN=Gria4 PE=1 SV=1;tr|G3V6W1|G3V6W1_RAT Glutamate receptor OS=Rattus norvegicus OX=10116 GN=Gria4 PE=1 SV=3	1	6.17585e-13	115.8	101.01	VLTPDCPKAVHTGTA	Gria4	VLTPDCPKAVHTGTA	mouse		1	TRUE	LTPDCPKAVHTGT	Gria4	TRUE	7514.1	8708.7	5769.4	7520.5	6361.3	6477	7413.3	7426.7	6811.3	6490.1	8130.8	10154	-0.00594945	0.284857	0.0492933	-0.16336	0.00747354	-0.0673536	-0.0100519	0.0139007	-0.216856	-0.165132	0.11732	0.0283961	-0.0449394	0.367843
165	A0A0G2JU49	Mtx1	223	Metaxin 1	tr|A0A0G2JU49|A0A0G2JU49_RAT Metaxin 1 OS=Rattus norvegicus OX=10116 GN=Mtx1 PE=1 SV=1	A0A0G2JU49	Mtx1	223	tr|A0A0G2JU49|A0A0G2JU49_RAT Metaxin 1 OS=Rattus norvegicus OX=10116 GN=Mtx1 PE=1 SV=1	1	0.00895443	47.621	35.456	ITHLRKEKYNADYDL	Mtx1	ITHLRKEKYNADYDL	mouse			TRUE				5560.3	5116.4	5078.2	5922.8	6051	5620.8	0	0	0	0	0	0	-0.0846805	-0.126765	0.220896	-0.152202	0.291032	0.0838027							0.0710605	0.658363
166	A0A0G2JU49	Mtx1	207	Metaxin 1	tr|A0A0G2JU49|A0A0G2JU49_RAT Metaxin 1 OS=Rattus norvegicus OX=10116 GN=Mtx1 PE=1 SV=1	A0A0G2JU49;B0BN02	Mtx1;Mtx1	207;207	tr|A0A0G2JU49|A0A0G2JU49_RAT Metaxin 1 OS=Rattus norvegicus OX=10116 GN=Mtx1 PE=1 SV=1;tr|B0BN02|B0BN02_RAT Metaxin 1 OS=Rattus norvegicus OX=10116 GN=Mtx1 PE=1 SV=1	1	8.92432e-06	93.623	71.045	ALRTSSGKVITEPHK	""	""	""							18028	15510	15714	15637	16997	18999	8121.8	8688.7	9412.4	8135.8	9117.2	12392	-0.0836092	-0.2227	0.154624	-0.447523	0.0851333	0.144945	-0.124504	-0.00581541	0.00364166	-0.0852236	0.036378	0.0696218	0.0719651	0.242865
167	A0A0G2JU49	Mtx1	186	Metaxin 1	tr|A0A0G2JU49|A0A0G2JU49_RAT Metaxin 1 OS=Rattus norvegicus OX=10116 GN=Mtx1 PE=1 SV=1	A0A0G2JU49;B0BN02	Mtx1;Mtx1	186;186	tr|A0A0G2JU49|A0A0G2JU49_RAT Metaxin 1 OS=Rattus norvegicus OX=10116 GN=Mtx1 PE=1 SV=1;tr|B0BN02|B0BN02_RAT Metaxin 1 OS=Rattus norvegicus OX=10116 GN=Mtx1 PE=1 SV=1	1	5.37538e-10	119.4	81.448	CAPLKVHKISNPWQS	Loc295241	CAPLKVHKISNPWQS	rat			TRUE	APLKIHKTSNPWQ	Mtx1	TRUE	7052.5	7650	5590.4	7629	5361.5	7622.3	3886.2	3195.2	3043	4660.5	3429.9	4824.7	-0.0509785	0.144296	0.0502601	-0.0962578	-0.192775	0.213984	0.144693	-0.116414	-0.292791	0.443612	-0.0414109	0.0413593	0.0618686	0.549863
168	Q9QYN8	Hrh3	335	Histamine H3 receptor	sp|Q9QYN8|HRH3_RAT Histamine H3 receptor OS=Rattus norvegicus OX=10116 GN=Hrh3 PE=2 SV=1	Q9QYN8;A0A0G2JU84;Q2VJ17	Hrh3;Hrh3;Hrh3	335;326;303	sp|Q9QYN8|HRH3_RAT Histamine H3 receptor OS=Rattus norvegicus OX=10116 GN=Hrh3 PE=2 SV=1;tr|A0A0G2JU84|A0A0G2JU84_RAT Histamine H3 receptor OS=Rattus norvegicus OX=10116 GN=Hrh3 PE=3 SV=1;tr|Q2VJ17|Q2VJ17_RAT Histamine H3 receptor OS=Rattus norvegicus OX=10116 GN=Hrh3 PE=2 SV=1	1	7.01304e-08	100.45	59.726	ASSASLEKRMKMVSQ	""	""	""							11336	9193.1	6520.6	9781.1	8784.1	7876.2	0	0	0	0	0	0	0.292061	0.0677219	-0.0693527	-0.079421	0.177817	-0.080409							-0.0908143	0.507441
169	Q2TL32	Ubr4	1080	E3 ubiquitin-protein ligase UBR4	sp|Q2TL32|UBR4_RAT E3 ubiquitin-protein ligase UBR4 OS=Rattus norvegicus OX=10116 GN=Ubr4 PE=1 SV=2	Q2TL32;A0A0G2JU89;F1LQI5	Ubr4;Ubr4;Ubr4	1080;1080;1080	sp|Q2TL32|UBR4_RAT E3 ubiquitin-protein ligase UBR4 OS=Rattus norvegicus OX=10116 GN=Ubr4 PE=1 SV=2;tr|A0A0G2JU89|A0A0G2JU89_RAT E3 ubiquitin-protein ligase UBR4 OS=Rattus norvegicus OX=10116 GN=Ubr4 PE=1 SV=1;tr|F1LQI5|F1LQI5_RAT E3 ubiquitin-protein ligase UBR4 OS=Rattus norvegicus OX=10116 GN=Ubr4 PE=1 SV=1	0.999927	2.51843e-05	102.6	79.726	LVELAASKCSSVKYD	""	""	""							3380.2	4162.9	2635.1	4021.2	3502.1	3325.1	0	0	0	0	0	0	-0.10939	0.26904	-0.0322192	-0.0175111	0.195423	0.0197695							0.023417	0.85934
170	Q2TL32	Ubr4	2208	E3 ubiquitin-protein ligase UBR4	sp|Q2TL32|UBR4_RAT E3 ubiquitin-protein ligase UBR4 OS=Rattus norvegicus OX=10116 GN=Ubr4 PE=1 SV=2	Q2TL32;A0A0G2JU89;F1LQI5	Ubr4;Ubr4;Ubr4	2208;2208;2208	sp|Q2TL32|UBR4_RAT E3 ubiquitin-protein ligase UBR4 OS=Rattus norvegicus OX=10116 GN=Ubr4 PE=1 SV=2;tr|A0A0G2JU89|A0A0G2JU89_RAT E3 ubiquitin-protein ligase UBR4 OS=Rattus norvegicus OX=10116 GN=Ubr4 PE=1 SV=1;tr|F1LQI5|F1LQI5_RAT E3 ubiquitin-protein ligase UBR4 OS=Rattus norvegicus OX=10116 GN=Ubr4 PE=1 SV=1	0.991898	0.0531787	43.027	11.654	EIKTLPAKAKIQDMV	""	""	""							5035.5	4120.3	4322.8	5259.2	4975	4922.3	0	0	0	0	0	0	-0.0604729	-0.271909	0.15578	-0.156403	0.17579	0.0595951							0.0851947	0.576775
171	Q2TL32	Ubr4	3617	E3 ubiquitin-protein ligase UBR4	sp|Q2TL32|UBR4_RAT E3 ubiquitin-protein ligase UBR4 OS=Rattus norvegicus OX=10116 GN=Ubr4 PE=1 SV=2	Q2TL32;A0A0G2JU89;F1LQI5	Ubr4;Ubr4;Ubr4	3617;3616;3617	sp|Q2TL32|UBR4_RAT E3 ubiquitin-protein ligase UBR4 OS=Rattus norvegicus OX=10116 GN=Ubr4 PE=1 SV=2;tr|A0A0G2JU89|A0A0G2JU89_RAT E3 ubiquitin-protein ligase UBR4 OS=Rattus norvegicus OX=10116 GN=Ubr4 PE=1 SV=1;tr|F1LQI5|F1LQI5_RAT E3 ubiquitin-protein ligase UBR4 OS=Rattus norvegicus OX=10116 GN=Ubr4 PE=1 SV=1	0.993072	1.81256e-07	106.13	77.803	VQAIVELKNKPARWH	""	""	""							15897	12519	11524	19091	11810	13850	0	0	0	0	0	0	0.0373906	-0.229295	0.00969947	0.14289	-0.137653	-0.00860747							0.0596114	0.624679
173	Q8R5M4	Optn	452	Optineurin	sp|Q8R5M4|OPTN_RAT Optineurin OS=Rattus norvegicus OX=10116 GN=Optn PE=1 SV=3	Q8R5M4;F1M9C4;A0A0G2K3Z1;M0RAB4;A0A0G2JT32;A0A0G2JUB3;G8JLS4	Optn;Optn;Optn;Optn;Optn;Optn;Optn	452;452;289;222;376;452;450	sp|Q8R5M4|OPTN_RAT Optineurin OS=Rattus norvegicus OX=10116 GN=Optn PE=1 SV=3;tr|F1M9C4|F1M9C4_RAT Optineurin OS=Rattus norvegicus OX=10116 GN=Optn PE=1 SV=2;tr|A0A0G2K3Z1|A0A0G2K3Z1_RAT Optineurin OS=Rattus norvegicus OX=10116 GN=Optn PE=1 SV=1;tr|M0RAB4|M0RAB4_RAT Optineurin OS=Rattus norvegicus OX=10116 GN=Optn PE=1 SV=2;tr|A0A0G2JT32|A0A0G2JT32_RAT Optineurin OS=Rattus norvegicus OX=10116 GN=…	0.999971	0.000446432	79.633	50.305	QLQMDEMKQTIAKQE	Optn	QLQMDEMKQTIAKQE	human		4	TRUE				11548	10386	8602.6	11488	8854	8952.6	0	0	0	0	0	0	0.102602	0.0275493	0.114226	-0.0635514	-0.0269376	-0.111791							-0.148886	0.0788612
174	Q6AYH5	Dctn2	175	Dynactin subunit 2	sp|Q6AYH5|DCTN2_RAT Dynactin subunit 2 OS=Rattus norvegicus OX=10116 GN=Dctn2 PE=1 SV=1	Q6AYH5;A0A0G2JUC7	Dctn2;Dctn2	175;175	sp|Q6AYH5|DCTN2_RAT Dynactin subunit 2 OS=Rattus norvegicus OX=10116 GN=Dctn2 PE=1 SV=1;tr|A0A0G2JUC7|A0A0G2JUC7_RAT Dynactin subunit 2 OS=Rattus norvegicus OX=10116 GN=Dctn2 PE=1 SV=1	1	0.00015767	71.872	53.039	DPDGALAKRLLLQLE	Dctn2	DPDGALAKRLLLQLE	human		4	TRUE	PDGALAKRLLLQL	Dctn2	TRUE	18291	15362	13123	33291	13808	20390	0	0	0	0	0	0	0.0209481	-0.15287	-0.0216665	0.726308	-0.13098	0.330546							0.359821	0.15362
175	Q6AYH5	Dctn2	140	Dynactin subunit 2	sp|Q6AYH5|DCTN2_RAT Dynactin subunit 2 OS=Rattus norvegicus OX=10116 GN=Dctn2 PE=1 SV=1	Q6AYH5;A0A0G2JUC7	Dctn2;Dctn2	140;140	sp|Q6AYH5|DCTN2_RAT Dynactin subunit 2 OS=Rattus norvegicus OX=10116 GN=Dctn2 PE=1 SV=1;tr|A0A0G2JUC7|A0A0G2JUC7_RAT Dynactin subunit 2 OS=Rattus norvegicus OX=10116 GN=Dctn2 PE=1 SV=1	0.999808	0.00166815	62.891	46.668	LTPVVLAKQLAALKQ	Dctn2	LTPVVLAKQLAALKQ	mouse		1	TRUE	TPVVLAKQLAALK	Dctn2	TRUE	2097	4030	833.97	23103	234.6	1542.8	0	0	0	0	0	0	0.144514	1.16492	-0.749324	3.44756	-2.76184	-0.145392							-0.00659257	0.996836
176	Q6AYH5	Dctn2	230	Dynactin subunit 2	sp|Q6AYH5|DCTN2_RAT Dynactin subunit 2 OS=Rattus norvegicus OX=10116 GN=Dctn2 PE=1 SV=1	Q6AYH5;A0A0G2JUC7	Dctn2;Dctn2	230;230	sp|Q6AYH5|DCTN2_RAT Dynactin subunit 2 OS=Rattus norvegicus OX=10116 GN=Dctn2 PE=1 SV=1;tr|A0A0G2JUC7|A0A0G2JUC7_RAT Dynactin subunit 2 OS=Rattus norvegicus OX=10116 GN=Dctn2 PE=1 SV=1	1	0.0442011	66.682	10.671	AKVAELEKRLTELEA	""	""	""							4055.9	3585	3047.3	4160.1	4060.2	3879.4	0	0	0	0	0	0	-0.0123248	-0.112424	0.0116064	-0.134367	0.242906	0.0763571							0.099346	0.419194
177	A0A0G2JUC9	Herc2	73	HECT-type E3 ubiquitin transferase	tr|A0A0G2JUC9|A0A0G2JUC9_RAT HECT-type E3 ubiquitin transferase OS=Rattus norvegicus OX=10116 GN=Herc2 PE=1 SV=1	A0A0G2JUC9;D4ACN3	Herc2;Herc2	73;18	tr|A0A0G2JUC9|A0A0G2JUC9_RAT HECT-type E3 ubiquitin transferase OS=Rattus norvegicus OX=10116 GN=Herc2 PE=1 SV=1;tr|D4ACN3|D4ACN3_RAT HECT-type E3 ubiquitin transferase OS=Rattus norvegicus OX=10116 GN=Herc2 PE=1 SV=2	0.885558	2.51516e-07	99.5	73.457	VDAQSGTKKEDLNDK	""	""	""							14754	12142	9790.6	11539	11907	12354	14941	13848	18065	12279	16482	23114	0.129782	-0.0733681	-0.0254328	-0.383444	0.0741878	0.0265249	-0.0662383	-0.15449	0.123064	-0.312527	0.0694664	0.14784	-0.0390891	0.701647
178	A0A0G2JUC9	Herc2	662	HECT-type E3 ubiquitin transferase	tr|A0A0G2JUC9|A0A0G2JUC9_RAT HECT-type E3 ubiquitin transferase OS=Rattus norvegicus OX=10116 GN=Herc2 PE=1 SV=1	A0A0G2JUC9;D4ACN3	Herc2;Herc2	662;607	tr|A0A0G2JUC9|A0A0G2JUC9_RAT HECT-type E3 ubiquitin transferase OS=Rattus norvegicus OX=10116 GN=Herc2 PE=1 SV=1;tr|D4ACN3|D4ACN3_RAT HECT-type E3 ubiquitin transferase OS=Rattus norvegicus OX=10116 GN=Herc2 PE=1 SV=2	1	0.00117747	71.03	47.959	LQDLDVIKVRCGSQF	Herc2	LQDLDVIKVRCGSQF	mouse		1	TRUE				10091	8784	6013	18935	10355	8045.7	0	0	0	0	0	0	0.0592844	-0.0628851	-0.251206	0.808632	0.350245	-0.114624							0.43302	0.127772
179	A0A0G2JUC9	Herc2	3471	HECT-type E3 ubiquitin transferase	tr|A0A0G2JUC9|A0A0G2JUC9_RAT HECT-type E3 ubiquitin transferase OS=Rattus norvegicus OX=10116 GN=Herc2 PE=1 SV=1	A0A0G2JUC9;D4ACN3	Herc2;Herc2	3471;3414	tr|A0A0G2JUC9|A0A0G2JUC9_RAT HECT-type E3 ubiquitin transferase OS=Rattus norvegicus OX=10116 GN=Herc2 PE=1 SV=1;tr|D4ACN3|D4ACN3_RAT HECT-type E3 ubiquitin transferase OS=Rattus norvegicus OX=10116 GN=Herc2 PE=1 SV=2	1	1.29925e-06	103.26	86.313	SPNLWQEKREIVSSE	Herc2	SPNLWQEKREIVSSE	mouse		1	TRUE				13482	15555	10066	18575	11339	12184	4976	4286.5	5440.4	5363.1	4591.3	6361.4	-0.0103048	0.273989	0.00457301	0.293384	-0.0063442	-0.003481	0.0306729	-0.163166	0.0747812	0.175549	-0.0913207	-0.0303815	-0.0105591	0.838977
180	A0A0G2JUC9	Herc2	991	HECT-type E3 ubiquitin transferase	tr|A0A0G2JUC9|A0A0G2JUC9_RAT HECT-type E3 ubiquitin transferase OS=Rattus norvegicus OX=10116 GN=Herc2 PE=1 SV=1	A0A0G2JUC9;D4ACN3	Herc2;Herc2	991;934	tr|A0A0G2JUC9|A0A0G2JUC9_RAT HECT-type E3 ubiquitin transferase OS=Rattus norvegicus OX=10116 GN=Herc2 PE=1 SV=1;tr|D4ACN3|D4ACN3_RAT HECT-type E3 ubiquitin transferase OS=Rattus norvegicus OX=10116 GN=Herc2 PE=1 SV=2	0.999999	0.000245726	66.152	47.787	RSRTPLDKDLINTGI	Herc2	RSRTPLDKDLINTGI	human		3	TRUE	SRTPLDKDLINTG	Herc2	TRUE	9164.4	9240.9	6011.7	10266	6712.8	7731.3	0	0	0	0	0	0	0.0457906	0.135733	-0.126055	0.0509138	-0.149634	-0.0466684							-0.0669523	0.534299
181	A0A0G2JUF9	Nckap1l	14	NCK-associated protein 1-like	tr|A0A0G2JUF9|A0A0G2JUF9_RAT NCK-associated protein 1-like OS=Rattus norvegicus OX=10116 GN=Nckap1l PE=1 SV=1	A0A0G2JUF9;D3Z8V4	Nckap1l;Nckap1l	14;14	tr|A0A0G2JUF9|A0A0G2JUF9_RAT NCK-associated protein 1-like OS=Rattus norvegicus OX=10116 GN=Nckap1l PE=1 SV=1;tr|D3Z8V4|D3Z8V4_RAT NCK associated protein 1 like (Predicted) OS=Rattus norvegicus OX=10116 GN=Nckap1l PE=1 SV=1	1	7.65885e-07	102.05	72.802	YQHKLAEKLTILNDR	Nckap1l	YQHKLAEKLTILNDR	human		4	TRUE	QQKLAEKLTILND	Nckap1l	TRUE	56986	48477	38074	69477	48501	50061	6143.4	4578.7	7086.8	6123.8	6348.2	7671.5	0.0165861	-0.138771	-0.128794	0.143875	0.0376947	-0.0174639	-0.0140543	-0.416806	0.107425	0.0181307	0.0273462	-0.108995	0.0819047	0.20842
182	P49803	Rgs7	428	Regulator of G-protein signaling 7	sp|P49803|RGS7_RAT Regulator of G-protein signaling 7 OS=Rattus norvegicus OX=10116 GN=Rgs7 PE=1 SV=2	P49803;A0A0G2JUG4;D3ZWG2;F1LS67	Rgs7;Rgs6;Rgs7;Rgs6	428;362;402;373	sp|P49803|RGS7_RAT Regulator of G-protein signaling 7 OS=Rattus norvegicus OX=10116 GN=Rgs7 PE=1 SV=2;tr|A0A0G2JUG4|A0A0G2JUG4_RAT Regulator of G-protein-signaling 6 OS=Rattus norvegicus OX=10116 GN=Rgs6 PE=1 SV=1;tr|D3ZWG2|D3ZWG2_RAT Regulator of G-protein-signaling 7 OS=Rattus norvegicus OX=10116 GN=Rgs7 PE=1 SV=2;tr|F1LS67|F1LS67_RAT Regulator of G-protein-signaling 6 OS=Rattus norvegicus OX=1…	0.991186	0.000733611	58.885	43.293	DAQEHIYKLMKSDSY	""	""	""							2836	3030.4	1855.4	8115.8	2192.8	2856.8	0	0	0	0	0	0	-0.0821454	0.091455	-0.257851	1.27609	-0.199527	0.0812675							0.468791	0.283988
183	A0A0G2JUG7	Iqsec1	917	IQ motif and SEC7 domain-containing protein 1	sp|A0A0G2JUG7|IQEC1_RAT IQ motif and SEC7 domain-containing protein 1 OS=Rattus norvegicus OX=10116 GN=Iqsec1 PE=1 SV=1	A0A0G2JUG7	Iqsec1	917	sp|A0A0G2JUG7|IQEC1_RAT IQ motif and SEC7 domain-containing protein 1 OS=Rattus norvegicus OX=10116 GN=Iqsec1 PE=1 SV=1	1	3.42883e-49	166.48	152.39	YASGEGLKRSALSSS	""	""	""							4657.8	5413	4059.7	6544.9	5143.8	5438	3784.5	4503.6	4611.2	5004.7	3998.5	5574	-0.313639	-0.0189095	-0.0754926	0.0184451	0.0832487	0.0626591	-0.174675	0.0976479	0.0257462	0.265301	-0.101229	-0.0314774	0.107676	0.154331
184	A0A0G2JUG7	Iqsec1	933	IQ motif and SEC7 domain-containing protein 1	sp|A0A0G2JUG7|IQEC1_RAT IQ motif and SEC7 domain-containing protein 1 OS=Rattus norvegicus OX=10116 GN=Iqsec1 PE=1 SV=1	A0A0G2JUG7	Iqsec1	933	sp|A0A0G2JUG7|IQEC1_RAT IQ motif and SEC7 domain-containing protein 1 OS=Rattus norvegicus OX=10116 GN=Iqsec1 PE=1 SV=1	1	0.0220797	60.59	7.4234	RDLSEAGKRGRRSSA	""	""	""							0	0	0	0	0	0	0	0	0	0	0	0													0	0
185	A0A0G2JUG7	Iqsec1	536	IQ motif and SEC7 domain-containing protein 1	sp|A0A0G2JUG7|IQEC1_RAT IQ motif and SEC7 domain-containing protein 1 OS=Rattus norvegicus OX=10116 GN=Iqsec1 PE=1 SV=1	A0A0G2JUG7;A0A0G2JZX5	Iqsec1;Iqsec2	536;561	sp|A0A0G2JUG7|IQEC1_RAT IQ motif and SEC7 domain-containing protein 1 OS=Rattus norvegicus OX=10116 GN=Iqsec1 PE=1 SV=1;tr|A0A0G2JZX5|A0A0G2JZX5_RAT IQ motif and Sec7 domain ArfGEF 2 OS=Rattus norvegicus OX=10116 GN=Iqsec2 PE=1 SV=1	0.802928	0.0344457	47.712	33.748	IGLNLFNKKPEKGIQ	""	""	""							18538	17261	13839	29245	12552	16256	0	0	0	0	0	0	0.0107096	-0.0143103	0.0253855	0.509775	-0.298157	-0.0259332							0.0546334	0.800493
186	A0A0G2JUG7	Iqsec1	93	IQ motif and SEC7 domain-containing protein 1	sp|A0A0G2JUG7|IQEC1_RAT IQ motif and SEC7 domain-containing protein 1 OS=Rattus norvegicus OX=10116 GN=Iqsec1 PE=1 SV=1	A0A0G2JUG7	Iqsec1	93	sp|A0A0G2JUG7|IQEC1_RAT IQ motif and SEC7 domain-containing protein 1 OS=Rattus norvegicus OX=10116 GN=Iqsec1 PE=1 SV=1	1	0.000675113	83	26.217	HSTSVLRKQAEEEAI	""	""	""							7983.9	7041.7	6951.8	9284.5	7770.3	9461.7	4522.8	3668.1	5329.8	4094.5	4304.2	6185.2	-0.134505	-0.237725	0.10221	-0.075413	0.0800733	0.263371	0.0403045	-0.240531	0.192552	-0.0664292	-0.0370764	0.0764963	0.101089	0.252711
187	A0A0G2JUG7	Iqsec1	101	IQ motif and SEC7 domain-containing protein 1	sp|A0A0G2JUG7|IQEC1_RAT IQ motif and SEC7 domain-containing protein 1 OS=Rattus norvegicus OX=10116 GN=Iqsec1 PE=1 SV=1	A0A0G2JUG7	Iqsec1	101	sp|A0A0G2JUG7|IQEC1_RAT IQ motif and SEC7 domain-containing protein 1 OS=Rattus norvegicus OX=10116 GN=Iqsec1 PE=1 SV=1	1	7.93097e-13	145.9	92.967	QAEEEAIKRSRSLSE	""	""	""							24623	22060	18039	22324	20521	21636	18417	16128	17666	15922	16281	21168	0.0236298	-0.0569942	0.0111645	-0.27642	0.014426	-0.0100725	0.173849	0.00372611	0.0291688	0.000628047	-0.00990922	-0.040716	-0.03612	0.306873
188	A0A0G2JUG7	Iqsec1	683	IQ motif and SEC7 domain-containing protein 1	sp|A0A0G2JUG7|IQEC1_RAT IQ motif and SEC7 domain-containing protein 1 OS=Rattus norvegicus OX=10116 GN=Iqsec1 PE=1 SV=1	A0A0G2JUG7	Iqsec1	683	sp|A0A0G2JUG7|IQEC1_RAT IQ motif and SEC7 domain-containing protein 1 OS=Rattus norvegicus OX=10116 GN=Iqsec1 PE=1 SV=1	1	0.00172345	67.897	32.452	MKLEDFVKNLRGVDD	Iqsec1	MKLEDFIKNLRGVDD	human		2	TRUE	KLDDFIKNLRGVD			6909.5	7339.8	4743.4	12742	5954.9	6183.1	0	0	0	0	0	0	-0.0188368	0.146272	-0.125075	0.705463	0.0203609	-0.0262173							0.232415	0.324708
189	A0A0G2JUG7	Iqsec1	506	IQ motif and SEC7 domain-containing protein 1	sp|A0A0G2JUG7|IQEC1_RAT IQ motif and SEC7 domain-containing protein 1 OS=Rattus norvegicus OX=10116 GN=Iqsec1 PE=1 SV=1	A0A0G2JUG7	Iqsec1	506	sp|A0A0G2JUG7|IQEC1_RAT IQ motif and SEC7 domain-containing protein 1 OS=Rattus norvegicus OX=10116 GN=Iqsec1 PE=1 SV=1	1	0.0248513	42.348	12.163	LSKQTYHKETRNSWD	""	""	""							0	0	0	0	0	0	2987.2	2792.3	796.55	2373.4	1282.4	1394.9							0.762317	0.686324	-1.22926	0.467274	-0.46354	-0.751727	-0.322459	0.592231
190	A0A0G2JUG7	Iqsec1	247	IQ motif and SEC7 domain-containing protein 1	sp|A0A0G2JUG7|IQEC1_RAT IQ motif and SEC7 domain-containing protein 1 OS=Rattus norvegicus OX=10116 GN=Iqsec1 PE=1 SV=1	A0A0G2JUG7	Iqsec1	247	sp|A0A0G2JUG7|IQEC1_RAT IQ motif and SEC7 domain-containing protein 1 OS=Rattus norvegicus OX=10116 GN=Iqsec1 PE=1 SV=1	1	1.2748e-13	118.19	99.256	DAFSRQVKSLAESID	Iqsec1	DAFSRQVKSLAESID	human		2	TRUE				9983.3	10624	8852.7	21668	8702.9	9817.7	0	0	0	0	0	0	-0.149109	0.0185795	0.113914	0.81023	-0.0934274	-0.0203698							0.237683	0.395404
191	A0A0G2JUG7	Iqsec1	152	IQ motif and SEC7 domain-containing protein 1	sp|A0A0G2JUG7|IQEC1_RAT IQ motif and SEC7 domain-containing protein 1 OS=Rattus norvegicus OX=10116 GN=Iqsec1 PE=1 SV=1	A0A0G2JUG7	Iqsec1	152	sp|A0A0G2JUG7|IQEC1_RAT IQ motif and SEC7 domain-containing protein 1 OS=Rattus norvegicus OX=10116 GN=Iqsec1 PE=1 SV=1	1	1.77625e-10	121.6	98.686	FRQYQMNKNFERLRS	Iqsec1	FRQYQMNKNFERLRS	human		1	TRUE				0	0	0	0	0	0	5568	6005.7	6197.3	5460.9	5856.9	8079.6							-0.0698626	0.0606578	0	-0.0610879	-0.00279442	0.0518497	-0.000942606	0.991969
192	A0A0G2JUG7	Iqsec1	348	IQ motif and SEC7 domain-containing protein 1	sp|A0A0G2JUG7|IQEC1_RAT IQ motif and SEC7 domain-containing protein 1 OS=Rattus norvegicus OX=10116 GN=Iqsec1 PE=1 SV=1	A0A0G2JUG7	Iqsec1	348	sp|A0A0G2JUG7|IQEC1_RAT IQ motif and SEC7 domain-containing protein 1 OS=Rattus norvegicus OX=10116 GN=Iqsec1 PE=1 SV=1	0.982044	4.0581e-13	118.53	102.03	DYWALAHKEDKADTD	""	""	""							35137	34653	26646	37494	26753	32039	6358.7	5277.2	7407.2	6114.2	6418.6	9282.7	-0.0102932	0.0476457	0.0270566	-0.075263	-0.149882	0.00941535	-0.00219443	-0.249806	0.133384	-0.0219673	0.00542255	0.128206	-0.0163047	0.671351
193	B3GNI6	Septin11	418	Septin-11	sp|B3GNI6|SEP11_RAT Septin-11 OS=Rattus norvegicus OX=10116 GN=Septin11 PE=1 SV=1	B3GNI6;A0A0G2JUL7	Septin11;Sept11	418;418	sp|B3GNI6|SEP11_RAT Septin-11 OS=Rattus norvegicus OX=10116 GN=Septin11 PE=1 SV=1;tr|A0A0G2JUL7|A0A0G2JUL7_RAT Septin OS=Rattus norvegicus OX=10116 GN=Sept11 PE=1 SV=1	0.926852	1.36966e-13	128.69	108.6	QSGAQQTKKDKDKKN	Sept11	QSGAQQTKKDKDKKN	human		1	TRUE	SGAQQTKKDKDKK		TRUE	9576	9567.9	7314.2	11970	9295.9	8909.6	11536	11342	13819	12273	12196	14977	-0.0636635	0.0130653	-0.0159648	0.099626	0.14721	-0.0148556	-0.0355635	-0.0386843	0.140329	0.0905765	0.0387916	-0.0743702	0.0726793	0.13668
194	B3GNI6	Septin11	326	Septin-11	sp|B3GNI6|SEP11_RAT Septin-11 OS=Rattus norvegicus OX=10116 GN=Septin11 PE=1 SV=1	B3GNI6;A0A0U1RRT8;B5DFG5;A0A0G2JUL7	Septin11;Sept6;Sept6;Sept11	326;327;327;326	sp|B3GNI6|SEP11_RAT Septin-11 OS=Rattus norvegicus OX=10116 GN=Septin11 PE=1 SV=1;tr|A0A0U1RRT8|A0A0U1RRT8_RAT Septin OS=Rattus norvegicus OX=10116 GN=Sept6 PE=1 SV=1;tr|B5DFG5|B5DFG5_RAT Septin OS=Rattus norvegicus OX=10116 GN=Sept6 PE=1 SV=1;tr|A0A0G2JUL7|A0A0G2JUL7_RAT Septin OS=Rattus norvegicus OX=10116 GN=Sept11 PE=1 SV=1	1	7.05823e-40	160.64	138.26	LQETYEAKRNEFLGE	Sept11	LQETYEAKRNEFLGE	human		4	TRUE	QETYEAKRNEFLG		TRUE	10620	11499	9690.2	12138	11365	10365	12221	11513	15100	11972	14261	17991	-0.156136	0.0365386	0.148101	-0.122027	0.19538	-0.0383289	-0.0744005	-0.139152	0.146168	-0.0673035	0.142402	0.0681002	0.0442024	0.601585
195	B3GNI6	Septin11	357	Septin-11	sp|B3GNI6|SEP11_RAT Septin-11 OS=Rattus norvegicus OX=10116 GN=Septin11 PE=1 SV=1	B3GNI6;A0A0U1RRT8;B5DFG5;A0A0G2JUL7	Septin11;Sept6;Sept6;Sept11	357;358;358;357	sp|B3GNI6|SEP11_RAT Septin-11 OS=Rattus norvegicus OX=10116 GN=Septin11 PE=1 SV=1;tr|A0A0U1RRT8|A0A0U1RRT8_RAT Septin OS=Rattus norvegicus OX=10116 GN=Sept6 PE=1 SV=1;tr|B5DFG5|B5DFG5_RAT Septin OS=Rattus norvegicus OX=10116 GN=Sept6 PE=1 SV=1;tr|A0A0G2JUL7|A0A0G2JUL7_RAT Septin OS=Rattus norvegicus OX=10116 GN=Sept11 PE=1 SV=1	0.999506	0.028585	53.756	17.332	KEKEAELKEAEKELH	""	""	""							10488	10545	7453.6	10982	8374.1	10246	0	0	0	0	0	0	0.0277951	0.113564	-0.0285134	-0.0644423	-0.0432368	0.146987							-0.0245127	0.796327
196	B3GNI6	Septin11	397	Septin-11	sp|B3GNI6|SEP11_RAT Septin-11 OS=Rattus norvegicus OX=10116 GN=Septin11 PE=1 SV=1	B3GNI6;A0A0G2JUL7	Septin11;Sept11	397;397	sp|B3GNI6|SEP11_RAT Septin-11 OS=Rattus norvegicus OX=10116 GN=Septin11 PE=1 SV=1;tr|A0A0G2JUL7|A0A0G2JUL7_RAT Septin OS=Rattus norvegicus OX=10116 GN=Sept11 PE=1 SV=1	0.916486	1.88563e-06	90.926	45.669	EEVSNFQKKKAAAQL	Sept11	EEVSNFQKKKAAAQL	mouse		1	TRUE	EVSNFQKKKAAAQ		TRUE	21153	23042	16408	24290	18404	18660	7543.4	7379.9	8396.5	7606	7493.9	9758.9	-0.04453	0.156823	0.0254289	-0.00366838	0.00832871	-0.0725729	0.00705759	-0.0032088	0.0770128	0.0557758	-0.00835044	-0.0368511	-0.0302544	0.495387
197	B0BNF1	Septin8	178	Septin-8	sp|B0BNF1|SEPT8_RAT Septin-8 OS=Rattus norvegicus OX=10116 GN=Septin8 PE=1 SV=1	B0BNF1;B3GNI6;A0A0U1RRT8;B5DFG5;A0A0G2JUL7;A0A0G2K7G7;A0A0U1RRW2;G3V9Z6	Septin8;Septin11;Sept6;Sept6;Sept11;Sept8;Sept6;Sept8	178;175;176;176;175;178;176;178	sp|B0BNF1|SEPT8_RAT Septin-8 OS=Rattus norvegicus OX=10116 GN=Septin8 PE=1 SV=1;sp|B3GNI6|SEP11_RAT Septin-11 OS=Rattus norvegicus OX=10116 GN=Septin11 PE=1 SV=1;tr|A0A0U1RRT8|A0A0U1RRT8_RAT Septin OS=Rattus norvegicus OX=10116 GN=Sept6 PE=1 SV=1;tr|B5DFG5|B5DFG5_RAT Septin OS=Rattus norvegicus OX=10116 GN=Sept6 PE=1 SV=1;tr|A0A0G2JUL7|A0A0G2JUL7_RAT Septin OS=Rattus norvegicus OX=10116 GN=Sept11…	1	0.000368054	69.716	11.645	TMKKLDSKVNIIPII	Sept11	TMKKLDSKVNIIPII	human		2	TRUE	MKKLDSKVNIIPI		TRUE	32249	54169	17227	87526	25856	26001	0	0	0	0	0	0	0.0332889	0.859452	-0.434872	1.31511	-0.0317648	-0.124528							0.233649	0.66388
198	B3GNI6	Septin11	336	Septin-11	sp|B3GNI6|SEP11_RAT Septin-11 OS=Rattus norvegicus OX=10116 GN=Septin11 PE=1 SV=1	B3GNI6;A0A0U1RRT8;B5DFG5;A0A0G2JUL7	Septin11;Sept6;Sept6;Sept11	336;337;337;336	sp|B3GNI6|SEP11_RAT Septin-11 OS=Rattus norvegicus OX=10116 GN=Septin11 PE=1 SV=1;tr|A0A0U1RRT8|A0A0U1RRT8_RAT Septin OS=Rattus norvegicus OX=10116 GN=Sept6 PE=1 SV=1;tr|B5DFG5|B5DFG5_RAT Septin OS=Rattus norvegicus OX=10116 GN=Sept6 PE=1 SV=1;tr|A0A0G2JUL7|A0A0G2JUL7_RAT Septin OS=Rattus norvegicus OX=10116 GN=Sept11 PE=1 SV=1	0.895549	2.93299e-07	111.86	48.436	EFLGELQKKEEEMRQ	Sept11	EFLGELQKKEEEMRQ	human		1	TRUE	FLGELQKKEEEMR		TRUE	25140	25824	19380	31428	22928	21616	5761.8	5332.2	6957.2	6901.9	6705.7	9629.3	-0.0891697	0.0275078	-0.0281639	0.0742576	0.0316579	-0.154184	-0.201561	-0.292003	-0.0141918	0.0957081	0.0113974	0.123938	0.134866	0.0398913
199	F1LXL6	Fer1l6	1236	Fer-1-like family member 6	tr|F1LXL6|F1LXL6_RAT Fer-1-like family member 6 OS=Rattus norvegicus OX=10116 GN=Fer1l6 PE=4 SV=3	F1LXL6;A0A0G2JUN6	Fer1l6;Fer1l6	1236;1215	tr|F1LXL6|F1LXL6_RAT Fer-1-like family member 6 OS=Rattus norvegicus OX=10116 GN=Fer1l6 PE=4 SV=3;tr|A0A0G2JUN6|A0A0G2JUN6_RAT Fer-1-like family member 6 OS=Rattus norvegicus OX=10116 GN=Fer1l6 PE=4 SV=1	0.930005	0.0365515	45.312	12.957	SKYYASVKKAQKGKG	""	""	""							0	0	0	0	0	0	3286.9	3122.2	2725.7	3286.5	3035.1	3838.7							0.0886082	0.0357909	-0.26611	0.125228	-0.0322851	-0.102914	0.0439134	0.741835
200	Q9ERE6	Mprip	400	Myosin phosphatase Rho-interacting protein	sp|Q9ERE6|MPRIP_RAT Myosin phosphatase Rho-interacting protein OS=Rattus norvegicus OX=10116 GN=Mprip PE=1 SV=1	Q9ERE6;A0A0G2JUR5;A0A140TA95;G3V9F3	Mprip;Mprip;Mprip;Mprip	400;226;364;400	sp|Q9ERE6|MPRIP_RAT Myosin phosphatase Rho-interacting protein OS=Rattus norvegicus OX=10116 GN=Mprip PE=1 SV=1;tr|A0A0G2JUR5|A0A0G2JUR5_RAT Myosin phosphatase Rho-interacting protein OS=Rattus norvegicus OX=10116 GN=Mprip PE=1 SV=1;tr|A0A140TA95|A0A140TA95_RAT Myosin phosphatase Rho-interacting protein OS=Rattus norvegicus OX=10116 GN=Mprip PE=1 SV=1;tr|G3V9F3|G3V9F3_RAT Myosin phosphatase Rho-i…	1	1.38165e-17	129.34	109.76	FKKGWLTKQYEDGQW	Mprip	FKKGWLTKQYEDGQW	mouse		1	TRUE	KKGWLTKQYEDGQ	Mprip	TRUE	28794	30839	20486	30683	21858	19910	2647.8	2475.4	2563.1	3570.7	2395.2	3854.7	0.0620466	0.238984	0.00733849	-0.00492061	-0.0818585	-0.317358	0.039817	-0.0359682	-0.0917053	0.508025	-0.110741	0.166229	-0.0357522	0.700429
201	Q6AYP5	Cadm1	471	Cell adhesion molecule 1	sp|Q6AYP5|CADM1_RAT Cell adhesion molecule 1 OS=Rattus norvegicus OX=10116 GN=Cadm1 PE=1 SV=1	Q6AYP5;A0A0G2JUT1;A0A5H1ZRU4	Cadm1;Cadm1;Cadm1	471;380;441	sp|Q6AYP5|CADM1_RAT Cell adhesion molecule 1 OS=Rattus norvegicus OX=10116 GN=Cadm1 PE=1 SV=1;tr|A0A0G2JUT1|A0A0G2JUT1_RAT Cell adhesion molecule 1 OS=Rattus norvegicus OX=10116 GN=Cadm1 PE=1 SV=1;tr|A0A5H1ZRU4|A0A5H1ZRU4_RAT Cell adhesion molecule 1 OS=Rattus norvegicus OX=10116 GN=Cadm1 PE=1 SV=1	0.886479	5.62683e-64	199.89	181.48	GQNNSEEKKEYFI__	Cadm1	GQNNSEEKKEYFI	human			TRUE				20381	14377	15708	15755	16888	18143	16724	13276	17108	12558	12800	18513	0.0179002	-0.407612	0.0785967	-0.512153	0.000375575	0.00295888	0.290557	-0.0211947	0.238691	-0.0859606	-0.101129	0.0217638	-0.147513	0.0719356
203	Q6AYP5	Cadm1	446	Cell adhesion molecule 1	sp|Q6AYP5|CADM1_RAT Cell adhesion molecule 1 OS=Rattus norvegicus OX=10116 GN=Cadm1 PE=1 SV=1	Q6AYP5;A0A0G2JUT1;A0A5H1ZRU4	Cadm1;Cadm1;Cadm1	446;355;416	sp|Q6AYP5|CADM1_RAT Cell adhesion molecule 1 OS=Rattus norvegicus OX=10116 GN=Cadm1 PE=1 SV=1;tr|A0A0G2JUT1|A0A0G2JUT1_RAT Cell adhesion molecule 1 OS=Rattus norvegicus OX=10116 GN=Cadm1 PE=1 SV=1;tr|A0A5H1ZRU4|A0A5H1ZRU4_RAT Cell adhesion molecule 1 OS=Rattus norvegicus OX=10116 GN=Cadm1 PE=1 SV=1	1	5.76812e-199	279.93	259.5	TYFTHEAKGADDAAD	Cadm1	TYFTHEAKGADDAAD	mouse		1	TRUE	YFTHEAKGADDAA	Cadm1	TRUE	25940	24423	19539	24609	20086	19332	16586	17777	16700	17211	19458	23925	0.0624433	0.0534549	0.0900432	-0.172188	-0.0528432	-0.208874	-0.101252	0.0201412	-0.175988	-0.0110919	0.123236	0.0118886	-0.0480468	0.406278
204	Q6AYP5	Cadm1	437	Cell adhesion molecule 1	sp|Q6AYP5|CADM1_RAT Cell adhesion molecule 1 OS=Rattus norvegicus OX=10116 GN=Cadm1 PE=1 SV=1	Q6AYP5;A0A0G2JUT1;A0A5H1ZRU4	Cadm1;Cadm1;Cadm1	437;346;407	sp|Q6AYP5|CADM1_RAT Cell adhesion molecule 1 OS=Rattus norvegicus OX=10116 GN=Cadm1 PE=1 SV=1;tr|A0A0G2JUT1|A0A0G2JUT1_RAT Cell adhesion molecule 1 OS=Rattus norvegicus OX=10116 GN=Cadm1 PE=1 SV=1;tr|A0A5H1ZRU4|A0A5H1ZRU4_RAT Cell adhesion molecule 1 OS=Rattus norvegicus OX=10116 GN=Cadm1 PE=1 SV=1	1	2.32756e-18	142.97	121.72	GRYFARHKGTYFTHE	Cadm1	GRYFARHKGTYFTHE	mouse			TRUE	RYLARHKGTYLTN			34495	36714	28880	39344	26443	31694	38863	42102	44598	37983	39672	54437	-0.0297762	0.138117	0.150329	0.00134165	-0.159576	0.000916746	-0.0473218	0.089517	0.066642	-0.04357	-0.0235078	0.0234562	-0.0739484	0.166976
205	A0A0G2JUU7	Tubgcp3	280	Gamma-tubulin complex component	tr|A0A0G2JUU7|A0A0G2JUU7_RAT Gamma-tubulin complex component OS=Rattus norvegicus OX=10116 GN=Tubgcp3 PE=1 SV=1	A0A0G2JUU7;D3ZMR7	Tubgcp3;Tubgcp3	280;280	tr|A0A0G2JUU7|A0A0G2JUU7_RAT Gamma-tubulin complex component OS=Rattus norvegicus OX=10116 GN=Tubgcp3 PE=1 SV=1;tr|D3ZMR7|D3ZMR7_RAT Gamma-tubulin complex component OS=Rattus norvegicus OX=10116 GN=Tubgcp3 PE=1 SV=1	1	0.00231713	76.064	32.256	EAKANLSKSLRDTAV	""	""	""							4736.7	4369.9	3754	4896.7	3746	4906.1	4071.4	4074.4	3437.9	4643.8	3657.6	4965.6	0.0173659	-0.0209665	0.118334	-0.0933452	-0.0674639	0.220931	0.0646303	0.0870402	-0.263985	0.291206	-0.0959072	-0.0643389	0.00505868	0.949729
206	A0A0G2JUU7	Tubgcp3	614	Gamma-tubulin complex component	tr|A0A0G2JUU7|A0A0G2JUU7_RAT Gamma-tubulin complex component OS=Rattus norvegicus OX=10116 GN=Tubgcp3 PE=1 SV=1	A0A0G2JUU7	Tubgcp3	614	tr|A0A0G2JUU7|A0A0G2JUU7_RAT Gamma-tubulin complex component OS=Rattus norvegicus OX=10116 GN=Tubgcp3 PE=1 SV=1	1	5.25321e-32	140.1	113.97	FDSPEILKRLDVRLL	""	""	""							15699	15555	11415	16930	13783	15773	6687.5	7652.6	8911.6	5990.7	7723.3	10069	-0.0321974	0.032458	-0.0555174	-0.0819267	0.0337215	0.127457	-0.188431	0.0273996	0.141169	-0.310378	0.0134099	-0.0134615	0.00350565	0.939543
207	A0A0G2JUU7	Tubgcp3	826	Gamma-tubulin complex component	tr|A0A0G2JUU7|A0A0G2JUU7_RAT Gamma-tubulin complex component OS=Rattus norvegicus OX=10116 GN=Tubgcp3 PE=1 SV=1	A0A0G2JUU7	Tubgcp3	826	tr|A0A0G2JUU7|A0A0G2JUU7_RAT Gamma-tubulin complex component OS=Rattus norvegicus OX=10116 GN=Tubgcp3 PE=1 SV=1	1	4.01952e-06	104.89	76.812	AEEEEENKRIREFQD	""	""	""							0	0	0	0	0	0	1857.9	1481.7	1946.2	1687	3026.5	3270.1							0.0075897	-0.297483	-0.0100411	-0.094828	0.705657	0.407839	0.439534	0.0744556
208	A0A0G2JUU7	Tubgcp3	882	Gamma-tubulin complex component	tr|A0A0G2JUU7|A0A0G2JUU7_RAT Gamma-tubulin complex component OS=Rattus norvegicus OX=10116 GN=Tubgcp3 PE=1 SV=1	A0A0G2JUU7	Tubgcp3	882	tr|A0A0G2JUU7|A0A0G2JUU7_RAT Gamma-tubulin complex component OS=Rattus norvegicus OX=10116 GN=Tubgcp3 PE=1 SV=1	1	0.024299	41.704	26.317	LDFNEHYKAREPRLR	""	""	""							5583.3	5812.5	3523.6	5352.2	4035.7	4212	2504.9	2344.2	2747.4	2247	3091.9	4162.2	0.219441	0.355432	-0.00820493	-0.000183398	0.00484373	-0.034301	-0.0255737	-0.0998838	0.0231223	-0.145531	0.272257	0.291607	0.000452356	0.996343
209	A0A0G2JUU7	Tubgcp3	275	Gamma-tubulin complex component	tr|A0A0G2JUU7|A0A0G2JUU7_RAT Gamma-tubulin complex component OS=Rattus norvegicus OX=10116 GN=Tubgcp3 PE=1 SV=1	A0A0G2JUU7;D3ZMR7	Tubgcp3;Tubgcp3	275;275	tr|A0A0G2JUU7|A0A0G2JUU7_RAT Gamma-tubulin complex component OS=Rattus norvegicus OX=10116 GN=Tubgcp3 PE=1 SV=1;tr|D3ZMR7|D3ZMR7_RAT Gamma-tubulin complex component OS=Rattus norvegicus OX=10116 GN=Tubgcp3 PE=1 SV=1	1	0.00100003	91.584	26.279	NCYKVEAKANLSKSL	Tubgcp3	NCYKVEGKANLSRSL	human		2	TRUE				11442	10228	8882.4	12341	9489.3	10083	4267.4	3271.9	4928.6	3750.9	4771.2	5822.3	0.0245712	-0.0592944	0.0956751	-0.0249473	0.00830716	-0.0049727	-0.0162641	-0.378145	0.106939	-0.165589	0.138821	0.0165555	-0.000172453	0.997291
210	Q68A21	Purb	123	Transcriptional activator protein Pur-beta	sp|Q68A21|PURB_RAT Transcriptional activator protein Pur-beta OS=Rattus norvegicus OX=10116 GN=Purb PE=1 SV=3	Q68A21;A0A0G2JUX5;F1LPS8	Purb;Purb;Pura	123;125;127	sp|Q68A21|PURB_RAT Transcriptional activator protein Pur-beta OS=Rattus norvegicus OX=10116 GN=Purb PE=1 SV=3;tr|A0A0G2JUX5|A0A0G2JUX5_RAT Transcriptional activator protein Pur-beta OS=Rattus norvegicus OX=10116 GN=Purb PE=1 SV=1;tr|F1LPS8|F1LPS8_RAT Transcriptional activator protein Pur-alpha OS=Rattus norvegicus OX=10116 GN=Pura PE=1 SV=3	1	0.0293267	40.502	15.871	GGPRRALKSEFLVRE	Purb	GGPRRALKSEFLVRE	human		2	TRUE				7220	7006.1	4804	9868.4	7220.2	5396.3	0	0	0	0	0	0	-0.0190815	0.0154809	-0.170422	0.273097	0.23466	-0.286239							0.131847	0.463891
211	Q68A21	Purb	40	Transcriptional activator protein Pur-beta	sp|Q68A21|PURB_RAT Transcriptional activator protein Pur-beta OS=Rattus norvegicus OX=10116 GN=Purb PE=1 SV=3	Q68A21;A0A0G2JUX5	Purb;Purb	40;42	sp|Q68A21|PURB_RAT Transcriptional activator protein Pur-beta OS=Rattus norvegicus OX=10116 GN=Purb PE=1 SV=3;tr|A0A0G2JUX5|A0A0G2JUX5_RAT Transcriptional activator protein Pur-beta OS=Rattus norvegicus OX=10116 GN=Purb PE=1 SV=1	1	2.4348e-65	184.48	164.05	ETQELASKRLDIQNK	""	""	""							6424.1	5779.9	5483.9	6248.4	5732.7	5467.9	4274.2	4246	4854.3	3738.2	4204.5	5592.5	0.0354498	-0.0390504	0.243579	-0.163196	0.124872	-0.0441873	0.0139324	0.0257296	0.112923	-0.142583	-0.0156976	-0.013641	-0.0910727	0.0686818
212	Q68A21	Purb	73	Transcriptional activator protein Pur-beta	sp|Q68A21|PURB_RAT Transcriptional activator protein Pur-beta OS=Rattus norvegicus OX=10116 GN=Purb PE=1 SV=3	Q68A21;A0A0G2JUX5	Purb;Purb	73;75	sp|Q68A21|PURB_RAT Transcriptional activator protein Pur-beta OS=Rattus norvegicus OX=10116 GN=Purb PE=1 SV=3;tr|A0A0G2JUX5|A0A0G2JUX5_RAT Transcriptional activator protein Pur-beta OS=Rattus norvegicus OX=10116 GN=Purb PE=1 SV=1	1	8.13479e-05	90.697	67.669	EVGAGGSKSRLTLSM	Purb	EVGAGGSKSRLTLSM	human		2	TRUE				3504.8	2947.3	2925.2	5236.2	4535.9	3596.3	7267.8	7201.6	5267.5	6739.7	5019.8	6501.5	-0.182292	-0.354281	-0.00666737	0.238257	0.443466	0.00775938	0.307786	0.315932	-0.241233	0.235746	-0.232013	-0.268373	0.105618	0.614344
213	A0A0G2JV04	Gga3	15	ADP-ribosylation factor-binding protein GGA3	sp|A0A0G2JV04|GGA3_RAT ADP-ribosylation factor-binding protein GGA3 OS=Rattus norvegicus OX=10116 GN=Gga3 PE=1 SV=1	A0A0G2JV04;D3ZHG8	Gga3;Gga3	15;15	sp|A0A0G2JV04|GGA3_RAT ADP-ribosylation factor-binding protein GGA3 OS=Rattus norvegicus OX=10116 GN=Gga3 PE=1 SV=1;tr|D3ZHG8|D3ZHG8_RAT ADP-ribosylation factor-binding protein GGA3 OS=Rattus norvegicus OX=10116 GN=Gga3 PE=1 SV=1	1	8.57134e-05	54.834	50.89	SLESWLNKATNPSNR	Gga3	SLESWLNKATNPSNR	human		3	TRUE	LESWLNKATNPSN	Gga3	TRUE	9064.7	7157.2	5577	28313	4827.7	7668.3	0	0	0	0	0	0	0.174803	-0.0881113	-0.0895452	1.6593	-0.480419	0.086321							0.422685	0.472217
214	A0A0G2JV04	Gga3	180	ADP-ribosylation factor-binding protein GGA3	sp|A0A0G2JV04|GGA3_RAT ADP-ribosylation factor-binding protein GGA3 OS=Rattus norvegicus OX=10116 GN=Gga3 PE=1 SV=1	A0A0G2JV04;D3ZHG8	Gga3;Gga3	180;180	sp|A0A0G2JV04|GGA3_RAT ADP-ribosylation factor-binding protein GGA3 OS=Rattus norvegicus OX=10116 GN=Gga3 PE=1 SV=1;tr|D3ZHG8|D3ZHG8_RAT ADP-ribosylation factor-binding protein GGA3 OS=Rattus norvegicus OX=10116 GN=Gga3 PE=1 SV=1	1	0.00907462	89.673	20.241	EKSKLLAKLLRSKNP	""	""	""							4830.2	4446	3581.8	5767.7	5508.2	3960.8	0	0	0	0	0	0	-0.00287101	-0.0444963	0.00215264	0.0944036	0.440329	-0.136292							0.147885	0.370217
215	A0A0G2JV04	Gga3	174	ADP-ribosylation factor-binding protein GGA3	sp|A0A0G2JV04|GGA3_RAT ADP-ribosylation factor-binding protein GGA3 OS=Rattus norvegicus OX=10116 GN=Gga3 PE=1 SV=1	A0A0G2JV04;D3ZHG8	Gga3;Gga3	174;174	sp|A0A0G2JV04|GGA3_RAT ADP-ribosylation factor-binding protein GGA3 OS=Rattus norvegicus OX=10116 GN=Gga3 PE=1 SV=1;tr|D3ZHG8|D3ZHG8_RAT ADP-ribosylation factor-binding protein GGA3 OS=Rattus norvegicus OX=10116 GN=Gga3 PE=1 SV=1	0.993974	0.000237069	90.614	73.125	PVFDDEEKSKLLAKL	Gga3	PVFDDEEKSKLLAKL	human		3	TRUE				5664.9	5203.2	4522.6	6182.5	4924.5	5980.6	0	0	0	0	0	0	-0.0250522	-0.0697538	0.0864715	-0.0575509	0.0265763	0.206058							0.0611393	0.555667
216	A0A0G2JV04	Gga3	185	ADP-ribosylation factor-binding protein GGA3	sp|A0A0G2JV04|GGA3_RAT ADP-ribosylation factor-binding protein GGA3 OS=Rattus norvegicus OX=10116 GN=Gga3 PE=1 SV=1	A0A0G2JV04;D3ZHG8	Gga3;Gga3	185;185	sp|A0A0G2JV04|GGA3_RAT ADP-ribosylation factor-binding protein GGA3 OS=Rattus norvegicus OX=10116 GN=Gga3 PE=1 SV=1;tr|D3ZHG8|D3ZHG8_RAT ADP-ribosylation factor-binding protein GGA3 OS=Rattus norvegicus OX=10116 GN=Gga3 PE=1 SV=1	1	7.79872e-23	137.46	110.12	LAKLLRSKNPDDLQE	Gga3	LAKLLKSKNPDDLQE	human		4	TRUE				17960	14636	12341	14070	13177	13618	13235	11321	14173	10345	11983	16790	0.205496	-0.0118205	0.10059	-0.305308	0.0124322	-0.0409062	0.110698	-0.0933117	0.124867	-0.207932	-0.0385811	0.0385295	-0.156762	0.0337436
217	A0A0G2JV04	Gga3	202	ADP-ribosylation factor-binding protein GGA3	sp|A0A0G2JV04|GGA3_RAT ADP-ribosylation factor-binding protein GGA3 OS=Rattus norvegicus OX=10116 GN=Gga3 PE=1 SV=1	A0A0G2JV04;D3ZHG8	Gga3;Gga3	202;202	sp|A0A0G2JV04|GGA3_RAT ADP-ribosylation factor-binding protein GGA3 OS=Rattus norvegicus OX=10116 GN=Gga3 PE=1 SV=1;tr|D3ZHG8|D3ZHG8_RAT ADP-ribosylation factor-binding protein GGA3 OS=Rattus norvegicus OX=10116 GN=Gga3 PE=1 SV=1	1	0.00415175	57.55	38.279	QLIKSMVKEDEARIQ	Gga3	KLIKSMVKEDEARIQ	human		3	TRUE				3744.5	3011.5	3039.2	3133.9	3143.3	3161.2	0	0	0	0	0	0	0.0467781	-0.189563	0.182118	-0.368674	0.0479867	-0.0446522							-0.134891	0.407438
218	A0A0G2JV04	Gga3	264	ADP-ribosylation factor-binding protein GGA3	sp|A0A0G2JV04|GGA3_RAT ADP-ribosylation factor-binding protein GGA3 OS=Rattus norvegicus OX=10116 GN=Gga3 PE=1 SV=1	A0A0G2JV04;D3ZHG8	Gga3;Gga3	264;264	sp|A0A0G2JV04|GGA3_RAT ADP-ribosylation factor-binding protein GGA3 OS=Rattus norvegicus OX=10116 GN=Gga3 PE=1 SV=1;tr|D3ZHG8|D3ZHG8_RAT ADP-ribosylation factor-binding protein GGA3 OS=Rattus norvegicus OX=10116 GN=Gga3 PE=1 SV=1	1	1.15141e-08	90.974	72.254	NKRRTLFKLASETED	Gga3	NKRRTLFKLASETED	human		2	TRUE	KRRTLFKLASETE	Gga3	TRUE	4623.9	2944.9	2715.5	18510	2749	2579	0	0	0	0	0	0	0.415733	-0.157209	0.0842625	2.25822	-0.0807686	-0.273695							0.520322	0.489359
219	A0A0G2JV05	Mroh1	1176	Maestro heat-like repeat family member 1	tr|A0A0G2JV05|A0A0G2JV05_RAT Maestro heat-like repeat family member 1 OS=Rattus norvegicus OX=10116 GN=Mroh1 PE=1 SV=1	A0A0G2JV05	Mroh1	1176	tr|A0A0G2JV05|A0A0G2JV05_RAT Maestro heat-like repeat family member 1 OS=Rattus norvegicus OX=10116 GN=Mroh1 PE=1 SV=1	1	0.0285183	40.724	10.957	MSKDVPFKESRAFLL	Heatr7a	MSKDVPFKESRAFLL	mouse		1	TRUE				0	0	0	0	0	0	5512	4931.9	6320	4542.8	5872.5	7205.7							0.0145705	-0.124515	0.127301	-0.227628	0.10006	-0.0142791	-0.0530684	0.679071
220	A0A0G2JV26	Ppp4r4	460	Protein phosphatase 4, regulatory subunit 4	tr|A0A0G2JV26|A0A0G2JV26_RAT Protein phosphatase 4, regulatory subunit 4 OS=Rattus norvegicus OX=10116 GN=Ppp4r4 PE=1 SV=1	A0A0G2JV26	Ppp4r4	460	tr|A0A0G2JV26|A0A0G2JV26_RAT Protein phosphatase 4, regulatory subunit 4 OS=Rattus norvegicus OX=10116 GN=Ppp4r4 PE=1 SV=1	1	0.00242549	75.109	44.924	QRAAASLKWRTHEKL	""	""	""							4283.5	4090	2737.5	4108.2	3493.8	2834.5	3334.1	4031.2	3091.5	3242.1	2726	3289.9	0.126647	0.137908	-0.082862	-0.0922749	0.0863559	-0.316178	0.0976179	0.392877	-0.0959904	0.0940443	-0.198804	-0.337048	-0.215332	0.1487
221	P84079	Arf1	127	ADP-ribosylation factor 1	sp|P84079|ARF1_RAT ADP-ribosylation factor 1 OS=Rattus norvegicus OX=10116 GN=Arf1 PE=1 SV=2	P84079;P61206;A0A0G2JV81;A0A0G2K9H8	Arf1;Arf3;Arf3;Arf3	127;127;127;127	sp|P84079|ARF1_RAT ADP-ribosylation factor 1 OS=Rattus norvegicus OX=10116 GN=Arf1 PE=1 SV=2;sp|P61206|ARF3_RAT ADP-ribosylation factor 3 OS=Rattus norvegicus OX=10116 GN=Arf3 PE=2 SV=2;tr|A0A0G2JV81|A0A0G2JV81_RAT ADP-ribosylation factor 3 OS=Rattus norvegicus OX=10116 GN=Arf3 PE=3 SV=1;tr|A0A0G2K9H8|A0A0G2K9H8_RAT ADP-ribosylation factor 3 OS=Rattus norvegicus OX=10116 GN=Arf3 PE=3 SV=1	1	1.92478e-17	97.509	78.809	VLLVFANKQDLPNAM	Arf1	VLLVFANKQDLPNAM	human		4	TRUE	LLVFANKQDLPNA	Arf1	TRUE	50083	50428	37450	100830	34651	44847	0	0	0	0	0	0	-0.00889245	0.0789612	0.00817408	0.842001	-0.286615	-0.0153315							0.153937	0.620043
222	P61751	Arf4	36	ADP-ribosylation factor 4	sp|P61751|ARF4_RAT ADP-ribosylation factor 4 OS=Rattus norvegicus OX=10116 GN=Arf4 PE=2 SV=2	P61751;P62332;P84079;P61206;P84082;P84083;Q5BK71;A0A0G2JV81;A0A0G2K9H8;A0A0G2K4Q4	Arf4;Arf6;Arf1;Arf3;Arf2;Arf5;Arl11;Arf3;Arf3;NA	36;32;36;36;36;36;29;36;36;36	sp|P61751|ARF4_RAT ADP-ribosylation factor 4 OS=Rattus norvegicus OX=10116 GN=Arf4 PE=2 SV=2;sp|P62332|ARF6_RAT ADP-ribosylation factor 6 OS=Rattus norvegicus OX=10116 GN=Arf6 PE=1 SV=2;sp|P84079|ARF1_RAT ADP-ribosylation factor 1 OS=Rattus norvegicus OX=10116 GN=Arf1 PE=1 SV=2;sp|P61206|ARF3_RAT ADP-ribosylation factor 3 OS=Rattus norvegicus OX=10116 GN=Arf3 PE=2 SV=2;sp|P84082|ARF2_RAT ADP-ribo…	0.995073	0.00235248	98.523	76.392	GKTTILYKLKLGEIV	Arf1	GKTTILYKLKLGEIV	human			TRUE	KTTILYKLKLGEI;KTTILYKLKLGQS	Arf4	TRUE	20985	23544	14993	28672	16122	17987	4149.3	4608.2	6050.3	4489.6	5807.9	7216.7	0.0239646	0.267915	-0.024683	0.31561	-0.102661	-0.0455688	-0.277586	-0.104904	0.181934	-0.127072	0.201653	0.105473	0.0519586	0.667032
223	G3V7P1	Stx12	245	Syntaxin-12	sp|G3V7P1|STX12_RAT Syntaxin-12 OS=Rattus norvegicus OX=10116 GN=Stx12 PE=1 SV=1	G3V7P1;A0A0G2JVB6;A0A0G2K4U8	Stx12;Stx12;Stx12	245;245;243	sp|G3V7P1|STX12_RAT Syntaxin-12 OS=Rattus norvegicus OX=10116 GN=Stx12 PE=1 SV=1;tr|A0A0G2JVB6|A0A0G2JVB6_RAT Syntaxin-12 OS=Rattus norvegicus OX=10116 GN=Stx12 PE=1 SV=1;tr|A0A0G2K4U8|A0A0G2K4U8_RAT Syntaxin-12 OS=Rattus norvegicus OX=10116 GN=Stx12 PE=1 SV=1	0.922471	0.014642	82.263	49.848	QRAAYYQKKSRKKMC	""	""	""							20903	23755	14686	22180	17345	14777	14288	16911	13442	12768	11694	17190	0.0459146	0.308385	-0.0269321	-0.0271746	0.0304261	-0.301572	0.13746	0.401965	-0.0352142	0.0119836	-0.157485	-0.0111869	-0.171738	0.0384701
224	G3V7P1	Stx12	44	Syntaxin-12	sp|G3V7P1|STX12_RAT Syntaxin-12 OS=Rattus norvegicus OX=10116 GN=Stx12 PE=1 SV=1	G3V7P1;A0A0G2JVB6;A0A0G2K4U8	Stx12;Stx12;Stx12	44;44;42	sp|G3V7P1|STX12_RAT Syntaxin-12 OS=Rattus norvegicus OX=10116 GN=Stx12 PE=1 SV=1;tr|A0A0G2JVB6|A0A0G2JVB6_RAT Syntaxin-12 OS=Rattus norvegicus OX=10116 GN=Stx12 PE=1 SV=1;tr|A0A0G2K4U8|A0A0G2K4U8_RAT Syntaxin-12 OS=Rattus norvegicus OX=10116 GN=Stx12 PE=1 SV=1	0.999968	4.6129e-05	73.809	40.502	SQATAQIKNLMSQLG	Stx12	SQATAQIKNLMSQLG	human		1	TRUE	QATAQIKNLMSQL	Stx12	TRUE	3620.6	3752.1	1892.4	12232	2056.8	2603.5	0	0	0	0	0	0	0.161014	0.290433	-0.338576	1.75874	-0.401112	-0.161892							0.360953	0.572353
225	P48450	Lss	433	Lanosterol synthase	sp|P48450|LSS_RAT Lanosterol synthase OS=Rattus norvegicus OX=10116 GN=Lss PE=1 SV=2	P48450;A0A0G2JVC8;A0A096MJH3	Lss;Lss;Lss	433;433;53	sp|P48450|LSS_RAT Lanosterol synthase OS=Rattus norvegicus OX=10116 GN=Lss PE=1 SV=2;tr|A0A0G2JVC8|A0A0G2JVC8_RAT Terpene cyclase/mutase family member OS=Rattus norvegicus OX=10116 GN=Lss PE=1 SV=1;tr|A0A096MJH3|A0A096MJH3_RAT Lanosterol synthase (Fragment) OS=Rattus norvegicus OX=10116 GN=Lss PE=1 SV=1	1	2.11118e-117	216.68	188.52	DNNPDYQKYYRHMHK	Lss	ENCPDYQKYYRHMRK	mouse		1	TRUE	NCPDYQKYYRHMR	Lss	TRUE	15261	17041	14428	17235	14374	15095	13071	14218	12610	13674	11432	14846	-0.150536	0.0865747	0.204908	-0.133682	0.0167783	-0.0134438	0.0669839	0.20968	-0.0694353	0.168845	-0.132218	-0.164724	-0.093085	0.339589
226	P80385	Prkag1	233	5'-AMP-activated protein kinase subunit gamma-1	sp|P80385|AAKG1_RAT 5'-AMP-activated protein kinase subunit gamma-1 OS=Rattus norvegicus OX=10116 GN=Prkag1 PE=1 SV=3	P80385;A0A0G2JVD6;A0A0G2K913	Prkag1;Kmt2d;Prkag1	233;5743;232	sp|P80385|AAKG1_RAT 5'-AMP-activated protein kinase subunit gamma-1 OS=Rattus norvegicus OX=10116 GN=Prkag1 PE=1 SV=3;tr|A0A0G2JVD6|A0A0G2JVD6_RAT [Histone H3]-lysine(4) N-trimethyltransferase OS=Rattus norvegicus OX=10116 GN=Kmt2d PE=1 SV=1;tr|A0A0G2K913|A0A0G2K913_RAT 5'-AMP-activated protein kinase subunit gamma-1 OS=Rattus norvegicus OX=10116 GN=Prkag1 PE=1 SV=1	1	0.00120452	61.375	36.158	ALPVVDEKGRVVDIY	Prkag1	ALPVVDEKGRVVDIY	human		4	TRUE				9043.7	9601.1	7254.9	9882.5	8967.9	9846.9	1400.8	2078.7	1987.2	1666.1	1467.3	2102.5	-0.142166	0.0220705	-0.0237013	-0.172841	0.099393	0.133461	-0.228332	0.362445	0.191536	0.0586867	-0.167329	-0.05789	-0.023332	0.821377
227	Q3B7K9	Rundc3b	298	RUN domain-containing protein 3B	sp|Q3B7K9|RUN3B_RAT RUN domain-containing protein 3B OS=Rattus norvegicus OX=10116 GN=Rundc3b PE=1 SV=1	Q3B7K9;A0A0G2JVF1	Rundc3b;Rundc3b	298;298	sp|Q3B7K9|RUN3B_RAT RUN domain-containing protein 3B OS=Rattus norvegicus OX=10116 GN=Rundc3b PE=1 SV=1;tr|A0A0G2JVF1|A0A0G2JVF1_RAT RCG41069 OS=Rattus norvegicus OX=10116 GN=Rundc3b PE=1 SV=1	0.994684	0.000117734	81.92	65.979	EDSDLAHKLEKEQLE	""	""	""							5624.6	5112.1	3969.8	7729.5	5006.7	5048.9	1202.7	1535	1645.6	1365.3	1484.6	1767.4	0.00101655	-0.0588682	-0.0652458	0.301003	0.0868277	-0.0018944	-0.256945	0.116364	0.110774	-0.0372089	0.0409424	-0.117006	0.0250269	0.664744
228	P11980	Pkm	115	Pyruvate kinase PKM	sp|P11980|KPYM_RAT Pyruvate kinase PKM OS=Rattus norvegicus OX=10116 GN=Pkm PE=1 SV=3	P11980;A0A0G2JVG3	Pkm;Pkm	115;115	sp|P11980|KPYM_RAT Pyruvate kinase PKM OS=Rattus norvegicus OX=10116 GN=Pkm PE=1 SV=3;tr|A0A0G2JVG3|A0A0G2JVG3_RAT Pyruvate kinase OS=Rattus norvegicus OX=10116 GN=Pkm PE=1 SV=1	1	2.73703e-169	252.24	228.99	VAVALDTKGPEIRTG	Pkm	VAVALDTKGPEIRTG	human		6	TRUE	AVALDTKGPEIRT	Pkm2	TRUE	30843	30225	23528	48536	26957	28430	9892.2	9846.1	11895	11607	11034	15326	-0.0481185	0.000630365	-0.00226116	0.447355	0.0113	-0.0127771	-0.167926	-0.153317	0.0134484	0.0995014	-0.0162428	0.04828	0.10608	0.0761632
229	P11980	Pkm	206	Pyruvate kinase PKM	sp|P11980|KPYM_RAT Pyruvate kinase PKM OS=Rattus norvegicus OX=10116 GN=Pkm PE=1 SV=3	P11980;A0A0G2JVG3;M0RD14	Pkm;Pkm;LOC100362738	206;206;205	sp|P11980|KPYM_RAT Pyruvate kinase PKM OS=Rattus norvegicus OX=10116 GN=Pkm PE=1 SV=3;tr|A0A0G2JVG3|A0A0G2JVG3_RAT Pyruvate kinase OS=Rattus norvegicus OX=10116 GN=Pkm PE=1 SV=1;tr|M0RD14|M0RD14_RAT Pyruvate kinase OS=Rattus norvegicus OX=10116 GN=LOC100362738 PE=3 SV=2	0.872871	8.5934e-10	126.84	101.33	NGGSLGSKKGVNLPG	Pkm	NGGSLGSKKGVNLPG	human	1	1	TRUE	GGSLGSKKGVNLP	Pkm2	TRUE	56619	50469	44860	49370	42669	49733	2675.3	2706.8	2530.4	2652.4	2252.5	3139.4	0.0601806	-0.0277585	0.160746	-0.29611	-0.0942157	0.0259682	0.0812509	0.119486	-0.0837023	0.105644	-0.172833	-0.103373	-0.138195	0.0678496
230	P11980	Pkm	141	Pyruvate kinase PKM	sp|P11980|KPYM_RAT Pyruvate kinase PKM OS=Rattus norvegicus OX=10116 GN=Pkm PE=1 SV=3	P11980;A0A0G2JVG3;M0RD14	Pkm;Pkm;LOC100362738	141;141;140	sp|P11980|KPYM_RAT Pyruvate kinase PKM OS=Rattus norvegicus OX=10116 GN=Pkm PE=1 SV=3;tr|A0A0G2JVG3|A0A0G2JVG3_RAT Pyruvate kinase OS=Rattus norvegicus OX=10116 GN=Pkm PE=1 SV=1;tr|M0RD14|M0RD14_RAT Pyruvate kinase OS=Rattus norvegicus OX=10116 GN=LOC100362738 PE=3 SV=2	1	0.000308673	86.641	68.046	LKKGATLKITLDNAY	Pkm	LKKGATLKITLDNAY	human		2	TRUE	KKGATLKITLDNA	Pkm2	TRUE	32862	34559	26324	38911	27161	29548	0	0	0	0	0	0	-0.0423356	0.108255	0.0740446	0.0427836	-0.0635176	-0.042825							-0.0678411	0.42043
231	P11980	Pkm	135	Pyruvate kinase PKM	sp|P11980|KPYM_RAT Pyruvate kinase PKM OS=Rattus norvegicus OX=10116 GN=Pkm PE=1 SV=3	P11980;A0A0G2JVG3;M0RD14	Pkm;Pkm;LOC100362738	135;135;134	sp|P11980|KPYM_RAT Pyruvate kinase PKM OS=Rattus norvegicus OX=10116 GN=Pkm PE=1 SV=3;tr|A0A0G2JVG3|A0A0G2JVG3_RAT Pyruvate kinase OS=Rattus norvegicus OX=10116 GN=Pkm PE=1 SV=1;tr|M0RD14|M0RD14_RAT Pyruvate kinase OS=Rattus norvegicus OX=10116 GN=LOC100362738 PE=3 SV=2	0.902702	1.24597e-13	120.06	79.347	GTAEVELKKGATLKI	Pkm	GTAEVELKKGATLKI	human		4	TRUE				12862	13835	9157.6	12386	9716.2	10877	12497	14332	15194	12870	13425	16340	0.0718538	0.255011	0.0182021	-0.141189	-0.0790954	-0.0171101	-0.0864612	0.132544	0.110841	-0.00723577	0.0109693	-0.115047	-0.132284	0.0227529
232	P11980	Pkm	125	Pyruvate kinase PKM	sp|P11980|KPYM_RAT Pyruvate kinase PKM OS=Rattus norvegicus OX=10116 GN=Pkm PE=1 SV=3	P11980;A0A0G2JVG3;M0RD14	Pkm;Pkm;LOC100362738	125;125;124	sp|P11980|KPYM_RAT Pyruvate kinase PKM OS=Rattus norvegicus OX=10116 GN=Pkm PE=1 SV=3;tr|A0A0G2JVG3|A0A0G2JVG3_RAT Pyruvate kinase OS=Rattus norvegicus OX=10116 GN=Pkm PE=1 SV=1;tr|M0RD14|M0RD14_RAT Pyruvate kinase OS=Rattus norvegicus OX=10116 GN=LOC100362738 PE=3 SV=2	1	2.08291e-11	116.43	91.577	EIRTGLIKGSGTAEV	Pkm	EIRTGLIKGSGTAEV	human		5	TRUE				20775	19323	16462	22372	18218	20745	0	0	0	0	0	0	-0.0313469	-0.0579266	0.0693661	-0.0831396	0.0328709	0.119439							0.0296925	0.741455
233	P70569	Myo5b	174	Unconventional myosin-Vb	sp|P70569|MYO5B_RAT Unconventional myosin-Vb OS=Rattus norvegicus OX=10116 GN=Myo5b PE=1 SV=1	P70569;Q9QYF3;A0A0G2JVH1;A0A0G2K318;A0A0G2K4Y7;A0A0G2K9S4;A0A0G2K9X3;F1M3R4	Myo5b;Myo5a;Myo5b;Myo5b;Myo5a;Myo5a;Myo5a;Myo5b	174;174;165;174;174;43;166;174	sp|P70569|MYO5B_RAT Unconventional myosin-Vb OS=Rattus norvegicus OX=10116 GN=Myo5b PE=1 SV=1;sp|Q9QYF3|MYO5A_RAT Unconventional myosin-Va OS=Rattus norvegicus OX=10116 GN=Myo5a PE=1 SV=1;tr|A0A0G2JVH1|A0A0G2JVH1_RAT Unconventional myosin-Vb OS=Rattus norvegicus OX=10116 GN=Myo5b PE=1 SV=1;tr|A0A0G2K318|A0A0G2K318_RAT Unconventional myosin-Vb OS=Rattus norvegicus OX=10116 GN=Myo5b PE=1 SV=1;tr|A0…	1	0.000881366	78.516	43.984	AGKTVSAKYAMRYFA	Myo5a	AGKTVSAKYAMRYFA	mouse		1	TRUE	GKTVSAKYAMRYF	Myo5b	TRUE	12125	11315	10014	12931	11396	11224	0	0	0	0	0	0	-0.0211752	-0.0429737	0.13928	-0.0869647	0.143069	0.0202974							0.000423571	0.996632
234	P70569	Myo5b	246	Unconventional myosin-Vb	sp|P70569|MYO5B_RAT Unconventional myosin-Vb OS=Rattus norvegicus OX=10116 GN=Myo5b PE=1 SV=1	P70569;Q9QYF3;A0A0G2JVH1;A0A0G2K318;A0A0G2K4Y7;A0A0G2K9S4;A0A0G2K9X3;F1M111;F1M3R4	Myo5b;Myo5a;Myo5b;Myo5b;Myo5a;Myo5a;Myo5a;Myo5c;Myo5b	246;246;237;246;246;115;238;244;246	sp|P70569|MYO5B_RAT Unconventional myosin-Vb OS=Rattus norvegicus OX=10116 GN=Myo5b PE=1 SV=1;sp|Q9QYF3|MYO5A_RAT Unconventional myosin-Va OS=Rattus norvegicus OX=10116 GN=Myo5a PE=1 SV=1;tr|A0A0G2JVH1|A0A0G2JVH1_RAT Unconventional myosin-Vb OS=Rattus norvegicus OX=10116 GN=Myo5b PE=1 SV=1;tr|A0A0G2K318|A0A0G2K318_RAT Unconventional myosin-Vb OS=Rattus norvegicus OX=10116 GN=Myo5b PE=1 SV=1;tr|A0…	1	0.00188113	79.906	36.66	MRTYLLEKSRVVFQA	Myo5a	MRTYLLEKSRVVFQA	human		1	TRUE				8152.9	7084.5	6361.5	7774.2	7183.1	7933	13832	15118	9578.9	15734	8636.1	11401	-0.0347354	-0.159433	0.04374	-0.261993	0.0362595	0.0786882	0.306122	0.455727	-0.308574	0.528793	-0.379346	-0.38814	-0.132619	0.465853
235	Q62915	Cask	653	Peripheral plasma membrane protein CASK	sp|Q62915|CSKP_RAT Peripheral plasma membrane protein CASK OS=Rattus norvegicus OX=10116 GN=Cask PE=1 SV=1	Q62915;A0A0G2JVI6;D4A8M2;A0A0G2K2L8	Cask;Cask;LOC100910506;LOC100910506	653;509;95;653	sp|Q62915|CSKP_RAT Peripheral plasma membrane protein CASK OS=Rattus norvegicus OX=10116 GN=Cask PE=1 SV=1;tr|A0A0G2JVI6|A0A0G2JVI6_RAT Peripheral plasma membrane protein CASK OS=Rattus norvegicus OX=10116 GN=Cask PE=1 SV=1;tr|D4A8M2|D4A8M2_RAT Uncharacterized protein OS=Rattus norvegicus OX=10116 GN=LOC100910506 PE=4 SV=2;tr|A0A0G2K2L8|A0A0G2K2L8_RAT Peripheral plasma membrane protein CASK OS=Ra…	1	9.24707e-05	95.703	80.51	QGKLENSKNGTAGLI	Cask	QGKLENSKNGTAGLI	human		2	TRUE	GKLENSKNGTAGL	Cask	TRUE	10699	8422.9	8292.2	14151	10780	11189	0	0	0	0	0	0	-0.142578	-0.409715	-0.0738055	0.102211	0.122005	0.0748975							0.308404	0.027769
236	Q62915	Cask	639	Peripheral plasma membrane protein CASK	sp|Q62915|CSKP_RAT Peripheral plasma membrane protein CASK OS=Rattus norvegicus OX=10116 GN=Cask PE=1 SV=1	Q62915;A0A0G2JVI6;D4A8M2;A0A0G2K2L8;A0A0G2K8F4	Cask;Cask;LOC100910506;LOC100910506;Cask	639;495;81;639;68	sp|Q62915|CSKP_RAT Peripheral plasma membrane protein CASK OS=Rattus norvegicus OX=10116 GN=Cask PE=1 SV=1;tr|A0A0G2JVI6|A0A0G2JVI6_RAT Peripheral plasma membrane protein CASK OS=Rattus norvegicus OX=10116 GN=Cask PE=1 SV=1;tr|D4A8M2|D4A8M2_RAT Uncharacterized protein OS=Rattus norvegicus OX=10116 GN=LOC100910506 PE=4 SV=2;tr|A0A0G2K2L8|A0A0G2K2L8_RAT Peripheral plasma membrane protein CASK OS=Ra…	0.999935	1.23145e-05	72.819	62.86	DIIQIISKDDHNWWQ	Mpp1	DIIQIINKDDSNWWQ	human		2	FALSE				9195.4	10189	6896.6	26909	6494.8	7994.6	0	0	0	0	0	0	-0.0110566	0.214921	0.0103382	1.37941	-0.258982	-0.0600726							0.282051	0.55028
237	A0A0G2JVL3	Mast3	341	Non-specific serine/threonine protein kinase	tr|A0A0G2JVL3|A0A0G2JVL3_RAT Non-specific serine/threonine protein kinase OS=Rattus norvegicus OX=10116 GN=Mast3 PE=1 SV=1	A0A0G2JVL3;D3ZL30	Mast3;Mast3	341;317	tr|A0A0G2JVL3|A0A0G2JVL3_RAT Non-specific serine/threonine protein kinase OS=Rattus norvegicus OX=10116 GN=Mast3 PE=1 SV=1;tr|D3ZL30|D3ZL30_RAT Non-specific serine/threonine protein kinase OS=Rattus norvegicus OX=10116 GN=Mast3 PE=1 SV=1	1	1.50792e-13	119.27	95.244	AREDQGVKTDLPRYI	""	""	""							10537	10214	8521.7	10569	10517	9704.6	2717	3051.9	3441	2262.8	3020.8	3490	-0.0344853	-0.00145187	0.0956855	-0.188749	0.216475	-0.000338404	-0.0718891	0.117151	0.184306	-0.298999	0.0751172	-0.126089	-0.0914253	0.230532
238	Q810W7	Mast1	409	Microtubule-associated serine/threonine-protein kinase 1	sp|Q810W7|MAST1_RAT Microtubule-associated serine/threonine-protein kinase 1 OS=Rattus norvegicus OX=10116 GN=Mast1 PE=1 SV=1	Q810W7;A0A0G2JVL3;D3ZL30	Mast1;Mast3;Mast3	409;430;406	sp|Q810W7|MAST1_RAT Microtubule-associated serine/threonine-protein kinase 1 OS=Rattus norvegicus OX=10116 GN=Mast1 PE=1 SV=1;tr|A0A0G2JVL3|A0A0G2JVL3_RAT Non-specific serine/threonine protein kinase OS=Rattus norvegicus OX=10116 GN=Mast3 PE=1 SV=1;tr|D3ZL30|D3ZL30_RAT Non-specific serine/threonine protein kinase OS=Rattus norvegicus OX=10116 GN=Mast3 PE=1 SV=1	1	0.00377647	59.35	24.526	FAMKKINKQNLILRN	Mast1	FAMKKINKQNLILRN	human		1	TRUE				6672.6	6180.3	4512.3	8592.5	6184	6423.9	0	0	0	0	0	0	-0.0494744	-0.0820968	-0.177439	0.156716	0.0945186	0.0485965							0.202947	0.0365639
239	A0A0G2JVL6	Ndufa8	106	NADH dehydrogenase [ubiquinone] 1 alpha subcomplex subunit 8	tr|A0A0G2JVL6|A0A0G2JVL6_RAT NADH dehydrogenase [ubiquinone] 1 alpha subcomplex subunit 8 OS=Rattus norvegicus OX=10116 GN=Ndufa8 PE=1 SV=1	A0A0G2JVL6;F7EXQ7	Ndufa8;Ndufa8	106;124	tr|A0A0G2JVL6|A0A0G2JVL6_RAT NADH dehydrogenase [ubiquinone] 1 alpha subcomplex subunit 8 OS=Rattus norvegicus OX=10116 GN=Ndufa8 PE=1 SV=1;tr|F7EXQ7|F7EXQ7_RAT Complex I-19kD OS=Rattus norvegicus OX=10116 GN=Ndufa8 PE=1 SV=1	1	2.29895e-31	139.46	103.02	HCRKQQAKFDECVLD	Ndufa8	HCRKQQAKFDECVLD	human		7	TRUE	CRQQQAKFDQCVL	Ndufa8	TRUE	50608	53472	35101	64565	44460	44717	20242	19508	26868	21274	28299	33423	-0.03266	0.124708	-0.124092	0.160088	0.0341841	-0.0583317	-0.207907	-0.239846	0.116012	-0.0993728	0.269582	0.10017	0.136369	0.272013
240	Q6J1Y9	Usp19	836	Ubiquitin carboxyl-terminal hydrolase 19	sp|Q6J1Y9|UBP19_RAT Ubiquitin carboxyl-terminal hydrolase 19 OS=Rattus norvegicus OX=10116 GN=Usp19 PE=1 SV=1	Q6J1Y9;M0RDN9;A0A0G2JVN4	Usp19;Usp19;Usp19	836;836;838	sp|Q6J1Y9|UBP19_RAT Ubiquitin carboxyl-terminal hydrolase 19 OS=Rattus norvegicus OX=10116 GN=Usp19 PE=1 SV=1;tr|M0RDN9|M0RDN9_RAT Ubiquitin carboxyl-terminal hydrolase 19 OS=Rattus norvegicus OX=10116 GN=Usp19 PE=1 SV=1;tr|A0A0G2JVN4|A0A0G2JVN4_RAT RCG25629, isoform CRA_a OS=Rattus norvegicus OX=10116 GN=Usp19 PE=1 SV=1	0.999794	0.0183111	40.432	11.084	KCAACQRKQQSEDEK	""	""	""							0	0	0	0	0	0	0	0	0	0	0	0													0	0
241	Q6J1Y9	Usp19	843	Ubiquitin carboxyl-terminal hydrolase 19	sp|Q6J1Y9|UBP19_RAT Ubiquitin carboxyl-terminal hydrolase 19 OS=Rattus norvegicus OX=10116 GN=Usp19 PE=1 SV=1	Q6J1Y9;M0RDN9;A0A0G2JVN4	Usp19;Usp19;Usp19	843;843;845	sp|Q6J1Y9|UBP19_RAT Ubiquitin carboxyl-terminal hydrolase 19 OS=Rattus norvegicus OX=10116 GN=Usp19 PE=1 SV=1;tr|M0RDN9|M0RDN9_RAT Ubiquitin carboxyl-terminal hydrolase 19 OS=Rattus norvegicus OX=10116 GN=Usp19 PE=1 SV=1;tr|A0A0G2JVN4|A0A0G2JVN4_RAT RCG25629, isoform CRA_a OS=Rattus norvegicus OX=10116 GN=Usp19 PE=1 SV=1	0.999245	0.0183111	40.432	11.084	KQQSEDEKLKRCTRC	""	""	""							0	0	0	0	0	0	0	0	0	0	0	0													0	0
242	P18280	Ntf3	234	Neurotrophin-3	sp|P18280|NTF3_RAT Neurotrophin-3 OS=Rattus norvegicus OX=10116 GN=Ntf3 PE=2 SV=1	P18280;A0A0G2JXV7;A0A0G2JVQ7	Ntf3;Ntf3;Ntf3	234;247;247	sp|P18280|NTF3_RAT Neurotrophin-3 OS=Rattus norvegicus OX=10116 GN=Ntf3 PE=2 SV=1;tr|A0A0G2JXV7|A0A0G2JXV7_RAT Neurotrophin-3 OS=Rattus norvegicus OX=10116 GN=Ntf3 PE=3 SV=1;tr|A0A0G2JVQ7|A0A0G2JVQ7_RAT Neurotrophin-3 OS=Rattus norvegicus OX=10116 GN=Ntf3 PE=3 SV=1	1	1.49709e-05	85.522	56.546	ALTSENNKLVGWRWI	""	""	""							0	0	0	0	0	0	4914.6	4778.5	4460.3	4588.9	3933.7	6299							0.0601454	0.0409765	-0.164406	-0.00198509	-0.266952	0.00278187	-0.0676236	0.589494
243	A0A0G2KA84	Trim37	411	Tripartite motif-containing 37	tr|A0A0G2KA84|A0A0G2KA84_RAT Tripartite motif-containing 37 OS=Rattus norvegicus OX=10116 GN=Trim37 PE=4 SV=1	A0A0G2KA84;D3ZL82;A0A0G2JVT0	Trim37;Trim37;Trim37	411;411;411	tr|A0A0G2KA84|A0A0G2KA84_RAT Tripartite motif-containing 37 OS=Rattus norvegicus OX=10116 GN=Trim37 PE=4 SV=1;tr|D3ZL82|D3ZL82_RAT Tripartite motif protein 37 (Predicted) OS=Rattus norvegicus OX=10116 GN=Trim37 PE=4 SV=3;tr|A0A0G2JVT0|A0A0G2JVT0_RAT Tripartite motif-containing 37 OS=Rattus norvegicus OX=10116 GN=Trim37 PE=4 SV=1	1	0.011251	48.794	28.465	RSPTFFQKCRDQHWY	Trim37	RSPTFFQKCRDQHWY	mouse		1	TRUE	SPTFFQKCRDQHW	Trim37	TRUE	16330	16098	12559	18634	15522	15636	0	0	0	0	0	0	-0.0582779	-0.000971528	-0.000659264	-0.0265038	0.122213	0.0319393							0.0625192	0.43323
244	A0A0G2JVU1	Itgb8	751	Integrin beta	tr|A0A0G2JVU1|A0A0G2JVU1_RAT Integrin beta OS=Rattus norvegicus OX=10116 GN=Itgb8 PE=1 SV=1	A0A0G2JVU1;D3ZP06	Itgb8;Itgb8	751;544	tr|A0A0G2JVU1|A0A0G2JVU1_RAT Integrin beta OS=Rattus norvegicus OX=10116 GN=Itgb8 PE=1 SV=1;tr|D3ZP06|D3ZP06_RAT Integrin beta OS=Rattus norvegicus OX=10116 GN=Itgb8 PE=1 SV=1	0.997892	8.00031e-06	89.013	62.889	REKPEEIKMDISKLN	""	""	""							19025	17866	14199	19084	15601	14524	5718.4	5744.1	7831.1	5261.8	6320.9	8153.8	0.022949	0.0102189	0.0372637	-0.131222	-0.00960724	-0.213638	-0.0618481	-0.0340315	0.307137	-0.145108	0.0767605	0.0346006	-0.0811971	0.211905
245	A0A0G2JVV5	Usp14	413	Ubiquitin carboxyl-terminal hydrolase	tr|A0A0G2JVV5|A0A0G2JVV5_RAT Ubiquitin carboxyl-terminal hydrolase OS=Rattus norvegicus OX=10116 GN=Usp14 PE=1 SV=1	A0A0G2JVV5;Q5U2N2	Usp14;Usp14	413;448	tr|A0A0G2JVV5|A0A0G2JVV5_RAT Ubiquitin carboxyl-terminal hydrolase OS=Rattus norvegicus OX=10116 GN=Usp14 PE=1 SV=1;tr|Q5U2N2|Q5U2N2_RAT Ubiquitin carboxyl-terminal hydrolase OS=Rattus norvegicus OX=10116 GN=Usp14 PE=1 SV=1	0.999984	0.000511898	80.979	59.221	RKEDEWIKFDDDKVS	Usp14	RKQDEWIKFDDDKVS	mouse		1	TRUE	KQDEWIKFDDDKV	Usp14	TRUE	11637	7390	10357	11486	10805	10948	0	0	0	0	0	0	-0.0328482	-0.609971	0.235461	-0.210329	0.113833	0.0319704							0.114278	0.640208
246	A0A0G2JVV5	Usp14	307	Ubiquitin carboxyl-terminal hydrolase	tr|A0A0G2JVV5|A0A0G2JVV5_RAT Ubiquitin carboxyl-terminal hydrolase OS=Rattus norvegicus OX=10116 GN=Usp14 PE=1 SV=1	A0A0G2JVV5;Q5U2N2	Usp14;Usp14	307;342	tr|A0A0G2JVV5|A0A0G2JVV5_RAT Ubiquitin carboxyl-terminal hydrolase OS=Rattus norvegicus OX=10116 GN=Usp14 PE=1 SV=1;tr|Q5U2N2|Q5U2N2_RAT Ubiquitin carboxyl-terminal hydrolase OS=Rattus norvegicus OX=10116 GN=Usp14 PE=1 SV=1	0.998132	0.0102459	54.608	11.787	EKESVNAKVLKDVKF	Usp14	EKESVNAKVLKDVKF	human		5	TRUE	KESVNAKVLKDVK	Usp14	TRUE	13193	15733	10265	14944	12112	12877	4394.1	4635.1	4373.6	3863.8	4313.6	5825.1	-0.0955925	0.236378	-0.0212098	-0.0744374	0.0347736	0.0223018	0.0206154	0.118995	-0.070749	-0.128137	-0.0119698	0.0119182	-0.00613546	0.883301
247	A0A0G2JVV5	Usp14	203	Ubiquitin carboxyl-terminal hydrolase	tr|A0A0G2JVV5|A0A0G2JVV5_RAT Ubiquitin carboxyl-terminal hydrolase OS=Rattus norvegicus OX=10116 GN=Usp14 PE=1 SV=1	A0A0G2JVV5;Q5U2N2	Usp14;Usp14	203;238	tr|A0A0G2JVV5|A0A0G2JVV5_RAT Ubiquitin carboxyl-terminal hydrolase OS=Rattus norvegicus OX=10116 GN=Usp14 PE=1 SV=1;tr|Q5U2N2|Q5U2N2_RAT Ubiquitin carboxyl-terminal hydrolase OS=Rattus norvegicus OX=10116 GN=Usp14 PE=1 SV=1	0.89597	8.06016e-39	159.52	120.73	ASAVTPSKKKSLIDQ	Usp14	ASAATPSKKKSLIDQ	human		1	TRUE	PAVTPSKKKSLID	Usp14	TRUE	11190	10964	9660.2	10016	10303	10317	6361.1	6959.1	6534.8	6386.9	6405.1	10073	-0.042994	0.00551983	0.181343	-0.361536	0.0915621	-0.0073101	-0.0214681	0.129504	-0.0672193	0.0211666	-0.0174331	0.226265	-0.00706127	0.902803
248	A0A0G2JVV5	Usp14	265	Ubiquitin carboxyl-terminal hydrolase	tr|A0A0G2JVV5|A0A0G2JVV5_RAT Ubiquitin carboxyl-terminal hydrolase OS=Rattus norvegicus OX=10116 GN=Usp14 PE=1 SV=1	A0A0G2JVV5;Q5U2N2	Usp14;Usp14	265;300	tr|A0A0G2JVV5|A0A0G2JVV5_RAT Ubiquitin carboxyl-terminal hydrolase OS=Rattus norvegicus OX=10116 GN=Usp14 PE=1 SV=1;tr|Q5U2N2|Q5U2N2_RAT Ubiquitin carboxyl-terminal hydrolase OS=Rattus norvegicus OX=10116 GN=Usp14 PE=1 SV=1	1	4.0909e-12	110.44	83.109	RLQEEITKQSPTLQR	Usp14	RLQEEITKQSPTLQR	human		6	TRUE	LQEEITKQSPTLQ	Usp14	TRUE	16286	17413	12645	18055	13469	15699	7074.7	6887.7	6701.6	7161.1	6069.6	8809.2	-0.0360374	0.138445	0.0353191	-0.0459099	-0.0563253	0.0638734	0.0584694	0.04117	-0.104312	0.112777	-0.168508	-0.0406009	-0.0366062	0.568439
249	A0A0G2JVV5	Usp14	179	Ubiquitin carboxyl-terminal hydrolase	tr|A0A0G2JVV5|A0A0G2JVV5_RAT Ubiquitin carboxyl-terminal hydrolase OS=Rattus norvegicus OX=10116 GN=Usp14 PE=1 SV=1	A0A0G2JVV5;Q5U2N2	Usp14;Usp14	179;214	tr|A0A0G2JVV5|A0A0G2JVV5_RAT Ubiquitin carboxyl-terminal hydrolase OS=Rattus norvegicus OX=10116 GN=Usp14 PE=1 SV=1;tr|Q5U2N2|Q5U2N2_RAT Ubiquitin carboxyl-terminal hydrolase OS=Rattus norvegicus OX=10116 GN=Usp14 PE=1 SV=1	1	1.40306e-05	89.541	74.379	MMRVLQQKLEAIEDD	Usp14	MMRVLQQKLEAIEDD	human		5	TRUE	MRVLQQKLEAIED	Usp14	TRUE	23493	23306	18103	36037	18172	23004	0	0	0	0	0	0	-0.0642353	0.00218485	-0.00381564	0.394374	-0.181047	0.0582889							0.112494	0.489015
250	A0A0G2JVW5	Huwe1	2698	HECT-type E3 ubiquitin transferase	tr|A0A0G2JVW5|A0A0G2JVW5_RAT HECT-type E3 ubiquitin transferase OS=Rattus norvegicus OX=10116 GN=Huwe1 PE=1 SV=1	A0A0G2JVW5	Huwe1	2698	tr|A0A0G2JVW5|A0A0G2JVW5_RAT HECT-type E3 ubiquitin transferase OS=Rattus norvegicus OX=10116 GN=Huwe1 PE=1 SV=1	0.999988	3.33122e-06	101.6	48.667	QLAEEETKIIDKGKE	Huwe1	QLAEEETKIIDKGKE	mouse		1	TRUE	LAEEETKIIDKGK	Huwe1	TRUE	11565	10283	7394.2	10420	8738.3	9195.2	3787.3	3399.1	4576.1	3732.5	4417.3	5388.4	0.165958	0.0744034	-0.0429198	-0.143091	0.0153187	-0.0119842	-0.0541229	-0.188793	0.134208	-0.0383552	0.161962	0.039152	-0.0134387	0.837471
251	A0A0G2JVW5	Huwe1	324	HECT-type E3 ubiquitin transferase	tr|A0A0G2JVW5|A0A0G2JVW5_RAT HECT-type E3 ubiquitin transferase OS=Rattus norvegicus OX=10116 GN=Huwe1 PE=1 SV=1	A0A0G2JVW5;E9PSZ5	Huwe1;Huwe1	324;324	tr|A0A0G2JVW5|A0A0G2JVW5_RAT HECT-type E3 ubiquitin transferase OS=Rattus norvegicus OX=10116 GN=Huwe1 PE=1 SV=1;tr|E9PSZ5|E9PSZ5_RAT E3 ubiquitin-protein ligase HUWE1 OS=Rattus norvegicus OX=10116 GN=Huwe1 PE=1 SV=2	1	0.00759579	51.013	13.901	DKQLMEIKAASLRTL	Huwe1	DKQLMEIKAASLRTL	human		3	TRUE				3372.6	3770.3	2436.5	5287	3333.1	3878.7	0	0	0	0	0	0	-0.237431	0.00133718	-0.27006	0.252519	-0.000725523	0.117152							0.291699	0.0415956
252	A0A0G2JW59	Flt3	616	Receptor protein-tyrosine kinase	tr|A0A0G2JW59|A0A0G2JW59_RAT Receptor protein-tyrosine kinase OS=Rattus norvegicus OX=10116 GN=Flt3 PE=3 SV=1	A0A0G2JW59	Flt3	616	tr|A0A0G2JW59|A0A0G2JW59_RAT Receptor protein-tyrosine kinase OS=Rattus norvegicus OX=10116 GN=Flt3 PE=3 SV=1	1	1.95532e-05	85.576	63.703	RENLEFGKVLGSGAF	Flt3	RENLEFGKVLGSGAF	human		1	TRUE				5632.3	6962.2	4822.7	12942	5748	6075.3	0	0	0	0	0	0	-0.270903	0.112866	-0.0583638	0.770723	0.0121351	-0.0088006							0.330153	0.223113
253	A0A0G2JW71	Unc93b1	197	Unc-93 homolog B1, TLR-signaling regulator	tr|A0A0G2JW71|A0A0G2JW71_RAT Unc-93 homolog B1, TLR-signaling regulator OS=Rattus norvegicus OX=10116 GN=Unc93b1 PE=3 SV=1	A0A0G2JW71;D3ZDJ4	Unc93b1;Unc93b1	197;229	tr|A0A0G2JW71|A0A0G2JW71_RAT Unc-93 homolog B1, TLR-signaling regulator OS=Rattus norvegicus OX=10116 GN=Unc93b1 PE=3 SV=1;tr|D3ZDJ4|D3ZDJ4_RAT Unc-93 homolog B1 (C. elegans) OS=Rattus norvegicus OX=10116 GN=Unc93b1 PE=3 SV=1	1	0.00017369	82.877	65.508	YYEYSHYKEQDEQGP	Unc93b1	YYEYSHYKEQDEQGP	mouse		1	TRUE				1154.3	1497.1	1019.3	1398.5	1050.8	1342.5	0	0	0	0	0	0	-0.186394	0.266708	0.0705883	-0.0681705	-0.0682224	0.18438							-0.034305	0.818889
254	A0A0G2JW88	Map4	2078	Microtubule-associated protein	tr|A0A0G2JW88|A0A0G2JW88_RAT Microtubule-associated protein OS=Rattus norvegicus OX=10116 GN=Map4 PE=1 SV=1	A0A0G2JW88	Map4	2078	tr|A0A0G2JW88|A0A0G2JW88_RAT Microtubule-associated protein OS=Rattus norvegicus OX=10116 GN=Map4 PE=1 SV=1	0.884396	7.47921e-05	90.614	51.831	GNVQIQNKKVDISKV	Map4	GNVQIQNKKVDISKV	human		1	TRUE				9776.9	8753.9	7375.1	10512	9061	7769.2	0	0	0	0	0	0	0.0272492	-0.0542523	0.0569565	-0.0268012	0.171244	-0.151491							-0.012334	0.909308
255	Q5M7W5	Map4	965	Microtubule-associated protein 4	sp|Q5M7W5|MAP4_RAT Microtubule-associated protein 4 OS=Rattus norvegicus OX=10116 GN=Map4 PE=1 SV=1	Q5M7W5;A0A0G2JW88	Map4;Map4	965;2110	sp|Q5M7W5|MAP4_RAT Microtubule-associated protein 4 OS=Rattus norvegicus OX=10116 GN=Map4 PE=1 SV=1;tr|A0A0G2JW88|A0A0G2JW88_RAT Microtubule-associated protein OS=Rattus norvegicus OX=10116 GN=Map4 PE=1 SV=1	0.999785	0.00879101	60.019	33.13	DVKIESQKLNFKEKA	Map4	DVKIESQKLNFKEKA	human		1	TRUE				5475.1	4399.4	4530.2	6059.6	4708.4	5647.4	7365.4	7544.1	7890.3	6385.5	7877.1	10095	-0.0172646	-0.254893	0.145847	-0.0295659	0.0187887	0.180307	-0.0299111	0.0260211	-0.0152128	-0.19908	0.0610798	0.00948169	0.0276283	0.551704
256	Q5M7W5	Map4	907	Microtubule-associated protein 4	sp|Q5M7W5|MAP4_RAT Microtubule-associated protein 4 OS=Rattus norvegicus OX=10116 GN=Map4 PE=1 SV=1	Q5M7W5;A0A0G2JW88	Map4;Map4	907;1983	sp|Q5M7W5|MAP4_RAT Microtubule-associated protein 4 OS=Rattus norvegicus OX=10116 GN=Map4 PE=1 SV=1;tr|A0A0G2JW88|A0A0G2JW88_RAT Microtubule-associated protein OS=Rattus norvegicus OX=10116 GN=Map4 PE=1 SV=1	1	4.3357e-19	125.61	97.285	TVSAPDLKSVRSKVG	Map4	TVSAPDLKSVRSKVG	mouse		1	TRUE	VSAPDLKSVRSKA;VSAPDLKSVRSKV	Map4	TRUE	4322.4	5001.6	3026.9	4778.3	4351.5	4975.4	3322	3116.7	3809.7	3250	3297.3	5022.3	-0.130929	0.157578	-0.208499	-0.144903	0.132453	0.224921	-0.000553182	-0.0712387	0.112454	0.00462965	-0.0172299	0.180331	0.0949166	0.308718
257	A0A0G2JW88	Map4	2047	Microtubule-associated protein	tr|A0A0G2JW88|A0A0G2JW88_RAT Microtubule-associated protein OS=Rattus norvegicus OX=10116 GN=Map4 PE=1 SV=1	A0A0G2JW88	Map4	2047	tr|A0A0G2JW88|A0A0G2JW88_RAT Microtubule-associated protein OS=Rattus norvegicus OX=10116 GN=Map4 PE=1 SV=1	0.906334	0.0125401	75.109	38.714	GKVQIVSKKVSYSHI	""	""	""							8659	7356.5	5405.1	9107	7250.1	6356.9	5732.9	5716.8	6263.7	6060	6714.3	8786.5	0.121315	-0.0359163	-0.122142	0.0354519	0.118817	-0.171692	-0.080963	-0.063673	-0.0378309	0.0358849	0.141099	0.119648	0.132806	0.00390802
258	A0A0G2JW90	Pdha1	244	Pyruvate dehydrogenase E1 component subunit alpha	tr|A0A0G2JW90|A0A0G2JW90_RAT Pyruvate dehydrogenase E1 component subunit alpha OS=Rattus norvegicus OX=10116 GN=Pdha1 PE=1 SV=1	A0A0G2JW90;D4A5G8;F7FKI5	Pdha1;Pdha1l1;Pdha1	244;244;243	tr|A0A0G2JW90|A0A0G2JW90_RAT Pyruvate dehydrogenase E1 component subunit alpha OS=Rattus norvegicus OX=10116 GN=Pdha1 PE=1 SV=1;tr|D4A5G8|D4A5G8_RAT Pyruvate dehydrogenase E1 component subunit alpha OS=Rattus norvegicus OX=10116 GN=Pdha1l1 PE=1 SV=3;tr|F7FKI5|F7FKI5_RAT Pyruvate dehydrogenase E1 component subunit alpha OS=Rattus norvegicus OX=10116 GN=Pdha1 PE=1 SV=2	1	7.58652e-10	120.31	100.17	AASTDYYKRGDFIPG	Pdha1	AASTDYYKRGDFIPG	human		3	TRUE				33209	22060	28838	24840	29112	34333	0	0	0	0	0	0	-0.0311086	-0.5433	0.20171	-0.608656	0.0326327	0.169783							-0.0111803	0.969508
259	Q06437	Pdha2	84	Pyruvate dehydrogenase E1 component subunit alpha, testis-specific form, mitochondrial	sp|Q06437|ODPAT_RAT Pyruvate dehydrogenase E1 component subunit alpha, testis-specific form, mitochondrial OS=Rattus norvegicus OX=10116 GN=Pdha2 PE=1 SV=1	Q06437;A0A0G2JW90;F7FKI5	Pdha2;Pdha1;Pdha1	84;83;83	sp|Q06437|ODPAT_RAT Pyruvate dehydrogenase E1 component subunit alpha, testis-specific form, mitochondrial OS=Rattus norvegicus OX=10116 GN=Pdha2 PE=1 SV=1;tr|A0A0G2JW90|A0A0G2JW90_RAT Pyruvate dehydrogenase E1 component subunit alpha OS=Rattus norvegicus OX=10116 GN=Pdha1 PE=1 SV=1;tr|F7FKI5|F7FKI5_RAT Pyruvate dehydrogenase E1 component subunit alpha OS=Rattus norvegicus OX=10116 GN=Pdha1 PE=1 …	0.99837	0.0081922	68.224	26.684	LKADQLYKQKFIRGF	Pdha2	LKADQLYKQKFIRGF	human		1	TRUE				11256	10627	10713	11056	10083	11319	0	0	0	0	0	0	-0.0467042	-0.0517143	0.318386	-0.231207	0.0482282	0.114219							-0.0962427	0.539445
260	A0A0G2JW90	Pdha1	63	Pyruvate dehydrogenase E1 component subunit alpha	tr|A0A0G2JW90|A0A0G2JW90_RAT Pyruvate dehydrogenase E1 component subunit alpha OS=Rattus norvegicus OX=10116 GN=Pdha1 PE=1 SV=1	A0A0G2JW90;D4A5G8;F7FKI5	Pdha1;Pdha1l1;Pdha1	63;63;63	tr|A0A0G2JW90|A0A0G2JW90_RAT Pyruvate dehydrogenase E1 component subunit alpha OS=Rattus norvegicus OX=10116 GN=Pdha1 PE=1 SV=1;tr|D4A5G8|D4A5G8_RAT Pyruvate dehydrogenase E1 component subunit alpha OS=Rattus norvegicus OX=10116 GN=Pdha1l1 PE=1 SV=3;tr|F7FKI5|F7FKI5_RAT Pyruvate dehydrogenase E1 component subunit alpha OS=Rattus norvegicus OX=10116 GN=Pdha1 PE=1 SV=2	1	0.0016091	84.568	66.3	LTREDGLKYYRMMQT	Pdha1	LTREDGLKYYRMMQT	human		1	TRUE				16131	10056	16463	12546	15834	19725	21965	15752	22646	15620	17744	23290	-0.112684	-0.716513	0.353129	-0.633931	0.114208	0.330376	0.322321	-0.136003	0.281753	-0.132696	0.00853577	-0.00858734	-0.0819558	0.624508
261	Q06437	Pdha2	150	Pyruvate dehydrogenase E1 component subunit alpha, testis-specific form, mitochondrial	sp|Q06437|ODPAT_RAT Pyruvate dehydrogenase E1 component subunit alpha, testis-specific form, mitochondrial OS=Rattus norvegicus OX=10116 GN=Pdha2 PE=1 SV=1	Q06437;A0A0G2JW90;D4A5G8;F7FKI5	Pdha2;Pdha1;Pdha1l1;Pdha1	150;149;149;149	sp|Q06437|ODPAT_RAT Pyruvate dehydrogenase E1 component subunit alpha, testis-specific form, mitochondrial OS=Rattus norvegicus OX=10116 GN=Pdha2 PE=1 SV=1;tr|A0A0G2JW90|A0A0G2JW90_RAT Pyruvate dehydrogenase E1 component subunit alpha OS=Rattus norvegicus OX=10116 GN=Pdha1 PE=1 SV=1;tr|D4A5G8|D4A5G8_RAT Pyruvate dehydrogenase E1 component subunit alpha OS=Rattus norvegicus OX=10116 GN=Pdha1l1 PE=…	1	0.00177862	66.486	51.924	KGGCAKGKGGSMHMY	""	""	""							98559	27671	104690	30063	92672	137120	0	0	0	0	0	0	-0.0816617	-1.83632	0.441824	-1.9533	0.0831858	0.547588							0.0512125	0.955252
262	A0A0G2JW92	Mfsd6	18	Major facilitator superfamily domain-containing 6	tr|A0A0G2JW92|A0A0G2JW92_RAT Major facilitator superfamily domain-containing 6 OS=Rattus norvegicus OX=10116 GN=Mfsd6 PE=1 SV=1	A0A0G2JW92;D3ZCJ3	Mfsd6;Mfsd6	18;18	tr|A0A0G2JW92|A0A0G2JW92_RAT Major facilitator superfamily domain-containing 6 OS=Rattus norvegicus OX=10116 GN=Mfsd6 PE=1 SV=1;tr|D3ZCJ3|D3ZCJ3_RAT Major facilitator superfamily domain-containing 6 OS=Rattus norvegicus OX=10116 GN=Mfsd6 PE=1 SV=1	1	1.01681e-31	146.07	95.876	TDDEEEQKRKYVLAD	""	""	""							3489.6	2608.4	2334.8	3650.6	3067.7	3199.6	0	0	0	0	0	0	0.0470073	-0.29494	-0.0963336	-0.0465593	0.114805	0.0747076							0.162406	0.194202
263	A0A0G2JW94	Clint1	506	Clathrin interactor 1	tr|A0A0G2JW94|A0A0G2JW94_RAT Clathrin interactor 1 OS=Rattus norvegicus OX=10116 GN=Clint1 PE=1 SV=1	A0A0G2JW94	Clint1	506	tr|A0A0G2JW94|A0A0G2JW94_RAT Clathrin interactor 1 OS=Rattus norvegicus OX=10116 GN=Clint1 PE=1 SV=1	1	0.00837893	69.979	52.115	ANFANFSK_______	""	""	""							0	0	0	0	0	0	2961.2	2744.2	2894.9	2742	3442.2	4382.6							0.0391173	-0.0493317	-0.0781691	-0.0350409	0.250356	0.18931	0.164336	0.174376
264	A0A0G2JW94	Clint1	348	Clathrin interactor 1	tr|A0A0G2JW94|A0A0G2JW94_RAT Clathrin interactor 1 OS=Rattus norvegicus OX=10116 GN=Clint1 PE=1 SV=1	A0A0G2JW94	Clint1	348	tr|A0A0G2JW94|A0A0G2JW94_RAT Clathrin interactor 1 OS=Rattus norvegicus OX=10116 GN=Clint1 PE=1 SV=1	0.999884	0.000284399	82.55	56.611	QNADMVQKSASKTLP	Clint1	QNTDMVQKSASKTLP	mouse		1	TRUE				16551	12340	13457	13794	14951	17276	0	0	0	0	0	0	-0.0527506	-0.398377	0.0851096	-0.474267	0.0542747	0.161971							0.0359989	0.870529
265	A0A0G2JWA3	Xpo7	69	Exportin 7	tr|A0A0G2JWA3|A0A0G2JWA3_RAT Exportin 7 OS=Rattus norvegicus OX=10116 GN=Xpo7 PE=1 SV=1	A0A0G2JWA3;F1LQM9	Xpo7;Xpo7	69;71	tr|A0A0G2JWA3|A0A0G2JWA3_RAT Exportin 7 OS=Rattus norvegicus OX=10116 GN=Xpo7 PE=1 SV=1;tr|F1LQM9|F1LQM9_RAT Exportin 7 OS=Rattus norvegicus OX=10116 GN=Xpo7 PE=1 SV=2	1	7.21939e-09	117.55	95.07	LAATCLTKLVSRTNN	Xpo7	LAATCLTKLVSRTNN	human		2	TRUE				3092.4	2868.1	1926.6	11384	958.27	2696.2	0	0	0	0	0	0	0.0369103	0.00622838	-0.209338	1.75848	-1.39961	-0.00801865							0.17235	0.832191
266	P30427	Plec	259	Plectin	sp|P30427|PLEC_RAT Plectin OS=Rattus norvegicus OX=10116 GN=Plec PE=1 SV=2	P30427;D3ZC56;A0A0G2JWA8;A0A0G2K9T4;F7F9U6;Q6S395;Q6S396;Q6S399;Q6S3A0;Q6S3A3;Q6S3A4;Q6S3A5	Plec;Dst;Macf1;Macf1;Plec;Plec;Plec;Plec;Plec;Plec;Plec;Plec	259;121;152;101;116;116;123;84;259;94;107;145	sp|P30427|PLEC_RAT Plectin OS=Rattus norvegicus OX=10116 GN=Plec PE=1 SV=2;tr|D3ZC56|D3ZC56_RAT Dystonin OS=Rattus norvegicus OX=10116 GN=Dst PE=1 SV=3;tr|A0A0G2JWA8|A0A0G2JWA8_RAT Microtubule-actin cross-linking factor 1 OS=Rattus norvegicus OX=10116 GN=Macf1 PE=1 SV=1;tr|A0A0G2K9T4|A0A0G2K9T4_RAT Microtubule-actin cross-linking factor 1 OS=Rattus norvegicus OX=10116 GN=Macf1 PE=1 SV=1;tr|F7F9U6…	1	0.0271865	41.025	19.653	YLRHRQVKLVNIRND	Plec	YLRHRQVKLVNIRND	human		1	TRUE				0	0	0	0	0	0	0	0	0	0	0	0													0	0
267	D3ZIF5	Ap3b1	233	Adaptor-related protein complex 3 subunit beta 1	tr|D3ZIF5|D3ZIF5_RAT Adaptor-related protein complex 3 subunit beta 1 OS=Rattus norvegicus OX=10116 GN=Ap3b1 PE=1 SV=1	D3ZIF5;A0A0G2JWD6;D4AE00	Ap3b1;Ap3b1;Ap3b2	233;547;554	tr|D3ZIF5|D3ZIF5_RAT Adaptor-related protein complex 3 subunit beta 1 OS=Rattus norvegicus OX=10116 GN=Ap3b1 PE=1 SV=1;tr|A0A0G2JWD6|A0A0G2JWD6_RAT AP-3 complex subunit beta OS=Rattus norvegicus OX=10116 GN=Ap3b1 PE=1 SV=1;tr|D4AE00|D4AE00_RAT AP-3 complex subunit beta OS=Rattus norvegicus OX=10116 GN=Ap3b2 PE=1 SV=1	0.999993	1.5961e-07	105.98	79.859	KLYLTNSKQTKLLTQ	Ap3b1	KLYLTNSKQTKLLTQ	human		1	TRUE	LYLTNSKQTKLLT	Ap3b1	TRUE	6482.7	7653.1	4622.6	7634.8	5507.8	5524.4	19997	22509	23135	21036	23494	31494	-0.00852948	0.30887	-0.059998	0.0688275	0.0100536	-0.0864361	-0.159957	0.0321082	-0.0342819	-0.0500855	0.0666415	0.0799236	0.0383608	0.451299
268	P48550	Kcnj6	404	G protein-activated inward rectifier potassium channel 2	sp|P48550|KCNJ6_RAT G protein-activated inward rectifier potassium channel 2 OS=Rattus norvegicus OX=10116 GN=Kcnj6 PE=1 SV=1	P48550;A0A0G2JWH0;F1LS53	Kcnj6;Kcnj6;Kcnj6	404;386;404	sp|P48550|KCNJ6_RAT G protein-activated inward rectifier potassium channel 2 OS=Rattus norvegicus OX=10116 GN=Kcnj6 PE=1 SV=1;tr|A0A0G2JWH0|A0A0G2JWH0_RAT G protein-activated inward rectifier potassium channel 2 OS=Rattus norvegicus OX=10116 GN=Kcnj6 PE=3 SV=1;tr|F1LS53|F1LS53_RAT G protein-activated inward rectifier potassium channel 2 OS=Rattus norvegicus OX=10116 GN=Kcnj6 PE=3 SV=1	1	6.31354e-38	162.85	152.73	LETEEEEKNPEELTE	""	""	""							11324	12619	9467.3	15056	9259.4	10279	2664.5	2847.5	2404.4	2825.1	3076.3	3146.8	-0.0950789	0.139085	0.0829842	0.157237	-0.13177	-0.0818922	-0.0566647	0.0605135	-0.289471	0.0645675	0.144757	-0.232056	0.0175457	0.861594
269	P70705	Atp7a	841	Copper-transporting ATPase 1	sp|P70705|ATP7A_RAT Copper-transporting ATPase 1 OS=Rattus norvegicus OX=10116 GN=Atp7a PE=1 SV=1	P70705;Q64535;A0A0G2JWJ5;Q9QUG4	Atp7a;Atp7b;Atp7b;Atp7b	841;825;885;824	sp|P70705|ATP7A_RAT Copper-transporting ATPase 1 OS=Rattus norvegicus OX=10116 GN=Atp7a PE=1 SV=1;sp|Q64535|ATP7B_RAT Copper-transporting ATPase 2 OS=Rattus norvegicus OX=10116 GN=Atp7b PE=1 SV=1;tr|A0A0G2JWJ5|A0A0G2JWJ5_RAT P-type Cu(+) transporter OS=Rattus norvegicus OX=10116 GN=Atp7b PE=1 SV=1;tr|Q9QUG4|Q9QUG4_RAT P-type Cu(+) transporter OS=Rattus norvegicus OX=10116 GN=Atp7b PE=1 SV=1	0.999998	0.00126458	79.693	53.179	VQRGDIIKVVPGGKF	Atp7a	VQRGDIIKVVPGGKF	human		1	TRUE				8345.3	7156.9	6217.1	9010.6	5975.5	7250.7	0	0	0	0	0	0	0.0501054	-0.093574	0.0618051	0.00212616	-0.178097	0.000132245							-0.0647252	0.500336
270	P97526	Nf1	296	Neurofibromin	sp|P97526|NF1_RAT Neurofibromin OS=Rattus norvegicus OX=10116 GN=Nf1 PE=1 SV=1	P97526;A0A0G2JWL3;F1LM28	Nf1;Nf1;Nf1	296;229;284	sp|P97526|NF1_RAT Neurofibromin OS=Rattus norvegicus OX=10116 GN=Nf1 PE=1 SV=1;tr|A0A0G2JWL3|A0A0G2JWL3_RAT Neurofibromin OS=Rattus norvegicus OX=10116 GN=Nf1 PE=1 SV=1;tr|F1LM28|F1LM28_RAT Neurofibromin OS=Rattus norvegicus OX=10116 GN=Nf1 PE=1 SV=2	0.905848	0.00278325	57.836	43.417	VDENNTNKKLFLDSL	""	""	""							4376.5	3209.1	2993.7	3323.9	3151.9	2908.1	5495.9	6022.8	5761.3	5293.9	5953.8	7433.3	0.295062	-0.0745967	0.183636	-0.260477	0.0752083	-0.141768	-0.00997168	0.143454	-0.026551	-0.0272013	0.0995735	0.0102631	-0.114218	0.176063
273	P97526	Nf1	261	Neurofibromin	sp|P97526|NF1_RAT Neurofibromin OS=Rattus norvegicus OX=10116 GN=Nf1 PE=1 SV=1	P97526;A0A0G2JWL3;F1LM28	Nf1;Nf1;Nf1	261;194;249	sp|P97526|NF1_RAT Neurofibromin OS=Rattus norvegicus OX=10116 GN=Nf1 PE=1 SV=1;tr|A0A0G2JWL3|A0A0G2JWL3_RAT Neurofibromin OS=Rattus norvegicus OX=10116 GN=Nf1 PE=1 SV=1;tr|F1LM28|F1LM28_RAT Neurofibromin OS=Rattus norvegicus OX=10116 GN=Nf1 PE=1 SV=2	1	0.00258382	70.889	51.494	DGFAESTKRKAAVWP	Nf1	DGFAESTKRKAAVWP	human		2	TRUE				554.59	1211	252.23	6270.2	395.92	569.29	0	0	0	0	0	0	-0.0957452	1.10891	-0.796005	3.24463	-0.328256	0.0948674							0.931362	0.416721
274	P97526	Nf1	2030	Neurofibromin	sp|P97526|NF1_RAT Neurofibromin OS=Rattus norvegicus OX=10116 GN=Nf1 PE=1 SV=1	P97526;A0A0G2JWL3;F1LM28	Nf1;Nf1;Nf1	2030;1994;2018	sp|P97526|NF1_RAT Neurofibromin OS=Rattus norvegicus OX=10116 GN=Nf1 PE=1 SV=1;tr|A0A0G2JWL3|A0A0G2JWL3_RAT Neurofibromin OS=Rattus norvegicus OX=10116 GN=Nf1 PE=1 SV=1;tr|F1LM28|F1LM28_RAT Neurofibromin OS=Rattus norvegicus OX=10116 GN=Nf1 PE=1 SV=2	1	0.00333994	61.679	33.907	NVKLVSSKVIGRMCK	Nf1	NVKLVSSKVIGRMCK	human		1	TRUE				0	0	0	0	0	0	5193.6	4388.8	5615	4725.9	4921.9	7490.3							0.0433288	-0.178232	0.0712619	-0.0560219	-0.0401006	0.156205	0.0412414	0.728452
275	P97526	Nf1	476	Neurofibromin	sp|P97526|NF1_RAT Neurofibromin OS=Rattus norvegicus OX=10116 GN=Nf1 PE=1 SV=1	P97526;A0A0G2JWL3;F1LM28	Nf1;Nf1;Nf1	476;419;464	sp|P97526|NF1_RAT Neurofibromin OS=Rattus norvegicus OX=10116 GN=Nf1 PE=1 SV=1;tr|A0A0G2JWL3|A0A0G2JWL3_RAT Neurofibromin OS=Rattus norvegicus OX=10116 GN=Nf1 PE=1 SV=1;tr|F1LM28|F1LM28_RAT Neurofibromin OS=Rattus norvegicus OX=10116 GN=Nf1 PE=1 SV=2	0.998334	0.0219682	74.439	27.775	KEKVTSLKFKEKPTD	Nf1	KEKVTSLKFKEKPTD	human		1	TRUE				12373	11711	9556	16703	11126	10938	7428.5	6717.2	8408.1	6086.4	7670.6	10574	-0.0322118	-0.0335932	0.0314934	0.242062	0.0682296	-0.0571877	-0.0185653	-0.142429	0.0755257	-0.269252	0.0217934	0.0754008	0.0364626	0.455109
276	Q5RJQ4	Sirt2	301	NAD-dependent protein deacetylase sirtuin-2	sp|Q5RJQ4|SIR2_RAT NAD-dependent protein deacetylase sirtuin-2 OS=Rattus norvegicus OX=10116 GN=Sirt2 PE=1 SV=1	Q5RJQ4;A0A0G2JWM2	Sirt2;Sirt2	301;339	sp|Q5RJQ4|SIR2_RAT NAD-dependent protein deacetylase sirtuin-2 OS=Rattus norvegicus OX=10116 GN=Sirt2 PE=1 SV=1;tr|A0A0G2JWM2|A0A0G2JWM2_RAT NAD-dependent protein deacetylase OS=Rattus norvegicus OX=10116 GN=Sirt2 PE=1 SV=1	1	0.00534621	84.213	43.183	LADLLGWKELEDLVR	""	""	""							14934	15693	10348	17933	11447	12128	7946	8065.3	13624	8260.1	10700	16223	0.0460543	0.195524	-0.0467726	0.151432	-0.0838751	-0.101334	-0.256196	-0.21335	0.437035	-0.163471	0.167204	0.358131	0.0468923	0.737395
277	Q5RJQ4	Sirt2	250	NAD-dependent protein deacetylase sirtuin-2	sp|Q5RJQ4|SIR2_RAT NAD-dependent protein deacetylase sirtuin-2 OS=Rattus norvegicus OX=10116 GN=Sirt2 PE=1 SV=1	Q5RJQ4;A0A0G2JWM2	Sirt2;Sirt2	250;287	sp|Q5RJQ4|SIR2_RAT NAD-dependent protein deacetylase sirtuin-2 OS=Rattus norvegicus OX=10116 GN=Sirt2 PE=1 SV=1;tr|A0A0G2JWM2|A0A0G2JWM2_RAT NAD-dependent protein deacetylase OS=Rattus norvegicus OX=10116 GN=Sirt2 PE=1 SV=1	0.999003	0.0145528	80.462	17.315	TPRLLINKEKTGQTD	Sirt2	TPRLLINKEKTGQTD	mouse		1	TRUE	PRLLINKEKTGQT	Sirt2	TRUE	11838	10251	8283.5	12261	9915.8	9075.5	17440	17341	19153	16580	17599	22944	0.0945482	-0.0351629	0.015857	-0.0134391	0.0926256	-0.135958	-0.00197774	0.0111566	0.0485746	-0.0381386	0.00520585	-0.0216732	-0.0206829	0.585754
278	Q5RJQ4	Sirt2	18	NAD-dependent protein deacetylase sirtuin-2	sp|Q5RJQ4|SIR2_RAT NAD-dependent protein deacetylase sirtuin-2 OS=Rattus norvegicus OX=10116 GN=Sirt2 PE=1 SV=1	Q5RJQ4;A0A0G2JWM2	Sirt2;Sirt2	18;55	sp|Q5RJQ4|SIR2_RAT NAD-dependent protein deacetylase sirtuin-2 OS=Rattus norvegicus OX=10116 GN=Sirt2 PE=1 SV=1;tr|A0A0G2JWM2|A0A0G2JWM2_RAT NAD-dependent protein deacetylase OS=Rattus norvegicus OX=10116 GN=Sirt2 PE=1 SV=1	1	1.9252e-49	162.7	133.75	TLGLGSQKERLLDEL	Sirt2	TLGLGSQKERLLDEL	rat			TRUE	LGLGSQKERLLDE	Sirt2	TRUE	15146	13185	12169	22646	12236	15433	2575.7	2930	2860.2	3100.2	3284	4592.3	-0.060707	-0.182797	0.0599886	0.360974	-0.11481	0.119245	-0.253561	-0.0462772	-0.187027	0.0506313	0.0910192	0.165279	0.225112	0.00289132
279	A0A0G2JWP6	Nwd1	1517	NACHT and WD repeat domain-containing 1	tr|A0A0G2JWP6|A0A0G2JWP6_RAT NACHT and WD repeat domain-containing 1 OS=Rattus norvegicus OX=10116 GN=Nwd1 PE=4 SV=1	A0A0G2JWP6	Nwd1	1517	tr|A0A0G2JWP6|A0A0G2JWP6_RAT NACHT and WD repeat domain-containing 1 OS=Rattus norvegicus OX=10116 GN=Nwd1 PE=4 SV=1	1	0.0109845	51.346	8.0995	KKAVWLIKTRQREDL	""	""	""							0	0	0	0	0	0	690.94	453.38	797.47	995.94	454.65	514.17							0.295171	-0.291322	0.417422	0.859464	-0.314543	-0.546557	-0.140969	0.721096
280	A0A0G2JWP6	Nwd1	616	NACHT and WD repeat domain-containing 1	tr|A0A0G2JWP6|A0A0G2JWP6_RAT NACHT and WD repeat domain-containing 1 OS=Rattus norvegicus OX=10116 GN=Nwd1 PE=4 SV=1	A0A0G2JWP6	Nwd1	616	tr|A0A0G2JWP6|A0A0G2JWP6_RAT NACHT and WD repeat domain-containing 1 OS=Rattus norvegicus OX=10116 GN=Nwd1 PE=4 SV=1	1	0.00013913	82.171	63.903	RDWTPPSKELLRFPP	""	""	""							4708.3	4755.4	3586.9	7093.2	4783.1	3705.1	0	0	0	0	0	0	-0.068947	0.0233631	-0.0249939	0.363645	0.207494	-0.26177							0.126649	0.482062
281	A0A0G2JWP6	Nwd1	699	NACHT and WD repeat domain-containing 1	tr|A0A0G2JWP6|A0A0G2JWP6_RAT NACHT and WD repeat domain-containing 1 OS=Rattus norvegicus OX=10116 GN=Nwd1 PE=4 SV=1	A0A0G2JWP6	Nwd1	699	tr|A0A0G2JWP6|A0A0G2JWP6_RAT NACHT and WD repeat domain-containing 1 OS=Rattus norvegicus OX=10116 GN=Nwd1 PE=4 SV=1	1	0.00739753	45.614	30.642	ITLPLVGKPLNLDRK	""	""	""							2381.9	2263.2	1529.9	16926	644.07	2234.4	0	0	0	0	0	0	-0.00390077	0.000300131	-0.206154	2.66652	-1.63702	0.0567443							0.431998	0.698649
282	Q9Z0W5	Pacsin1	154	Protein kinase C and casein kinase substrate in neurons protein 1	sp|Q9Z0W5|PACN1_RAT Protein kinase C and casein kinase substrate in neurons protein 1 OS=Rattus norvegicus OX=10116 GN=Pacsin1 PE=1 SV=1	Q9Z0W5;A0A0G2JWR2	Pacsin1;Pacsin1	154;154	sp|Q9Z0W5|PACN1_RAT Protein kinase C and casein kinase substrate in neurons protein 1 OS=Rattus norvegicus OX=10116 GN=Pacsin1 PE=1 SV=1;tr|A0A0G2JWR2|A0A0G2JWR2_RAT Protein kinase C and casein kinase substrate in neurons protein 1 OS=Rattus norvegicus OX=10116 GN=Pacsin1 PE=1 SV=1	0.980565	0.0251796	66.087	14.351	MKELEAAKKAYHLAC	""	""	""							14491	13459	11267	13693	12042	13507	10835	11275	12043	11513	11839	16268	0.00745227	-0.021184	0.0808203	-0.232905	-0.00592818	0.0588728	-0.098604	-0.0198284	-0.0307263	0.0257558	0.0233343	0.0723214	0.0332514	0.415835
283	Q9Z0W5	Pacsin1	175	Protein kinase C and casein kinase substrate in neurons protein 1	sp|Q9Z0W5|PACN1_RAT Protein kinase C and casein kinase substrate in neurons protein 1 OS=Rattus norvegicus OX=10116 GN=Pacsin1 PE=1 SV=1	Q9Z0W5;A0A0G2JWR2	Pacsin1;Pacsin1	175;175	sp|Q9Z0W5|PACN1_RAT Protein kinase C and casein kinase substrate in neurons protein 1 OS=Rattus norvegicus OX=10116 GN=Pacsin1 PE=1 SV=1;tr|A0A0G2JWR2|A0A0G2JWR2_RAT Protein kinase C and casein kinase substrate in neurons protein 1 OS=Rattus norvegicus OX=10116 GN=Pacsin1 PE=1 SV=1	0.999998	0.000410936	67.646	55.5	MTREMNSKTEQSVTP	""	""	""							2355.3	1912.6	1731.8	1958.2	2145.7	2507.8	0	0	0	0	0	0	0.00324917	-0.219177	-0.00396754	-0.421772	0.122488	0.246631							0.0557475	0.779793
284	Q9Z0W5	Pacsin1	186	Protein kinase C and casein kinase substrate in neurons protein 1	sp|Q9Z0W5|PACN1_RAT Protein kinase C and casein kinase substrate in neurons protein 1 OS=Rattus norvegicus OX=10116 GN=Pacsin1 PE=1 SV=1	Q9Z0W5;A0A0G2JWR2	Pacsin1;Pacsin1	186;186	sp|Q9Z0W5|PACN1_RAT Protein kinase C and casein kinase substrate in neurons protein 1 OS=Rattus norvegicus OX=10116 GN=Pacsin1 PE=1 SV=1;tr|A0A0G2JWR2|A0A0G2JWR2_RAT Protein kinase C and casein kinase substrate in neurons protein 1 OS=Rattus norvegicus OX=10116 GN=Pacsin1 PE=1 SV=1	0.874409	1.75591e-07	105.03	70.654	SVTPEQQKKLVDKVD	""	""	""							0	0	0	0	0	0	4306.9	4148	4693.1	3390.4	5631.3	7571							-0.0208624	-0.0537491	0.018411	-0.329262	0.360046	0.377559	0.154848	0.454764
285	Q9Z0W5	Pacsin1	250	Protein kinase C and casein kinase substrate in neurons protein 1	sp|Q9Z0W5|PACN1_RAT Protein kinase C and casein kinase substrate in neurons protein 1 OS=Rattus norvegicus OX=10116 GN=Pacsin1 PE=1 SV=1	Q9Z0W5;A0A0G2JWR2	Pacsin1;Pacsin1	250;250	sp|Q9Z0W5|PACN1_RAT Protein kinase C and casein kinase substrate in neurons protein 1 OS=Rattus norvegicus OX=10116 GN=Pacsin1 PE=1 SV=1;tr|A0A0G2JWR2|A0A0G2JWR2_RAT Protein kinase C and casein kinase substrate in neurons protein 1 OS=Rattus norvegicus OX=10116 GN=Pacsin1 PE=1 SV=1	1	0.00394948	93.374	55.815	KEVLLDIKRHLNLAE	Pacsin1	KEVLLDIKRHLNLAE	mouse		1	TRUE	EVLLDIKRHLNLA	Pacsin1	TRUE	21673	13587	9521.4	37241	26651	17433	2033.8	2394	2126.1	2496.1	1808	2830.9	0.0801649	-0.515557	-0.670067	0.702519	0.632157	-0.0810427	-0.0306896	0.225903	-0.0512759	0.301603	-0.206383	0.030981	0.398245	0.142038
286	G3V7A9	Cldn10	278	Claudin	tr|G3V7A9|G3V7A9_RAT Claudin OS=Rattus norvegicus OX=10116 GN=Cldn10 PE=3 SV=1	G3V7A9;A0A0G2JWU2;A0A1W2Q674	Cldn10;Cldn10;Cldn10	278;221;185	tr|G3V7A9|G3V7A9_RAT Claudin OS=Rattus norvegicus OX=10116 GN=Cldn10 PE=3 SV=1;tr|A0A0G2JWU2|A0A0G2JWU2_RAT Claudin OS=Rattus norvegicus OX=10116 GN=Cldn10 PE=3 SV=1;tr|A0A1W2Q674|A0A1W2Q674_RAT Claudin OS=Rattus norvegicus OX=10116 GN=Cldn10 PE=3 SV=1	1	1.3667e-05	103.88	69.158	FKTTGPSKQFDKNAY	Cldn10a	FKTTGPSKQFDKNAY	mouse		1	TRUE	KTTGPSKQFDKNA	Cldn10	TRUE	8785.8	8564	7005.4	8874.2	7421	7331.1	8723.9	7932.4	11936	7108	11081	13862	-0.00430877	0.036752	0.105407	-0.148504	0.00583286	-0.112582	-0.126193	-0.242062	0.241463	-0.384928	0.21294	0.126485	-0.0238648	0.806437
287	G3V7A9	Cldn10	272	Claudin	tr|G3V7A9|G3V7A9_RAT Claudin OS=Rattus norvegicus OX=10116 GN=Cldn10 PE=3 SV=1	G3V7A9;A0A0G2JWU2;A0A1W2Q674	Cldn10;Cldn10;Cldn10	272;215;179	tr|G3V7A9|G3V7A9_RAT Claudin OS=Rattus norvegicus OX=10116 GN=Cldn10 PE=3 SV=1;tr|A0A0G2JWU2|A0A0G2JWU2_RAT Claudin OS=Rattus norvegicus OX=10116 GN=Cldn10 PE=3 SV=1;tr|A0A1W2Q674|A0A1W2Q674_RAT Claudin OS=Rattus norvegicus OX=10116 GN=Cldn10 PE=3 SV=1	0.999998	1.32744e-05	97.767	77.385	QGGEGDFKTTGPSKQ	Cldn10a	QGGEGDFKTTGPSKQ	mouse		1	TRUE	GGEGDFKTTGPSK	Cldn10	TRUE	16420	17036	13912	15227	12841	13531	15524	16565	21652	12382	15938	21677	0.0512595	0.182342	0.248557	-0.216201	-0.0497354	-0.0750557	-0.0491822	0.0658029	0.3462	-0.338643	-0.0171218	0.0170702	-0.228007	0.00516454
288	P28840	Pcsk1	293	Neuroendocrine convertase 1	sp|P28840|NEC1_RAT Neuroendocrine convertase 1 OS=Rattus norvegicus OX=10116 GN=Pcsk1 PE=2 SV=1	P28840;A0A0G2JX54	Pcsk1;LOC100911216	293;169	sp|P28840|NEC1_RAT Neuroendocrine convertase 1 OS=Rattus norvegicus OX=10116 GN=Pcsk1 PE=2 SV=1;tr|A0A0G2JX54|A0A0G2JX54_RAT Neuroendocrine convertase 1 OS=Rattus norvegicus OX=10116 GN=LOC100911216 PE=3 SV=1	1	1.09964e-05	93.111	72.781	KAFEYGVKQGRQGKG	""	""	""							14808	14168	12575	17198	13953	14834	1925.2	2016.1	1939.2	1786	2384.9	2731.9	-0.105184	-0.0909752	0.0954192	-0.0479587	0.062716	0.0502171	-0.0420287	0.0458775	-0.116193	-0.11351	0.260982	0.0474554	0.0701026	0.263512
289	P28840	Pcsk1	154	Neuroendocrine convertase 1	sp|P28840|NEC1_RAT Neuroendocrine convertase 1 OS=Rattus norvegicus OX=10116 GN=Pcsk1 PE=2 SV=1	P28840;A0A0G2JX54	Pcsk1;LOC100911216	154;30	sp|P28840|NEC1_RAT Neuroendocrine convertase 1 OS=Rattus norvegicus OX=10116 GN=Pcsk1 PE=2 SV=1;tr|A0A0G2JX54|A0A0G2JX54_RAT Neuroendocrine convertase 1 OS=Rattus norvegicus OX=10116 GN=LOC100911216 PE=3 SV=1	0.987266	0.0064159	45.33	23.773	HVIPVWQKGITGKGV	""	""	""							3230.5	2778.6	2275.6	11733	1509.9	2665.9	0	0	0	0	0	0	0.0972225	-0.0422271	0.0281338	1.79933	-0.74638	-0.0270418							0.314258	0.64368
290	Q5HZA6	Prepl	172	Prolyl endopeptidase-like	sp|Q5HZA6|PPCEL_RAT Prolyl endopeptidase-like OS=Rattus norvegicus OX=10116 GN=Prepl PE=1 SV=2	Q5HZA6;A0A0G2JX67;D3ZZ32	Prepl;Prepl;Prepl	172;193;172	sp|Q5HZA6|PPCEL_RAT Prolyl endopeptidase-like OS=Rattus norvegicus OX=10116 GN=Prepl PE=1 SV=2;tr|A0A0G2JX67|A0A0G2JX67_RAT Prolyl endopeptidase OS=Rattus norvegicus OX=10116 GN=Prepl PE=1 SV=1;tr|D3ZZ32|D3ZZ32_RAT Prolyl endopeptidase OS=Rattus norvegicus OX=10116 GN=Prepl PE=1 SV=3	1	0.00894176	91.584	48.518	DEKYVAAKIRAEDSE	Prepl	DEKYVAAKIRTEDSE	mouse			TRUE				7948.7	8151	6413.3	8305.4	7605.5	6925.2	7892	7484.3	7843.2	5986.2	7279.9	9638.9	-0.0589042	0.0553036	0.0678655	-0.154212	0.131122	-0.104897	0.106577	0.0514008	0.0130106	-0.255378	-0.015805	-0.0203576	-0.101523	0.0322605
291	A0A0G2JX86	""	1290	Reverse transcriptase domain-containing protein	tr|A0A0G2JX86|A0A0G2JX86_RAT Reverse transcriptase domain-containing protein OS=Rattus norvegicus OX=10116 PE=4 SV=1	A0A0G2JX86	""	1290	tr|A0A0G2JX86|A0A0G2JX86_RAT Reverse transcriptase domain-containing protein OS=Rattus norvegicus OX=10116 PE=4 SV=1	0.871131	0.013328	43.124	11.752	KMEIDAIKKAQRETS	""	""	""							0	0	0	0	0	0	0	0	0	0	0	0													0	0
292	Q9Z2S9	Flot2	132	Flotillin-2	sp|Q9Z2S9|FLOT2_RAT Flotillin-2 OS=Rattus norvegicus OX=10116 GN=Flot2 PE=1 SV=1	Q9Z2S9;A0A0G2JXA8;Q5XIW9	Flot2;Flot2;Flot2	132;83;55	sp|Q9Z2S9|FLOT2_RAT Flotillin-2 OS=Rattus norvegicus OX=10116 GN=Flot2 PE=1 SV=1;tr|A0A0G2JXA8|A0A0G2JXA8_RAT Flotillin OS=Rattus norvegicus OX=10116 GN=Flot2 PE=1 SV=1;tr|Q5XIW9|Q5XIW9_RAT Flotillin OS=Rattus norvegicus OX=10116 GN=Flot2 PE=1 SV=1	1	0.00544074	57.96	44.19	QDRDQFAKLVREVAA	""	""	""							0	0	0	0	0	0	994.09	849.73	1526.6	976.66	1104	1431.2							-0.0604215	-0.265446	0.473834	-0.0491464	0.0849605	0.0499431	-0.0207365	0.915709
293	Q9Z2S9	Flot2	100	Flotillin-2	sp|Q9Z2S9|FLOT2_RAT Flotillin-2 OS=Rattus norvegicus OX=10116 GN=Flot2 PE=1 SV=1	Q9Z2S9;A0A0G2JXA8;Q5XIW9	Flot2;Flot2;Flot2	100;51;23	sp|Q9Z2S9|FLOT2_RAT Flotillin-2 OS=Rattus norvegicus OX=10116 GN=Flot2 PE=1 SV=1;tr|A0A0G2JXA8|A0A0G2JXA8_RAT Flotillin OS=Rattus norvegicus OX=10116 GN=Flot2 PE=1 SV=1;tr|Q5XIW9|Q5XIW9_RAT Flotillin OS=Rattus norvegicus OX=10116 GN=Flot2 PE=1 SV=1	1	4.50939e-07	105.39	85.57	GKNVQDIKNVVLQTL	Flot2	GKNVQDIKNVVLQTL	human		7	TRUE				3492.5	1925.9	1234.4	13227	2295.6	2548.8	0	0	0	0	0	0	0.328297	-0.452481	-0.735732	2.09081	-0.0233906	0.0267251							0.984688	0.183445
294	Q03070	Chn2	204	Beta-chimaerin	sp|Q03070|CHIO_RAT Beta-chimaerin OS=Rattus norvegicus OX=10116 GN=Chn2 PE=2 SV=1	Q03070;A0A0G2JXD5;G3V773	Chn2;Chn2;Chn2	204;377;204	sp|Q03070|CHIO_RAT Beta-chimaerin OS=Rattus norvegicus OX=10116 GN=Chn2 PE=2 SV=1;tr|A0A0G2JXD5|A0A0G2JXD5_RAT Chimaerin OS=Rattus norvegicus OX=10116 GN=Chn2 PE=1 SV=1;tr|G3V773|G3V773_RAT Beta-chimaerin OS=Rattus norvegicus OX=10116 GN=Chn2 PE=1 SV=1	1	0.00542356	45.115	24.275	TKFIEAAKISNADER	""	""	""							0	0	0	0	0	0	0	0	0	0	0	0													0	0
295	Q03070	Chn2	134	Beta-chimaerin	sp|Q03070|CHIO_RAT Beta-chimaerin OS=Rattus norvegicus OX=10116 GN=Chn2 PE=2 SV=1	Q03070;A0A0G2JXD5;G3V773	Chn2;Chn2;Chn2	134;307;134	sp|Q03070|CHIO_RAT Beta-chimaerin OS=Rattus norvegicus OX=10116 GN=Chn2 PE=2 SV=1;tr|A0A0G2JXD5|A0A0G2JXD5_RAT Chimaerin OS=Rattus norvegicus OX=10116 GN=Chn2 PE=1 SV=1;tr|G3V773|G3V773_RAT Beta-chimaerin OS=Rattus norvegicus OX=10116 GN=Chn2 PE=1 SV=1	1	0.00333994	61.679	38.325	EIEARGLKSEGLYRV	""	""	""							9325.9	8753	6964.3	12191	10449	8507.8	3585.9	3088.2	3890.5	2994.4	3328.1	4347	-0.0172394	-0.0307551	-0.0020822	0.210624	0.400512	0.00317421	0.125611	-0.0686107	0.158613	-0.097662	0.0120648	-0.0121164	0.0332515	0.64335
296	Q00729	H2bc1	122	Histone H2B type 1-A	sp|Q00729|H2B1A_RAT Histone H2B type 1-A OS=Rattus norvegicus OX=10116 GN=H2bc1 PE=1 SV=2	Q00729;Q00715;A0A0G2JXI9;D3ZNH4;D3ZNZ9;M0RBQ5;A0A0G2JXE0;D3ZLY9;D3ZWM5;G3V8B3;M0R4L7	H2bc1;NA;Hist1h2bo;Hist1h2bo;Hist3h2ba;Hist3h2bb;LOC102549061;Hist1h2bh;Hist1h2bd;Hist1h2bq;Hist1h2bl	122;120;121;121;121;121;121;121;121;121;121	sp|Q00729|H2B1A_RAT Histone H2B type 1-A OS=Rattus norvegicus OX=10116 GN=H2bc1 PE=1 SV=2;sp|Q00715|H2B1_RAT Histone H2B type 1 OS=Rattus norvegicus OX=10116 PE=1 SV=2;tr|A0A0G2JXI9|A0A0G2JXI9_RAT Histone H2B OS=Rattus norvegicus OX=10116 GN=Hist1h2bo PE=3 SV=1;tr|D3ZNH4|D3ZNH4_RAT Histone H2B OS=Rattus norvegicus OX=10116 GN=Hist1h2bo PE=3 SV=1;tr|D3ZNZ9|D3ZNZ9_RAT Histone H2B OS=Rattus norvegic…	1	7.44517e-55	211.27	136.05	EGTKAVTKYTSSK__	""	""	""							120210	124080	94827	127310	113360	112840	221680	199820	207750	204570	184860	229750	-0.0773674	0.046296	0.0168673	-0.153217	0.091689	-0.0157753	0.152252	0.023822	-0.0259957	0.0731635	-0.115703	-0.211574	-0.0611389	0.302849
297	Q00729	H2bc1	118	Histone H2B type 1-A	sp|Q00729|H2B1A_RAT Histone H2B type 1-A OS=Rattus norvegicus OX=10116 GN=H2bc1 PE=1 SV=2	Q00729;Q00715;G3V9C7;A0A0G2JXI9;D3ZNH4;D3ZNZ9;M0RBQ5;A0A0G2JXE0;D3ZLY9;D3ZWM5;G3V8B3;M0R4L7	H2bc1;NA;Hist1h2bk;Hist1h2bo;Hist1h2bo;Hist3h2ba;Hist3h2bb;LOC102549061;Hist1h2bh;Hist1h2bd;Hist1h2bq;Hist1h2bl	118;116;117;117;117;117;117;117;117;117;117;117	sp|Q00729|H2B1A_RAT Histone H2B type 1-A OS=Rattus norvegicus OX=10116 GN=H2bc1 PE=1 SV=2;sp|Q00715|H2B1_RAT Histone H2B type 1 OS=Rattus norvegicus OX=10116 PE=1 SV=2;tr|G3V9C7|G3V9C7_RAT Histone H2B OS=Rattus norvegicus OX=10116 GN=Hist1h2bk PE=3 SV=1;tr|A0A0G2JXI9|A0A0G2JXI9_RAT Histone H2B OS=Rattus norvegicus OX=10116 GN=Hist1h2bo PE=3 SV=1;tr|D3ZNH4|D3ZNH4_RAT Histone H2B OS=Rattus norvegic…	0.999996	9.29812e-11	108.9	85.584	HAVSEGTKAVTKYTS	Hist1h2bb	HAVSEGTKAVTKYTS	human		8	TRUE	AVSEGTKAVTKYT		TRUE	16624	16307	13183	18048	14839	14645	10730	11163	15040	11364	13337	18660	-0.0268871	0.0232864	0.0749459	-0.0669542	0.0629409	-0.056876	-0.211878	-0.133456	0.190658	-0.0922625	0.095996	0.171008	0.045627	0.517781
298	Q6AY41	Tmem30a	8	Cell cycle control protein 50A	sp|Q6AY41|CC50A_RAT Cell cycle control protein 50A OS=Rattus norvegicus OX=10116 GN=Tmem30a PE=1 SV=1	Q6AY41;A0A0G2JXG3	Tmem30a;Tmem30a	8;8	sp|Q6AY41|CC50A_RAT Cell cycle control protein 50A OS=Rattus norvegicus OX=10116 GN=Tmem30a PE=1 SV=1;tr|A0A0G2JXG3|A0A0G2JXG3_RAT Cell cycle control protein OS=Rattus norvegicus OX=10116 GN=Tmem30a PE=1 SV=1	1	5.21351e-06	64.203	49.275	MAMNYSAKDEVDGGP	Tmem30a	MAMNYSAKDEVDGGP	mouse		1	TRUE	AMNYSAKDEVDGG	Tmem30a	TRUE	40423	36206	31470	38802	34402	36830	17315	16534	19038	16407	17233	21702	-0.00972665	-0.0907246	0.0654959	-0.227411	0.0112911	0.0088488	0.0287038	-0.0165355	0.0809454	-0.012212	0.0159454	-0.0609029	-0.0398017	0.357696
299	Q6AY41	Tmem30a	24	Cell cycle control protein 50A	sp|Q6AY41|CC50A_RAT Cell cycle control protein 50A OS=Rattus norvegicus OX=10116 GN=Tmem30a PE=1 SV=1	Q6AY41;A0A0G2JXG3	Tmem30a;Tmem30a	24;24	sp|Q6AY41|CC50A_RAT Cell cycle control protein 50A OS=Rattus norvegicus OX=10116 GN=Tmem30a PE=1 SV=1;tr|A0A0G2JXG3|A0A0G2JXG3_RAT Cell cycle control protein OS=Rattus norvegicus OX=10116 GN=Tmem30a PE=1 SV=1	1	1.01463e-23	148.33	133.12	GPPGGAAKTRRPDNT	Tmem30a	GPPGGAAKTRRPDNT	mouse		1	TRUE	PPGGAAKTRRPDN	Tmem30a	TRUE	5675.6	6364.5	4811.8	5345.1	4741.2	5675.2	5931.2	7001.2	5052.5	6070.9	6119.4	7325	-0.0768233	0.166401	0.121402	-0.322018	-0.0826423	0.0759455	-0.0179641	0.242661	-0.333909	0.0524175	0.0211922	-0.128872	-0.0968193	0.323898
300	Q6AY41	Tmem30a	34	Cell cycle control protein 50A	sp|Q6AY41|CC50A_RAT Cell cycle control protein 50A OS=Rattus norvegicus OX=10116 GN=Tmem30a PE=1 SV=1	Q6AY41;A0A0G2JXG3	Tmem30a;Tmem30a	34;34	sp|Q6AY41|CC50A_RAT Cell cycle control protein 50A OS=Rattus norvegicus OX=10116 GN=Tmem30a PE=1 SV=1;tr|A0A0G2JXG3|A0A0G2JXG3_RAT Cell cycle control protein OS=Rattus norvegicus OX=10116 GN=Tmem30a PE=1 SV=1	1	0.000173223	83.397	68.019	RPDNTAFKQQRLPAW	Tmem30a	RPDNTAFKQQRLPAW	human		3	TRUE				0	0	0	0	0	0	2676.7	2565.9	3123.8	2776.2	2595	3552.8							0.00360135	-0.0360419	0.14183	0.0930526	-0.0470294	-0.00330994	-0.0222254	0.825232
301	A0A0G2JXJ6	Ttc7b	526	Tetratricopeptide repeat domain 7B	tr|A0A0G2JXJ6|A0A0G2JXJ6_RAT Tetratricopeptide repeat domain 7B OS=Rattus norvegicus OX=10116 GN=Ttc7b PE=1 SV=1	A0A0G2JXJ6;F1LUY5	Ttc7b;Ttc7b	526;524	tr|A0A0G2JXJ6|A0A0G2JXJ6_RAT Tetratricopeptide repeat domain 7B OS=Rattus norvegicus OX=10116 GN=Ttc7b PE=1 SV=1;tr|F1LUY5|F1LUY5_RAT Tetratricopeptide repeat domain 7B OS=Rattus norvegicus OX=10116 GN=Ttc7b PE=1 SV=3	1	0.00208574	68.371	38.898	GRYSLAEKILRDAVQ	Ttc7b	GRYSLAEKILRDAVQ	human		1	TRUE	RYSLAEKILRDAV	Ttc7b	TRUE	4291	4506.6	2655.2	11145	1959	3932.4	0	0	0	0	0	0	-0.0139222	0.134753	-0.269994	1.20445	-0.891417	0.0130444							0.158413	0.773871
302	Q9Z1X1	Esyt1	336	Extended synaptotagmin-1	sp|Q9Z1X1|ESYT1_RAT Extended synaptotagmin-1 OS=Rattus norvegicus OX=10116 GN=Esyt1 PE=1 SV=1	Q9Z1X1;A0A0G2JXJ7	Esyt1;Esyt1	336;337	sp|Q9Z1X1|ESYT1_RAT Extended synaptotagmin-1 OS=Rattus norvegicus OX=10116 GN=Esyt1 PE=1 SV=1;tr|A0A0G2JXJ7|A0A0G2JXJ7_RAT Extended synaptotagmin-1 OS=Rattus norvegicus OX=10116 GN=Esyt1 PE=1 SV=1	0.977334	0.038833	62.717	22.449	AARGLSSKDKYVKGL	Esyt1	AARGLSSKDKYVKGL	human		2	TRUE				0	0	0	0	0	0	0	0	0	0	0	0													0	0
303	P54282	Cacna1a	739	Voltage-dependent P/Q-type calcium channel subunit alpha-1A	sp|P54282|CAC1A_RAT Voltage-dependent P/Q-type calcium channel subunit alpha-1A OS=Rattus norvegicus OX=10116 GN=Cacna1a PE=1 SV=1	P54282;A0A0G2JXK1	Cacna1a;Cacna1a	739;739	sp|P54282|CAC1A_RAT Voltage-dependent P/Q-type calcium channel subunit alpha-1A OS=Rattus norvegicus OX=10116 GN=Cacna1a PE=1 SV=1;tr|A0A0G2JXK1|A0A0G2JXK1_RAT Voltage-dependent P/Q-type calcium channel subunit alpha OS=Rattus norvegicus OX=10116 GN=Cacna1a PE=1 SV=1	0.999999	7.47009e-25	151.8	127.26	EEEAANQKLALQKAK	""	""	""							50186	32111	46367	34488	45533	47309	27038	16810	27829	16147	22185	26711	-0.034289	-0.600557	0.287946	-0.734118	0.0790402	0.0334111	0.362114	-0.302207	0.319097	-0.344813	0.0708007	-0.0708523	-0.175635	0.343025
304	P54282	Cacna1a	744	Voltage-dependent P/Q-type calcium channel subunit alpha-1A	sp|P54282|CAC1A_RAT Voltage-dependent P/Q-type calcium channel subunit alpha-1A OS=Rattus norvegicus OX=10116 GN=Cacna1a PE=1 SV=1	P54282;A0A0G2JXK1	Cacna1a;Cacna1a	744;744	sp|P54282|CAC1A_RAT Voltage-dependent P/Q-type calcium channel subunit alpha-1A OS=Rattus norvegicus OX=10116 GN=Cacna1a PE=1 SV=1;tr|A0A0G2JXK1|A0A0G2JXK1_RAT Voltage-dependent P/Q-type calcium channel subunit alpha OS=Rattus norvegicus OX=10116 GN=Cacna1a PE=1 SV=1	0.988736	2.09835e-06	117.26	100.33	NQKLALQKAKEVAEV	""	""	""							31482	28294	22761	37516	27597	23681	16480	16824	18710	15266	18614	23700	0.0154115	-0.0606698	-0.0161299	0.109752	0.0790975	-0.242515	-0.0759004	-0.0247487	0.0225749	-0.149499	0.0938616	0.0328581	0.0550549	0.244159
305	P54282	Cacna1a	1294	Voltage-dependent P/Q-type calcium channel subunit alpha-1A	sp|P54282|CAC1A_RAT Voltage-dependent P/Q-type calcium channel subunit alpha-1A OS=Rattus norvegicus OX=10116 GN=Cacna1a PE=1 SV=1	P54282;Q02294;A0A0G2JXK1;F1LQ87;F1LRE0	Cacna1a;Cacna1b;Cacna1a;Cacna1b;Cacna1b	1294;1250;1294;1263;804	sp|P54282|CAC1A_RAT Voltage-dependent P/Q-type calcium channel subunit alpha-1A OS=Rattus norvegicus OX=10116 GN=Cacna1a PE=1 SV=1;sp|Q02294|CAC1B_RAT Voltage-dependent N-type calcium channel subunit alpha-1B OS=Rattus norvegicus OX=10116 GN=Cacna1b PE=1 SV=1;tr|A0A0G2JXK1|A0A0G2JXK1_RAT Voltage-dependent P/Q-type calcium channel subunit alpha OS=Rattus norvegicus OX=10116 GN=Cacna1a PE=1 SV=1;tr…	1	0.00249445	66.19	29.856	GKDINTIKSLRVLRV	""	""	""							8547.7	7364.3	6188.5	10069	8019.7	7924.9	3533.1	3081	3937.7	3374.3	3731.3	4719.4	-0.0223024	-0.159341	-0.0518271	0.0553713	0.139411	0.0214245	-0.000982578	-0.177171	0.0708181	-0.0305337	0.0718514	0.00127399	0.108347	0.0710896
306	P54282	Cacna1a	1503	Voltage-dependent P/Q-type calcium channel subunit alpha-1A	sp|P54282|CAC1A_RAT Voltage-dependent P/Q-type calcium channel subunit alpha-1A OS=Rattus norvegicus OX=10116 GN=Cacna1a PE=1 SV=1	P54282;A0A0G2JXK1	Cacna1a;Cacna1a	1503;1503	sp|P54282|CAC1A_RAT Voltage-dependent P/Q-type calcium channel subunit alpha-1A OS=Rattus norvegicus OX=10116 GN=Cacna1a PE=1 SV=1;tr|A0A0G2JXK1|A0A0G2JXK1_RAT Voltage-dependent P/Q-type calcium channel subunit alpha OS=Rattus norvegicus OX=10116 GN=Cacna1a PE=1 SV=1	1	0.000262181	72.652	51.401	TRHMPQNKQSFQYRM	Cacna1a	TRHMPQNKQSFQYRM	human			TRUE				3900	4086.6	2632.1	3790.8	3353.7	3981.8	0	0	0	0	0	0	-0.0172286	0.128148	-0.148067	-0.216839	0.0187526	0.165589							0.0015498	0.990846
307	P54282	Cacna1a	1862	Voltage-dependent P/Q-type calcium channel subunit alpha-1A	sp|P54282|CAC1A_RAT Voltage-dependent P/Q-type calcium channel subunit alpha-1A OS=Rattus norvegicus OX=10116 GN=Cacna1a PE=1 SV=1	P54282;A0A0G2JXK1	Cacna1a;Cacna1a	1862;1862	sp|P54282|CAC1A_RAT Voltage-dependent P/Q-type calcium channel subunit alpha-1A OS=Rattus norvegicus OX=10116 GN=Cacna1a PE=1 SV=1;tr|A0A0G2JXK1|A0A0G2JXK1_RAT Voltage-dependent P/Q-type calcium channel subunit alpha OS=Rattus norvegicus OX=10116 GN=Cacna1a PE=1 SV=1	0.999998	0.00828104	69.954	33.26	ALDIKIAKGGADKQQ	""	""	""							24066	21624	17154	23148	20588	20238	18275	18499	20462	17492	19433	27228	0.063406	-0.0130073	0.0113765	-0.151341	0.091915	-0.0336532	-0.0590724	-0.0201492	0.0193854	-0.0854533	0.023655	0.100735	-0.00400753	0.925419
308	P54282	Cacna1a	1154	Voltage-dependent P/Q-type calcium channel subunit alpha-1A	sp|P54282|CAC1A_RAT Voltage-dependent P/Q-type calcium channel subunit alpha-1A OS=Rattus norvegicus OX=10116 GN=Cacna1a PE=1 SV=1	P54282;A0A0G2JXK1	Cacna1a;Cacna1a	1154;1154	sp|P54282|CAC1A_RAT Voltage-dependent P/Q-type calcium channel subunit alpha-1A OS=Rattus norvegicus OX=10116 GN=Cacna1a PE=1 SV=1;tr|A0A0G2JXK1|A0A0G2JXK1_RAT Voltage-dependent P/Q-type calcium channel subunit alpha OS=Rattus norvegicus OX=10116 GN=Cacna1a PE=1 SV=1	1	1.98804e-40	164.59	139.18	PKKEEEKKEEEEADP	""	""	""							32323	25257	22322	29750	25314	27962	13934	19085	17101	16236	15524	23231	0.100045	-0.177883	0.00237243	-0.178265	0.00112151	0.0438223	-0.235091	0.240086	-0.0242374	0.0222913	-0.0851096	0.0869388	0.0130965	0.858688
311	P54282	Cacna1a	473	Voltage-dependent P/Q-type calcium channel subunit alpha-1A	sp|P54282|CAC1A_RAT Voltage-dependent P/Q-type calcium channel subunit alpha-1A OS=Rattus norvegicus OX=10116 GN=Cacna1a PE=1 SV=1	P54282;A0A0G2JXK1	Cacna1a;Cacna1a	473;473	sp|P54282|CAC1A_RAT Voltage-dependent P/Q-type calcium channel subunit alpha-1A OS=Rattus norvegicus OX=10116 GN=Cacna1a PE=1 SV=1;tr|A0A0G2JXK1|A0A0G2JXK1_RAT Voltage-dependent P/Q-type calcium channel subunit alpha OS=Rattus norvegicus OX=10116 GN=Cacna1a PE=1 SV=1	0.947521	0.000348328	81.865	57.522	ENSTFFHKKERRMRF	""	""	""							17411	18495	13295	22151	16367	14827	6739.4	6979.8	7727.4	7513.9	6495.8	9500.3	-0.104153	0.0609334	-0.056846	0.0845817	0.06034	-0.183054	-0.0756422	-0.00372935	0.0371028	0.118095	-0.134665	0.00429845	0.0312397	0.600223
312	P54282	Cacna1a	817	Voltage-dependent P/Q-type calcium channel subunit alpha-1A	sp|P54282|CAC1A_RAT Voltage-dependent P/Q-type calcium channel subunit alpha-1A OS=Rattus norvegicus OX=10116 GN=Cacna1a PE=1 SV=1	P54282;A0A0G2JXK1	Cacna1a;Cacna1a	817;817	sp|P54282|CAC1A_RAT Voltage-dependent P/Q-type calcium channel subunit alpha-1A OS=Rattus norvegicus OX=10116 GN=Cacna1a PE=1 SV=1;tr|A0A0G2JXK1|A0A0G2JXK1_RAT Voltage-dependent P/Q-type calcium channel subunit alpha OS=Rattus norvegicus OX=10116 GN=Cacna1a PE=1 SV=1	1	2.75691e-07	114.46	92.862	RPLRPDVKTHLDRPL	""	""	""							18712	18324	12781	20258	15683	16658	0	0	0	0	0	0	0.00963655	0.0573569	-0.103905	-0.034474	0.00857603	-0.00524157							0.00192389	0.980461
313	P54282	Cacna1a	380	Voltage-dependent P/Q-type calcium channel subunit alpha-1A	sp|P54282|CAC1A_RAT Voltage-dependent P/Q-type calcium channel subunit alpha-1A OS=Rattus norvegicus OX=10116 GN=Cacna1a PE=1 SV=1	P54282;Q02294;A0A0G2JXK1;F1LQ87	Cacna1a;Cacna1b;Cacna1a;Cacna1b	380;374;380;374	sp|P54282|CAC1A_RAT Voltage-dependent P/Q-type calcium channel subunit alpha-1A OS=Rattus norvegicus OX=10116 GN=Cacna1a PE=1 SV=1;sp|Q02294|CAC1B_RAT Voltage-dependent N-type calcium channel subunit alpha-1B OS=Rattus norvegicus OX=10116 GN=Cacna1b PE=1 SV=1;tr|A0A0G2JXK1|A0A0G2JXK1_RAT Voltage-dependent P/Q-type calcium channel subunit alpha OS=Rattus norvegicus OX=10116 GN=Cacna1a PE=1 SV=1;tr…	1	0.0483663	43	19.028	ENRRAFLKLRRQQQI	Cacna1a	ENRRAFLKLRRQQQI	human		1	TRUE				0	0	0	0	0	0	1827.3	1211.7	1595.8	1989.6	1947.8	2051.7							0.124299	-0.447035	-0.155753	0.283859	0.210521	-0.124007	0.282954	0.155523
314	P54282	Cacna1a	432	Voltage-dependent P/Q-type calcium channel subunit alpha-1A	sp|P54282|CAC1A_RAT Voltage-dependent P/Q-type calcium channel subunit alpha-1A OS=Rattus norvegicus OX=10116 GN=Cacna1a PE=1 SV=1	P54282;A0A0G2JXK1	Cacna1a;Cacna1a	432;432	sp|P54282|CAC1A_RAT Voltage-dependent P/Q-type calcium channel subunit alpha-1A OS=Rattus norvegicus OX=10116 GN=Cacna1a PE=1 SV=1;tr|A0A0G2JXK1|A0A0G2JXK1_RAT Voltage-dependent P/Q-type calcium channel subunit alpha OS=Rattus norvegicus OX=10116 GN=Cacna1a PE=1 SV=1	1	4.55897e-07	60.943	52.656	RATLKKSKTDLLNPE	""	""	""							1470	802.04	1003.5	1805.2	1089.2	493.56	0	0	0	0	0	0	0.148347	-0.647774	0.0339929	0.286051	-0.030499	-1.2733							-0.184105	0.702029
315	P54282	Cacna1a	1859	Voltage-dependent P/Q-type calcium channel subunit alpha-1A	sp|P54282|CAC1A_RAT Voltage-dependent P/Q-type calcium channel subunit alpha-1A OS=Rattus norvegicus OX=10116 GN=Cacna1a PE=1 SV=1	P54282;Q07652;A0A0G2JVW2;A0A0G2JXK1;F1LMS1;F1LNB9	Cacna1a;Cacna1e;Cacna1e;Cacna1a;Cacna1e;Cacna1e	1859;1772;1511;1859;1803;1450	sp|P54282|CAC1A_RAT Voltage-dependent P/Q-type calcium channel subunit alpha-1A OS=Rattus norvegicus OX=10116 GN=Cacna1a PE=1 SV=1;sp|Q07652|CAC1E_RAT Voltage-dependent R-type calcium channel subunit alpha-1E OS=Rattus norvegicus OX=10116 GN=Cacna1e PE=1 SV=1;tr|A0A0G2JVW2|A0A0G2JVW2_RAT Voltage-dependent R-type calcium channel subunit alpha OS=Rattus norvegicus OX=10116 GN=Cacna1e PE=1 SV=1;tr|A…	0.997049	0.00879101	56.258	26.449	IRTALDIKIAKGGAD	""	""	""							11183	9824.5	7875.1	19865	10806	10349	4383.2	3641.4	5144.4	4311.6	5039.7	6520.4	-0.0209662	-0.129868	-0.0904815	0.649317	0.183261	0.0200883	-0.0806902	-0.326834	0.0657101	-0.0676562	0.114753	0.0768734	0.175982	0.0104642
316	A0A0G2JUY1	Nedd4l	372	E3 ubiquitin-protein ligase	tr|A0A0G2JUY1|A0A0G2JUY1_RAT E3 ubiquitin-protein ligase OS=Rattus norvegicus OX=10116 GN=Nedd4l PE=1 SV=1	A0A0G2JUY1;F1LRN8;A0A0G2JXP3	Nedd4l;Nedd4l;Nedd4l	372;456;457	tr|A0A0G2JUY1|A0A0G2JUY1_RAT E3 ubiquitin-protein ligase OS=Rattus norvegicus OX=10116 GN=Nedd4l PE=1 SV=1;tr|F1LRN8|F1LRN8_RAT HECT-type E3 ubiquitin transferase OS=Rattus norvegicus OX=10116 GN=Nedd4l PE=1 SV=3;tr|A0A0G2JXP3|A0A0G2JXP3_RAT HECT-type E3 ubiquitin transferase OS=Rattus norvegicus OX=10116 GN=Nedd4l PE=1 SV=1	1	1.32464e-09	116.65	103.17	SPIRRAVKDTLSNPQ	Nedd4l	SPVRRAVKDTLSNPQ	human		4	TRUE				4466.3	4500.7	2799.8	4493.2	3704.1	4040.1	0	0	0	0	0	0	0.00888976	0.0979087	-0.228445	-0.141086	-0.00736567	0.017071							-0.00324463	0.977442
317	A0A0G2JUY1	Nedd4l	540	E3 ubiquitin-protein ligase	tr|A0A0G2JUY1|A0A0G2JUY1_RAT E3 ubiquitin-protein ligase OS=Rattus norvegicus OX=10116 GN=Nedd4l PE=1 SV=1	A0A0G2JUY1;F1LRN8;A0A0G2JXP3	Nedd4l;Nedd4l;Nedd4l	540;624;625	tr|A0A0G2JUY1|A0A0G2JUY1_RAT E3 ubiquitin-protein ligase OS=Rattus norvegicus OX=10116 GN=Nedd4l PE=1 SV=1;tr|F1LRN8|F1LRN8_RAT HECT-type E3 ubiquitin transferase OS=Rattus norvegicus OX=10116 GN=Nedd4l PE=1 SV=3;tr|A0A0G2JXP3|A0A0G2JXP3_RAT HECT-type E3 ubiquitin transferase OS=Rattus norvegicus OX=10116 GN=Nedd4l PE=1 SV=1	0.999768	0.00700104	62.466	35.868	YRRIMSVKRPDVLKA	Nedd4l	YRRIMSVKRPDVLKA	human		3	TRUE				8851	7825.4	7098	9558.7	6691	8777	0	0	0	0	0	0	0.0240563	-0.07567	0.14205	-0.0236083	-0.125861	0.164814							-0.0250304	0.824285
318	A0A0G2JUY1	Nedd4l	422	E3 ubiquitin-protein ligase	tr|A0A0G2JUY1|A0A0G2JUY1_RAT E3 ubiquitin-protein ligase OS=Rattus norvegicus OX=10116 GN=Nedd4l PE=1 SV=1	A0A0G2JUY1;F1LRN8;A0A0G2JXP3	Nedd4l;Nedd4l;Nedd4l	422;506;507	tr|A0A0G2JUY1|A0A0G2JUY1_RAT E3 ubiquitin-protein ligase OS=Rattus norvegicus OX=10116 GN=Nedd4l PE=1 SV=1;tr|F1LRN8|F1LRN8_RAT HECT-type E3 ubiquitin transferase OS=Rattus norvegicus OX=10116 GN=Nedd4l PE=1 SV=3;tr|A0A0G2JXP3|A0A0G2JXP3_RAT HECT-type E3 ubiquitin transferase OS=Rattus norvegicus OX=10116 GN=Nedd4l PE=1 SV=1	1	2.13976e-05	77.754	61.261	FFIDHNTKTTTWEDP	Nedd4	FFIDHNTKTTTWEDP	human		3	TRUE				5712.4	6329.5	5626.3	9070	6407.4	6994.6	0	0	0	0	0	0	-0.415181	-0.189236	-0.000669263	0.0931865	0.0041632	0.0298345							0.24409	0.0877441
319	A0A0G2JUY1	Nedd4l	440	E3 ubiquitin-protein ligase	tr|A0A0G2JUY1|A0A0G2JUY1_RAT E3 ubiquitin-protein ligase OS=Rattus norvegicus OX=10116 GN=Nedd4l PE=1 SV=1	A0A0G2JUY1;F1LRN8;A0A0G2JXP3	Nedd4l;Nedd4l;Nedd4l	440;524;525	tr|A0A0G2JUY1|A0A0G2JUY1_RAT E3 ubiquitin-protein ligase OS=Rattus norvegicus OX=10116 GN=Nedd4l PE=1 SV=1;tr|F1LRN8|F1LRN8_RAT HECT-type E3 ubiquitin transferase OS=Rattus norvegicus OX=10116 GN=Nedd4l PE=1 SV=3;tr|A0A0G2JXP3|A0A0G2JXP3_RAT HECT-type E3 ubiquitin transferase OS=Rattus norvegicus OX=10116 GN=Nedd4l PE=1 SV=1	1	1.93606e-06	112.32	98.163	FPVHMRSKASLNPND	Nedd4l	FPVHMRSKASLNPND	mouse		1	TRUE	PVHMRSKASLNPN	Nedd4l	TRUE	16677	13808	12989	18608	13577	15808	1386.8	1208	1216.7	1445.3	1540.2	1806.9	0.000511677	-0.193894	0.0763641	-6.36495e-05	-0.0424817	0.0761772	0.0169734	-0.160819	-0.256431	0.113378	0.162422	-0.016682	0.143026	0.0943607
320	A0A0G2JUY1	Nedd4l	363	E3 ubiquitin-protein ligase	tr|A0A0G2JUY1|A0A0G2JUY1_RAT E3 ubiquitin-protein ligase OS=Rattus norvegicus OX=10116 GN=Nedd4l PE=1 SV=1	A0A0G2JUY1;F1LRN8;A0A0G2JXP3	Nedd4l;Nedd4l;Nedd4l	363;447;448	tr|A0A0G2JUY1|A0A0G2JUY1_RAT E3 ubiquitin-protein ligase OS=Rattus norvegicus OX=10116 GN=Nedd4l PE=1 SV=1;tr|F1LRN8|F1LRN8_RAT HECT-type E3 ubiquitin transferase OS=Rattus norvegicus OX=10116 GN=Nedd4l PE=1 SV=3;tr|A0A0G2JXP3|A0A0G2JXP3_RAT HECT-type E3 ubiquitin transferase OS=Rattus norvegicus OX=10116 GN=Nedd4l PE=1 SV=1	1	3.13427e-38	167.16	117.11	SAPLEGAKDSPIRRA	Nedd4l	SAPLEGAKDSPIRRA	mouse		1	TRUE	APLEGAKDSPIRR	Nedd4l	TRUE	7393.1	7632.4	6472.4	9040.9	6553.8	7537.7	1079.4	1411.3	890.74	1657.4	538.1	1887.6	-0.12801	-0.0041029	0.116533	0.00363851	-0.048156	0.0528055	-0.19531	0.212832	-0.557081	0.460178	-1.2055	0.195601	0.115968	0.36168
321	P05369	Fdps	293	Farnesyl pyrophosphate synthase	sp|P05369|FPPS_RAT Farnesyl pyrophosphate synthase OS=Rattus norvegicus OX=10116 GN=Fdps PE=2 SV=2	P05369;A0A0G2JXT3;F1LND7	Fdps;Fdps;Fdps	293;360;293	sp|P05369|FPPS_RAT Farnesyl pyrophosphate synthase OS=Rattus norvegicus OX=10116 GN=Fdps PE=2 SV=2;tr|A0A0G2JXT3|A0A0G2JXT3_RAT Farnesyl pyrophosphate synthase OS=Rattus norvegicus OX=10116 GN=Fdps PE=1 SV=1;tr|F1LND7|F1LND7_RAT Farnesyl pyrophosphate synthase OS=Rattus norvegicus OX=10116 GN=Fdps PE=1 SV=3	0.998483	0.000616896	84.753	64.629	LEENYGQKDPEKVAR	Fdps	LEENYGQKDPEKVAR	mouse		1	TRUE	EENYGQKDPEKVA	Fdps	TRUE	4708.5	4562.4	4086.3	4820.1	3665.2	3673.6	0	0	0	0	0	0	0.054599	0.0870741	0.286548	-0.070244	-0.0530749	-0.150604							-0.234048	0.0422127
322	A0A0G2JXT6	Mtmr6	13	Myotubularin-related protein 6	sp|A0A0G2JXT6|MTMR6_RAT Myotubularin-related protein 6 OS=Rattus norvegicus OX=10116 GN=Mtmr6 PE=1 SV=1	A0A0G2JXT6;D3ZC22	Mtmr6;Mtmr6	13;13	sp|A0A0G2JXT6|MTMR6_RAT Myotubularin-related protein 6 OS=Rattus norvegicus OX=10116 GN=Mtmr6 PE=1 SV=1;tr|D3ZC22|D3ZC22_RAT Myotubularin related protein 6 (Predicted), isoform CRA_a OS=Rattus norvegicus OX=10116 GN=Mtmr6 PE=1 SV=1	1	0.0273763	41.283	15.847	TTKVEQVKLLDRFST	Mtmr6	TTKVEQVKLLDRFST	human		2	TRUE				0	0	0	0	0	0	1931.3	2221.6	1793.3	1995	1968.5	2426.4							-0.00919324	0.214181	-0.200767	0.0744184	0.0124214	-0.0953604	-0.00424721	0.974514
323	Q505I9	Epn2	107	Epsin-2	tr|Q505I9|Q505I9_RAT Epsin-2 OS=Rattus norvegicus OX=10116 GN=Epn2 PE=1 SV=1	Q505I9;A0A0G2JXY9	Epn2;Epn2	107;107	tr|Q505I9|Q505I9_RAT Epsin-2 OS=Rattus norvegicus OX=10116 GN=Epn2 PE=1 SV=1;tr|A0A0G2JXY9|A0A0G2JXY9_RAT Epsin-2 OS=Rattus norvegicus OX=10116 GN=Epn2 PE=1 SV=1	1	2.5592e-13	122.01	102.69	IFAIQTLKDFQYIDR	Epn2	IFAIQTLKDFQYIDR	human		4	TRUE	FAIQTLKDFQYID	Epn2	TRUE	4436.3	4719	2497.9	34551	933.4	3882.4	0	0	0	0	0	0	0.0193299	0.186404	-0.372889	2.82199	-1.97576	-0.0202078							0.33106	0.79006
324	A0A0G2JXY9	Epn2	188	Epsin-2	tr|A0A0G2JXY9|A0A0G2JXY9_RAT Epsin-2 OS=Rattus norvegicus OX=10116 GN=Epn2 PE=1 SV=1	A0A0G2JXY9	Epn2	188	tr|A0A0G2JXY9|A0A0G2JXY9_RAT Epsin-2 OS=Rattus norvegicus OX=10116 GN=Epn2 PE=1 SV=1	1	2.1546e-30	141.92	136.38	YSEQEYGKAGGSPAS	Epn2	YSEQEYGKAGGSPAS	mouse		1	TRUE	SEQEYGKAGGSPA	Epn2	TRUE	0	0	0	0	0	0	4462.6	4302.7	1131.3	3663.5	1187.7	1983.6							0.91692	0.885625	-1.1476	0.669053	-0.998704	-0.668256	-0.55095	0.426861
325	Q505I9	Epn2	135	Epsin-2	tr|Q505I9|Q505I9_RAT Epsin-2 OS=Rattus norvegicus OX=10116 GN=Epn2 PE=1 SV=1	Q505I9;A0A0G2JXY9	Epn2;Epn2	135;135	tr|Q505I9|Q505I9_RAT Epsin-2 OS=Rattus norvegicus OX=10116 GN=Epn2 PE=1 SV=1;tr|A0A0G2JXY9|A0A0G2JXY9_RAT Epsin-2 OS=Rattus norvegicus OX=10116 GN=Epn2 PE=1 SV=1	1	2.40675e-13	115.29	85.598	KQLVALLKDEERLKV	Epn2	KQLVALLKDEERLKV	mouse		1	TRUE	QLVALLKDEERLK	Epn2	TRUE	7438.7	8131.7	5227.5	10914	6902.4	6768	1183.4	1590.1	2346.4	1444.6	2001.5	1788.7	-0.0794821	0.126974	-0.15199	0.314937	0.0662671	-0.0629326	-0.38385	0.0636768	0.519043	-0.0593227	0.368384	-0.203289	0.0828541	0.488576
326	Q505I9	Epn2	149	Epsin-2	tr|Q505I9|Q505I9_RAT Epsin-2 OS=Rattus norvegicus OX=10116 GN=Epn2 PE=1 SV=1	Q505I9;A0A0G2JXY9	Epn2;Epn2	149;149	tr|Q505I9|Q505I9_RAT Epsin-2 OS=Rattus norvegicus OX=10116 GN=Epn2 PE=1 SV=1;tr|A0A0G2JXY9|A0A0G2JXY9_RAT Epsin-2 OS=Rattus norvegicus OX=10116 GN=Epn2 PE=1 SV=1	0.986597	0.0416718	57.281	28.132	VERVQALKTKERMAQ	""	""	""							20360	19990	15608	20652	15761	17005	12743	12758	16622	11034	13774	17523	0.0530151	0.104506	0.105985	-0.0850795	-0.0626617	-0.053893	-0.033304	-0.0102595	0.265467	-0.204258	0.0730288	0.0108286	-0.104233	0.0632253
327	D3ZFD0	Myo18a	1478	Unconventional myosin-XVIIIa	sp|D3ZFD0|MY18A_RAT Unconventional myosin-XVIIIa OS=Rattus norvegicus OX=10116 GN=Myo18a PE=1 SV=2	D3ZFD0;A0A0G2JY08	Myo18a;Myo18a	1478;1488	sp|D3ZFD0|MY18A_RAT Unconventional myosin-XVIIIa OS=Rattus norvegicus OX=10116 GN=Myo18a PE=1 SV=2;tr|A0A0G2JY08|A0A0G2JY08_RAT Unconventional myosin-XVIIIa OS=Rattus norvegicus OX=10116 GN=Myo18a PE=1 SV=1	0.999906	0.0121464	45.704	20.811	REKLQREKDMLLAEA	""	""	""							0	0	0	0	0	0	0	0	0	0	0	0													0	0
328	D3ZFD0	Myo18a	1495	Unconventional myosin-XVIIIa	sp|D3ZFD0|MY18A_RAT Unconventional myosin-XVIIIa OS=Rattus norvegicus OX=10116 GN=Myo18a PE=1 SV=2	D3ZFD0;A0A0G2JY08	Myo18a;Myo18a	1495;1505	sp|D3ZFD0|MY18A_RAT Unconventional myosin-XVIIIa OS=Rattus norvegicus OX=10116 GN=Myo18a PE=1 SV=2;tr|A0A0G2JY08|A0A0G2JY08_RAT Unconventional myosin-XVIIIa OS=Rattus norvegicus OX=10116 GN=Myo18a PE=1 SV=1	0.842626	0.0121464	45.704	20.811	LKQQMEEKDLDIAGF	""	""	""							0	0	0	0	0	0	0	0	0	0	0	0													0	0
329	A0A0G2JY22	Dip2b	290	Disco-interacting protein 2 homolog B	tr|A0A0G2JY22|A0A0G2JY22_RAT Disco-interacting protein 2 homolog B OS=Rattus norvegicus OX=10116 GN=Dip2b PE=1 SV=1	A0A0G2JY22	Dip2b	290	tr|A0A0G2JY22|A0A0G2JY22_RAT Disco-interacting protein 2 homolog B OS=Rattus norvegicus OX=10116 GN=Dip2b PE=1 SV=1	1	3.02228e-25	138.16	129.17	RPKRPPLKEFFVDDS	Dip2b	RPKRPPLKEFFVDDS	mouse		1	TRUE	PKRPPLKEFFVDD	Dip2b	TRUE	19014	17458	13963	22681	15021	16764	0	0	0	0	0	0	0.0194743	-0.0257498	0.0104429	0.115258	-0.0669053	-0.00935093							0.0116115	0.886783
330	A0A0G2JY22	Dip2b	601	Disco-interacting protein 2 homolog B	tr|A0A0G2JY22|A0A0G2JY22_RAT Disco-interacting protein 2 homolog B OS=Rattus norvegicus OX=10116 GN=Dip2b PE=1 SV=1	A0A0G2JY22	Dip2b	601	tr|A0A0G2JY22|A0A0G2JY22_RAT Disco-interacting protein 2 homolog B OS=Rattus norvegicus OX=10116 GN=Dip2b PE=1 SV=1	0.993579	0.0179651	77.748	49.35	VQRVHAHKAKVALVK	""	""	""							2906	2739.8	1754	1361.8	1847.6	1741.8	0	0	0	0	0	0	0.347569	0.340555	0.0556052	-0.904589	-0.0521112	-0.238016							-0.646149	0.0369573
331	A0A0G2JY26	Dnajc6	801	DnaJ heat shock protein family (Hsp40) member C6	tr|A0A0G2JY26|A0A0G2JY26_RAT DnaJ heat shock protein family (Hsp40) member C6 OS=Rattus norvegicus OX=10116 GN=Dnajc6 PE=1 SV=1	A0A0G2JY26;D4A0I5	Dnajc6;Dnajc6	801;774	tr|A0A0G2JY26|A0A0G2JY26_RAT DnaJ heat shock protein family (Hsp40) member C6 OS=Rattus norvegicus OX=10116 GN=Dnajc6 PE=1 SV=1;tr|D4A0I5|D4A0I5_RAT DnaJ (Hsp40) homolog, subfamily C, member 6 (Predicted) OS=Rattus norvegicus OX=10116 GN=Dnajc6 PE=1 SV=1	0.998815	0.00143088	84.658	39.795	GSTNLEGKQKAADFE	""	""	""							14463	13033	9335.9	14293	12021	12528	6653	6912	6397.4	8064.3	6464.8	9428.4	0.062399	-0.00984898	-0.132685	-0.113298	0.0492907	0.00805871	-0.0362983	0.0401471	-0.177436	0.278041	-0.0836075	0.0512973	0.0658954	0.35563
332	A0A0G2JY26	Dnajc6	63	DnaJ heat shock protein family (Hsp40) member C6	tr|A0A0G2JY26|A0A0G2JY26_RAT DnaJ heat shock protein family (Hsp40) member C6 OS=Rattus norvegicus OX=10116 GN=Dnajc6 PE=1 SV=1	A0A0G2JY26;D4A0I5	Dnajc6;Dnajc6	63;63	tr|A0A0G2JY26|A0A0G2JY26_RAT DnaJ heat shock protein family (Hsp40) member C6 OS=Rattus norvegicus OX=10116 GN=Dnajc6 PE=1 SV=1;tr|D4A0I5|D4A0I5_RAT DnaJ (Hsp40) homolog, subfamily C, member 6 (Predicted) OS=Rattus norvegicus OX=10116 GN=Dnajc6 PE=1 SV=1	0.999987	0.00025371	95.775	56.627	GRLFSNLKDNLKDTL	Dnajc6	GRLFSNLKDNLKDTL	human		1	TRUE	RLFSNLKDNLKDT	Dnajc6	TRUE	10041	9229.3	9111.5	15133	9143.6	9060.4	0	0	0	0	0	0	-0.0599563	-0.103616	0.236323	0.3732	0.0586766	-0.0553422							0.101261	0.528965
333	P30839	Aldh3a2	369	Aldehyde dehydrogenase family 3 member A2	sp|P30839|AL3A2_RAT Aldehyde dehydrogenase family 3 member A2 OS=Rattus norvegicus OX=10116 GN=Aldh3a2 PE=1 SV=1	P30839;A0A0G2JY43;G3V9W6	Aldh3a2;Aldh3a2;Aldh3a2	369;446;369	sp|P30839|AL3A2_RAT Aldehyde dehydrogenase family 3 member A2 OS=Rattus norvegicus OX=10116 GN=Aldh3a2 PE=1 SV=1;tr|A0A0G2JY43|A0A0G2JY43_RAT Aldehyde dehydrogenase family 3 member A2 OS=Rattus norvegicus OX=10116 GN=Aldh3a2 PE=1 SV=1;tr|G3V9W6|G3V9W6_RAT Aldehyde dehydrogenase OS=Rattus norvegicus OX=10116 GN=Aldh3a2 PE=1 SV=1	0.998608	1.64111e-06	89.661	56.667	YIFSHNNKLIKRVID	""	""	""							3517.2	3602.6	2771.4	6986.2	2907.4	3266.2	0	0	0	0	0	0	-0.0687868	0.043774	0.0238226	0.762655	-0.0897829	-0.0227306							0.217111	0.399451
334	P30839	Aldh3a2	299	Aldehyde dehydrogenase family 3 member A2	sp|P30839|AL3A2_RAT Aldehyde dehydrogenase family 3 member A2 OS=Rattus norvegicus OX=10116 GN=Aldh3a2 PE=1 SV=1	P30839;A0A0G2JY43;G3V9W6	Aldh3a2;Aldh3a2;Aldh3a2	299;376;299	sp|P30839|AL3A2_RAT Aldehyde dehydrogenase family 3 member A2 OS=Rattus norvegicus OX=10116 GN=Aldh3a2 PE=1 SV=1;tr|A0A0G2JY43|A0A0G2JY43_RAT Aldehyde dehydrogenase family 3 member A2 OS=Rattus norvegicus OX=10116 GN=Aldh3a2 PE=1 SV=1;tr|G3V9W6|G3V9W6_RAT Aldehyde dehydrogenase OS=Rattus norvegicus OX=10116 GN=Aldh3a2 PE=1 SV=1	1	1.51569e-05	75.334	49.617	KSLLEGQKIAFGGET	Aldh3a2	LSLLEGQKIAFGGET	human		2	TRUE				14299	14342	10912	13731	10738	13806	0	0	0	0	0	0	-0.0235707	0.0587109	0.0228524	-0.240687	-0.183058	0.0786808							-0.134352	0.247549
335	A0A0G2JY48	Ephb2	965	Receptor protein-tyrosine kinase	tr|A0A0G2JY48|A0A0G2JY48_RAT Receptor protein-tyrosine kinase OS=Rattus norvegicus OX=10116 GN=Ephb2 PE=1 SV=1	A0A0G2JY48;F1MAJ0	Ephb2;Ephb2	965;942	tr|A0A0G2JY48|A0A0G2JY48_RAT Receptor protein-tyrosine kinase OS=Rattus norvegicus OX=10116 GN=Ephb2 PE=1 SV=1;tr|F1MAJ0|F1MAJ0_RAT Receptor protein-tyrosine kinase OS=Rattus norvegicus OX=10116 GN=Ephb2 PE=1 SV=3	0.919546	1.82534e-06	111.06	82.251	VTLAGHQKKILNSIQ	""	""	""							9091.1	7965	6805.5	9746.5	7067.1	6850.1	1150.8	1102.7	1381.7	737.12	982.65	1491.1	0.0852878	-0.027543	0.103956	0.0270786	-0.0243471	-0.170172	0.0412455	0.000996004	0.220435	-0.564625	-0.192552	-0.000426903	-0.169963	0.0244992
336	P62716	Ppp2cb	41	Serine/threonine-protein phosphatase 2A catalytic subunit beta isoform	sp|P62716|PP2AB_RAT Serine/threonine-protein phosphatase 2A catalytic subunit beta isoform OS=Rattus norvegicus OX=10116 GN=Ppp2cb PE=2 SV=1	P62716;P63331;A0A0G2JYA4	Ppp2cb;Ppp2ca;LOC100362453	41;41;41	sp|P62716|PP2AB_RAT Serine/threonine-protein phosphatase 2A catalytic subunit beta isoform OS=Rattus norvegicus OX=10116 GN=Ppp2cb PE=2 SV=1;sp|P63331|PP2AA_RAT Serine/threonine-protein phosphatase 2A catalytic subunit alpha isoform OS=Rattus norvegicus OX=10116 GN=Ppp2ca PE=1 SV=1;tr|A0A0G2JYA4|A0A0G2JYA4_RAT Serine/threonine-protein phosphatase OS=Rattus norvegicus OX=10116 GN=LOC100362453 PE=3…	1	2.83118e-67	190.1	152.67	KAKEILTKESNVQEV	Ppp2ca	KAKEILTKESNVQEV	human		8	TRUE	AKEILTKESNVQE		TRUE	8386.6	8871.9	7067.5	8289.4	7694.4	7589.9	12211	13863	11209	10698	11240	13380	-0.0674776	0.0916291	0.122058	-0.242935	0.0619468	-0.0586124	0.141614	0.346019	-0.0665279	-0.0124312	0.0161647	-0.141902	-0.130871	0.0767373
337	P63331	Ppp2ca	21	Serine/threonine-protein phosphatase 2A catalytic subunit alpha isoform	sp|P63331|PP2AA_RAT Serine/threonine-protein phosphatase 2A catalytic subunit alpha isoform OS=Rattus norvegicus OX=10116 GN=Ppp2ca PE=1 SV=1	P63331;A0A0G2JYA4	Ppp2ca;LOC100362453	21;21	sp|P63331|PP2AA_RAT Serine/threonine-protein phosphatase 2A catalytic subunit alpha isoform OS=Rattus norvegicus OX=10116 GN=Ppp2ca PE=1 SV=1;tr|A0A0G2JYA4|A0A0G2JYA4_RAT Serine/threonine-protein phosphatase OS=Rattus norvegicus OX=10116 GN=LOC100362453 PE=3 SV=1	1	3.36974e-14	135.73	120.96	IEQLNECKQLSESQV	Ppp2ca	IEQLNECKQLSESQV	human		6	TRUE	EQLNECKQLSESQ	Ppp2ca	TRUE	63684	75962	40799	108070	47482	53102	0	0	0	0	0	0	0.0542082	0.386505	-0.151767	0.658533	-0.11564	-0.0550861							0.0662869	0.803084
338	P63331	Ppp2ca	29	Serine/threonine-protein phosphatase 2A catalytic subunit alpha isoform	sp|P63331|PP2AA_RAT Serine/threonine-protein phosphatase 2A catalytic subunit alpha isoform OS=Rattus norvegicus OX=10116 GN=Ppp2ca PE=1 SV=1	P63331;A0A0G2JYA4	Ppp2ca;LOC100362453	29;29	sp|P63331|PP2AA_RAT Serine/threonine-protein phosphatase 2A catalytic subunit alpha isoform OS=Rattus norvegicus OX=10116 GN=Ppp2ca PE=1 SV=1;tr|A0A0G2JYA4|A0A0G2JYA4_RAT Serine/threonine-protein phosphatase OS=Rattus norvegicus OX=10116 GN=LOC100362453 PE=3 SV=1	0.999994	6.5603e-24	141.37	113.07	QLSESQVKSLCEKAK	Ppp2ca	QLSESQVKSLCEKAK	human		5	TRUE	LSESQVKSLCEKA	Ppp2ca	TRUE	27045	25569	21170	27384	22492	24541	19742	16491	17818	15793	16934	20970	-0.000292076	-0.00330857	0.0827891	-0.140959	-0.0125403	0.0124105	0.234501	-0.0037405	0.00195079	-0.0506862	0.00724631	-0.0938521	-0.067129	0.111123
339	P62716	Ppp2cb	74	Serine/threonine-protein phosphatase 2A catalytic subunit beta isoform	sp|P62716|PP2AB_RAT Serine/threonine-protein phosphatase 2A catalytic subunit beta isoform OS=Rattus norvegicus OX=10116 GN=Ppp2cb PE=2 SV=1	P62716;P63331;A0A0G2JYA4	Ppp2cb;Ppp2ca;LOC100362453	74;74;74	sp|P62716|PP2AB_RAT Serine/threonine-protein phosphatase 2A catalytic subunit beta isoform OS=Rattus norvegicus OX=10116 GN=Ppp2cb PE=2 SV=1;sp|P63331|PP2AA_RAT Serine/threonine-protein phosphatase 2A catalytic subunit alpha isoform OS=Rattus norvegicus OX=10116 GN=Ppp2ca PE=1 SV=1;tr|A0A0G2JYA4|A0A0G2JYA4_RAT Serine/threonine-protein phosphatase OS=Rattus norvegicus OX=10116 GN=LOC100362453 PE=3…	1	8.03358e-05	64.2	48.257	ELFRIGGKSPDTNYL	Ppp2ca	ELFRIGGKSPDTNYL	human		4	TRUE	LFRIGGKSPDTNY	Ppp2cb	TRUE	12602	11538	9053.3	12261	10259	11937	0	0	0	0	0	0	0.0436351	-0.00567482	0.0029198	-0.15458	0.000574131	0.118293							-0.0255308	0.790209
340	P63331	Ppp2ca	4	Serine/threonine-protein phosphatase 2A catalytic subunit alpha isoform	sp|P63331|PP2AA_RAT Serine/threonine-protein phosphatase 2A catalytic subunit alpha isoform OS=Rattus norvegicus OX=10116 GN=Ppp2ca PE=1 SV=1	P63331;A0A0G2JYA4	Ppp2ca;LOC100362453	4;4	sp|P63331|PP2AA_RAT Serine/threonine-protein phosphatase 2A catalytic subunit alpha isoform OS=Rattus norvegicus OX=10116 GN=Ppp2ca PE=1 SV=1;tr|A0A0G2JYA4|A0A0G2JYA4_RAT Serine/threonine-protein phosphatase OS=Rattus norvegicus OX=10116 GN=LOC100362453 PE=3 SV=1	1	0.0011711	89.298	66.469	____MDEKLFTKELD	""	""	""							90774	74807	67474	79912	68889	75043	65930	64580	62075	54944	54129	72104	0.134665	-0.0664915	0.143139	-0.207841	-0.00963909	0.0129735	0.197886	0.189386	0.0263456	-0.0282917	-0.0925569	-0.0883818	-0.175681	0.00492963
341	P63331	Ppp2ca	34	Serine/threonine-protein phosphatase 2A catalytic subunit alpha isoform	sp|P63331|PP2AA_RAT Serine/threonine-protein phosphatase 2A catalytic subunit alpha isoform OS=Rattus norvegicus OX=10116 GN=Ppp2ca PE=1 SV=1	P63331;A0A0G2JYA4	Ppp2ca;LOC100362453	34;34	sp|P63331|PP2AA_RAT Serine/threonine-protein phosphatase 2A catalytic subunit alpha isoform OS=Rattus norvegicus OX=10116 GN=Ppp2ca PE=1 SV=1;tr|A0A0G2JYA4|A0A0G2JYA4_RAT Serine/threonine-protein phosphatase OS=Rattus norvegicus OX=10116 GN=LOC100362453 PE=3 SV=1	0.992054	0.020498	66.682	33.561	QVKSLCEKAKEILTK	Ppp2ca	QVKSLCEKAKEILTK	human			TRUE				20192	20196	15967	22792	17449	19193	16103	14882	19244	13828	17651	22105	-0.0596973	0.0185381	0.0380339	-0.0435921	-0.0166351	0.0199695	-0.0206698	-0.113084	0.151791	-0.203612	0.105841	0.0209612	0.0133849	0.770968
342	Q8R4C0	Capn5	220	Calpain-5	sp|Q8R4C0|CAN5_RAT Calpain-5 OS=Rattus norvegicus OX=10116 GN=Capn5 PE=1 SV=1	Q8R4C0;A0A0G2JYD8;G3V7U6	Capn5;Capn5;Capn5	220;221;330	sp|Q8R4C0|CAN5_RAT Calpain-5 OS=Rattus norvegicus OX=10116 GN=Capn5 PE=1 SV=1;tr|A0A0G2JYD8|A0A0G2JYD8_RAT Calpain-5 OS=Rattus norvegicus OX=10116 GN=Capn5 PE=1 SV=1;tr|G3V7U6|G3V7U6_RAT Calpain-5 OS=Rattus norvegicus OX=10116 GN=Capn5 PE=1 SV=2	1	0.00828947	80.098	61.293	QLFERVLKVHSRGGL	""	""	""							16101	13082	12246	17655	13696	15770	15595	14991	19328	15502	18809	22811	-0.00939096	-0.231008	0.0321911	-0.035103	0.010915	0.113512	-0.0803015	-0.115941	0.144689	-0.0521355	0.184128	0.0529323	0.0966938	0.124447
343	A0A0G2JYE9	""	196	J domain-containing protein	tr|A0A0G2JYE9|A0A0G2JYE9_RAT J domain-containing protein OS=Rattus norvegicus OX=10116 PE=4 SV=1	A0A0G2JYE9	""	196	tr|A0A0G2JYE9|A0A0G2JYE9_RAT J domain-containing protein OS=Rattus norvegicus OX=10116 PE=4 SV=1	0.999991	7.92355e-06	85.619	67.481	VEEDGQLKSLTINGK	Dnajb6	VEEDGQLKSLTINGK	human		5	TRUE	EEDGQLKSLTING		TRUE	0	0	0	0	0	0	1465.8	1366	1394.5	1012.2	1992.4	2116.7							0.0421161	-0.0382674	-0.114442	-0.455283	0.479025	0.156832	0.0970562	0.681147
344	Q6RVG2	Slc4a8	418	Electroneutral sodium bicarbonate exchanger 1	sp|Q6RVG2|S4A8_RAT Electroneutral sodium bicarbonate exchanger 1 OS=Rattus norvegicus OX=10116 GN=Slc4a8 PE=1 SV=1	Q6RVG2;Q80ZA5;D4AD03;W0NT44;W0NXI0;A0A0G2JYF0;F1LUB7	Slc4a8;Slc4a10;Slc4a10;Slc4a10;Slc4a10;Slc4a10;Slc4a8	418;448;432;267;267;449;418	sp|Q6RVG2|S4A8_RAT Electroneutral sodium bicarbonate exchanger 1 OS=Rattus norvegicus OX=10116 GN=Slc4a8 PE=1 SV=1;sp|Q80ZA5|S4A10_RAT Sodium-driven chloride bicarbonate exchanger OS=Rattus norvegicus OX=10116 GN=Slc4a10 PE=1 SV=1;tr|D4AD03|D4AD03_RAT Anion exchange protein OS=Rattus norvegicus OX=10116 GN=Slc4a10 PE=1 SV=2;tr|W0NT44|W0NT44_RAT Anion exchange protein OS=Rattus norvegicus OX=10116…	1	2.54407e-06	128	89.702	KNVPSQEKRKMPGVP	""	""	""							9411.6	5890.1	5980.6	6654.8	7718.3	7235.2	0	0	0	0	0	0	0.222678	-0.37552	0.00495035	-0.436005	0.190223	-0.00385834							-0.0339163	0.882917
345	Q80ZA5	Slc4a10	244	Sodium-driven chloride bicarbonate exchanger	sp|Q80ZA5|S4A10_RAT Sodium-driven chloride bicarbonate exchanger OS=Rattus norvegicus OX=10116 GN=Slc4a10 PE=1 SV=1	Q80ZA5;Q9R1N3;D4AD03;W0NT44;W0NXI0;A0A0G2JYF0	Slc4a10;Slc4a7;Slc4a10;Slc4a10;Slc4a10;Slc4a10	244;244;228;62;62;244	sp|Q80ZA5|S4A10_RAT Sodium-driven chloride bicarbonate exchanger OS=Rattus norvegicus OX=10116 GN=Slc4a10 PE=1 SV=1;sp|Q9R1N3|S4A7_RAT Sodium bicarbonate cotransporter 3 OS=Rattus norvegicus OX=10116 GN=Slc4a7 PE=1 SV=1;tr|D4AD03|D4AD03_RAT Anion exchange protein OS=Rattus norvegicus OX=10116 GN=Slc4a10 PE=1 SV=2;tr|W0NT44|W0NT44_RAT Anion exchange protein OS=Rattus norvegicus OX=10116 GN=Slc4a10…	0.893692	0.00597369	61.962	9.2462	RSFADIGKKQSEPNS	""	""	""							12039	10523	8436.8	11741	10397	10532	5555.6	5743.5	6846.8	5758.4	5659.7	7881.6	0.0588418	-0.057378	-0.0176841	-0.135957	0.100995	0.0187761	-0.0767505	-0.0074158	0.140119	0.01177	-0.0558775	0.012383	-0.00283896	0.956679
346	Q6RI88	Slc4a5	765	Electrogenic sodium bicarbonate cotransporter 4	sp|Q6RI88|S4A5_RAT Electrogenic sodium bicarbonate cotransporter 4 OS=Rattus norvegicus OX=10116 GN=Slc4a5 PE=1 SV=1	Q6RI88;Q80ZA5;Q9R1N3;D4AD03;W0NT44;W0NXI0;A0A0G2JYF0;L0N559	Slc4a5;Slc4a10;Slc4a7;Slc4a10;Slc4a10;Slc4a10;Slc4a10;Slc4a5	765;754;858;738;573;573;755;650	sp|Q6RI88|S4A5_RAT Electrogenic sodium bicarbonate cotransporter 4 OS=Rattus norvegicus OX=10116 GN=Slc4a5 PE=1 SV=1;sp|Q80ZA5|S4A10_RAT Sodium-driven chloride bicarbonate exchanger OS=Rattus norvegicus OX=10116 GN=Slc4a10 PE=1 SV=1;sp|Q9R1N3|S4A7_RAT Sodium bicarbonate cotransporter 3 OS=Rattus norvegicus OX=10116 GN=Slc4a7 PE=1 SV=1;tr|D4AD03|D4AD03_RAT Anion exchange protein OS=Rattus norvegic…	1	0.0286512	45.718	22.888	FSRYFPTKVRTLVAD	Slc4a5	FSRYFPTKVRALVAD	human		1	TRUE				5367.5	4239.5	3809.6	10168	8390.7	5404.4	0	0	0	0	0	0	-0.0818162	-0.344223	-0.140005	0.681259	0.816426	0.0809384							0.714889	0.0145348
347	A0A0G2JYH7	Sh2d3c	204	SH2 domain containing 3C (Predicted)	tr|A0A0G2JYH7|A0A0G2JYH7_RAT SH2 domain containing 3C (Predicted) OS=Rattus norvegicus OX=10116 GN=Sh2d3c PE=1 SV=1	A0A0G2JYH7;B0BN10	Sh2d3c;Sh2d3c	204;52	tr|A0A0G2JYH7|A0A0G2JYH7_RAT SH2 domain containing 3C (Predicted) OS=Rattus norvegicus OX=10116 GN=Sh2d3c PE=1 SV=1;tr|B0BN10|B0BN10_RAT SH2 domain-containing 3C OS=Rattus norvegicus OX=10116 GN=Sh2d3c PE=1 SV=1	1	7.4417e-05	80.96	54.848	KELEEELKLSSTDLR	""	""	""							5744.5	6050.4	5031	11354	4574.5	6204.9	0	0	0	0	0	0	-0.199758	-0.0469588	0.045328	0.624551	-0.274623	0.0643394							0.205219	0.418045
348	A0A0G2JYI0	Lrba	2199	LPS-responsive beige-like anchor protein	tr|A0A0G2JYI0|A0A0G2JYI0_RAT LPS-responsive beige-like anchor protein OS=Rattus norvegicus OX=10116 GN=Lrba PE=1 SV=1	A0A0G2JYI0;A0A0G2JYR4;F1M3T7	Lrba;Lrba;Lrba	2199;2199;206	tr|A0A0G2JYI0|A0A0G2JYI0_RAT LPS-responsive beige-like anchor protein OS=Rattus norvegicus OX=10116 GN=Lrba PE=1 SV=1;tr|A0A0G2JYR4|A0A0G2JYR4_RAT LPS-responsive beige-like anchor protein OS=Rattus norvegicus OX=10116 GN=Lrba PE=1 SV=1;tr|F1M3T7|F1M3T7_RAT LPS-responsive beige-like anchor protein (Fragment) OS=Rattus norvegicus OX=10116 GN=Lrba PE=1 SV=3	1	1.35584e-23	126.83	102.49	PIGALNPKRAAFFAE	Lrba	PIGALNPKRAAFFAE	mouse		1	TRUE	IGALNPKRAAFFA;IGALNPKRAVFYA	Lrba	TRUE	10248	8317.8	6854.6	10591	8322.1	9435.1	4818.2	4240	5476	4660	5409.6	6334	0.0812118	-0.141907	-0.0625644	-0.0299303	0.0345906	0.11485	0.0077228	-0.15536	0.107733	-0.00364634	0.168841	-0.0130669	0.0842431	0.147003
349	A0A0G2JYI0	Lrba	652	LPS-responsive beige-like anchor protein	tr|A0A0G2JYI0|A0A0G2JYI0_RAT LPS-responsive beige-like anchor protein OS=Rattus norvegicus OX=10116 GN=Lrba PE=1 SV=1	A0A0G2JYI0;A0A0G2JYR4;F1LZG6	Lrba;Lrba;Lrba	652;652;578	tr|A0A0G2JYI0|A0A0G2JYI0_RAT LPS-responsive beige-like anchor protein OS=Rattus norvegicus OX=10116 GN=Lrba PE=1 SV=1;tr|A0A0G2JYR4|A0A0G2JYR4_RAT LPS-responsive beige-like anchor protein OS=Rattus norvegicus OX=10116 GN=Lrba PE=1 SV=1;tr|F1LZG6|F1LZG6_RAT LPS-responsive beige-like anchor protein (Fragment) OS=Rattus norvegicus OX=10116 GN=Lrba PE=1 SV=3	0.999997	0.00482185	62.823	38.601	NGLRVIYKLLASKSE	Lrba	NGLRVIYKLLASKSE	mouse		1	TRUE				4125.7	5676.1	3599.6	11817	3511.7	4307.4	0	0	0	0	0	0	-0.226788	0.311423	0.0128313	1.13273	-0.205556	-0.0117393							0.272655	0.502804
350	D3ZAZ1	Fmnl1	645	Formin-like 1	tr|D3ZAZ1|D3ZAZ1_RAT Formin-like 1 OS=Rattus norvegicus OX=10116 GN=Fmnl1 PE=1 SV=1	D3ZAZ1;A0A0G2JYU6	Fmnl1;Fmnl1	645;708	tr|D3ZAZ1|D3ZAZ1_RAT Formin-like 1 OS=Rattus norvegicus OX=10116 GN=Fmnl1 PE=1 SV=1;tr|A0A0G2JYU6|A0A0G2JYU6_RAT Formin-like 1 OS=Rattus norvegicus OX=10116 GN=Fmnl1 PE=1 SV=1	1	0.00866491	48.044	24.44	TAHKAPTKATLIEAN	""	""	""							3881.3	2779.5	2320.1	3105.8	2682.6	3525.6	0	0	0	0	0	0	0.294316	-0.109449	-0.0116155	-0.185898	0.0151094	0.308515							-0.0118415	0.945997
351	P08081	Clta	223	Clathrin light chain A	sp|P08081|CLCA_RAT Clathrin light chain A OS=Rattus norvegicus OX=10116 GN=Clta PE=1 SV=1	P08081;A0A0G2JYW3	Clta;Clta	223;211	sp|P08081|CLCA_RAT Clathrin light chain A OS=Rattus norvegicus OX=10116 GN=Clta PE=1 SV=1;tr|A0A0G2JYW3|A0A0G2JYW3_RAT Clathrin light chain OS=Rattus norvegicus OX=10116 GN=Clta PE=1 SV=1	0.998024	0.00210156	71.221	51.115	RLCDFNPKSSKQAKD	Clta	RLCDFNPKSSKQAKD	mouse		1	TRUE	LCDFNPKSSKQAK	Clta	TRUE	50589	50389	35148	54287	41678	40385	20180	21564	22579	22389	23190	29439	0.0436759	0.115911	-0.0452834	-0.0131796	0.0178399	-0.128458	-0.122933	-0.00588759	-0.045496	0.0637256	0.0717333	0.00645669	0.0346065	0.466728
352	P08081	Clta	156	Clathrin light chain A	sp|P08081|CLCA_RAT Clathrin light chain A OS=Rattus norvegicus OX=10116 GN=Clta PE=1 SV=1	P08081;A0A0G2JYW3	Clta;Clta	156;156	sp|P08081|CLCA_RAT Clathrin light chain A OS=Rattus norvegicus OX=10116 GN=Clta PE=1 SV=1;tr|A0A0G2JYW3|A0A0G2JYW3_RAT Clathrin light chain OS=Rattus norvegicus OX=10116 GN=Clta PE=1 SV=1	0.99743	0.000264088	93.096	76.155	RQDEQLQKTKASNRV	Clta	RQDEQLQKTKANNRV	human		1	TRUE				8818.2	7999.7	6663.3	8990.4	8445.7	7925.3	3586.7	4271.7	4978.4	3728.2	4944.4	6475.3	0.00013518	-0.0624535	0.0323096	-0.130602	0.19157	-0.00101303	-0.332041	-0.0585402	0.0563664	-0.239423	0.125188	0.104837	0.0740191	0.295322
353	P28818	Rasgrf1	485	Ras-specific guanine nucleotide-releasing factor 1	sp|P28818|RGRF1_RAT Ras-specific guanine nucleotide-releasing factor 1 OS=Rattus norvegicus OX=10116 GN=Rasgrf1 PE=1 SV=1	P28818;Q99JE4;F1LM43;A0A0G2JZ23;A0A0G2JW65	Rasgrf1;Rasgrf2;Rasgrf1;Rasgrf1;NA	485;488;413;485;488	sp|P28818|RGRF1_RAT Ras-specific guanine nucleotide-releasing factor 1 OS=Rattus norvegicus OX=10116 GN=Rasgrf1 PE=1 SV=1;sp|Q99JE4|RGRF2_RAT Ras-specific guanine nucleotide-releasing factor 2 OS=Rattus norvegicus OX=10116 GN=Rasgrf2 PE=1 SV=1;tr|F1LM43|F1LM43_RAT Ras-specific guanine nucleotide-releasing factor 1 OS=Rattus norvegicus OX=10116 GN=Rasgrf1 PE=4 SV=3;tr|A0A0G2JZ23|A0A0G2JZ23_RAT Ras…	0.885566	0.00387913	80.229	17.571	RLGSLSLKKEGERQC	""	""	""							15627	8775.5	6159	14293	10596	8878.9	8182.9	7766.2	8804.6	6612.4	8714.1	10615	0.486436	-0.268102	-0.420415	0.199065	0.179616	-0.176282	0.0201417	-0.0339144	0.041169	-0.250501	0.104971	-0.0198503	0.0742976	0.574826
354	P28818	Rasgrf1	158	Ras-specific guanine nucleotide-releasing factor 1	sp|P28818|RGRF1_RAT Ras-specific guanine nucleotide-releasing factor 1 OS=Rattus norvegicus OX=10116 GN=Rasgrf1 PE=1 SV=1	P28818;F1LM43;A0A0G2JZ23	Rasgrf1;Rasgrf1;Rasgrf1	158;86;158	sp|P28818|RGRF1_RAT Ras-specific guanine nucleotide-releasing factor 1 OS=Rattus norvegicus OX=10116 GN=Rasgrf1 PE=1 SV=1;tr|F1LM43|F1LM43_RAT Ras-specific guanine nucleotide-releasing factor 1 OS=Rattus norvegicus OX=10116 GN=Rasgrf1 PE=4 SV=3;tr|A0A0G2JZ23|A0A0G2JZ23_RAT Ras-specific guanine nucleotide-releasing factor 1 OS=Rattus norvegicus OX=10116 GN=Rasgrf1 PE=4 SV=1	1	0.0171799	60.788	9.822	ETEKTVAKQLRQQLE	""	""	""							14673	11957	11760	14721	12639	14898	5231.3	4989	4688.2	5169.2	4754	6736.7	-0.018448	-0.235807	0.098698	-0.172375	0.0199721	0.156377	0.0490902	0.00201865	-0.193663	0.0686569	-0.0948472	-0.00144954	0.0537593	0.522196
355	A0A0G2JZ53	Birc6	3164	Baculoviral IAP repeat-containing 6	tr|A0A0G2JZ53|A0A0G2JZ53_RAT Baculoviral IAP repeat-containing 6 OS=Rattus norvegicus OX=10116 GN=Birc6 PE=1 SV=1	A0A0G2JZ53;F1LY70	Birc6;Birc6	3164;3155	tr|A0A0G2JZ53|A0A0G2JZ53_RAT Baculoviral IAP repeat-containing 6 OS=Rattus norvegicus OX=10116 GN=Birc6 PE=1 SV=1;tr|F1LY70|F1LY70_RAT Baculoviral IAP repeat-containing 6 OS=Rattus norvegicus OX=10116 GN=Birc6 PE=1 SV=3	1	0.000593992	81.525	35.063	KAVDSTLKTRILASE	Birc6	KAVDSTLKTRILASE	human		4	TRUE				2915.4	16104	8239.2	2650.2	19351	2593.6	11026	9495.1	8956.8	10089	8476.1	12541	-0.967975	1.57563	0.967257	-1.26421	2.01637	-0.983843	0.212273	0.0179657	-0.172199	0.120942	-0.173074	-0.0173966	-0.47775	0.305381
356	A0A0G2JZ53	Birc6	2288	Baculoviral IAP repeat-containing 6	tr|A0A0G2JZ53|A0A0G2JZ53_RAT Baculoviral IAP repeat-containing 6 OS=Rattus norvegicus OX=10116 GN=Birc6 PE=1 SV=1	A0A0G2JZ53;F1LY70	Birc6;Birc6	2288;2279	tr|A0A0G2JZ53|A0A0G2JZ53_RAT Baculoviral IAP repeat-containing 6 OS=Rattus norvegicus OX=10116 GN=Birc6 PE=1 SV=1;tr|F1LY70|F1LY70_RAT Baculoviral IAP repeat-containing 6 OS=Rattus norvegicus OX=10116 GN=Birc6 PE=1 SV=3	1	0.000336699	77.74	47.682	SNKGSSYKLLVEQAK	Birc6	SNKGSSYKLLVEQAK	human		8	TRUE	NKGSSYKLLVEQA	Birc6	TRUE	17676	16203	13879	19547	16083	13922	17496	18333	21121	19723	21764	26750	0.0069656	-0.0406156	0.0944992	-0.00651757	0.124412	-0.184589	-0.194934	-0.106169	-0.00789876	0.0147153	0.114075	0.00216764	0.0800248	0.0976444
357	A0A0G2JZ53	Birc6	2295	Baculoviral IAP repeat-containing 6	tr|A0A0G2JZ53|A0A0G2JZ53_RAT Baculoviral IAP repeat-containing 6 OS=Rattus norvegicus OX=10116 GN=Birc6 PE=1 SV=1	A0A0G2JZ53;F1LY70	Birc6;Birc6	2295;2286	tr|A0A0G2JZ53|A0A0G2JZ53_RAT Baculoviral IAP repeat-containing 6 OS=Rattus norvegicus OX=10116 GN=Birc6 PE=1 SV=1;tr|F1LY70|F1LY70_RAT Baculoviral IAP repeat-containing 6 OS=Rattus norvegicus OX=10116 GN=Birc6 PE=1 SV=3	0.994585	0.00098428	80.239	35.929	KLLVEQAKLKQATSK	Birc6	KLLVEQAKLKQATSK	human		3	TRUE	LLVEQAKLKQATS	Birc6	TRUE	0	0	0	0	0	0	5910.4	6371.4	6423.7	6907.1	5954.6	9239.5							-0.0837032	0.0459987	-0.0481724	0.177916	-0.0788642	0.145443	0.110124	0.336066
358	A0A0G2JZ56	Ank2	571	Ankyrin 2	tr|A0A0G2JZ56|A0A0G2JZ56_RAT Ankyrin 2 OS=Rattus norvegicus OX=10116 GN=Ank2 PE=1 SV=1	A0A0G2JZ56;A0A0G2K6R9;A0A0G2KAS9;F1LM42;F1M9N9	Ank2;Ank2;Ank2;Ank2;Ank2	571;593;593;567;566	tr|A0A0G2JZ56|A0A0G2JZ56_RAT Ankyrin 2 OS=Rattus norvegicus OX=10116 GN=Ank2 PE=1 SV=1;tr|A0A0G2K6R9|A0A0G2K6R9_RAT Ankyrin 2 OS=Rattus norvegicus OX=10116 GN=Ank2 PE=1 SV=1;tr|A0A0G2KAS9|A0A0G2KAS9_RAT Ankyrin 2 OS=Rattus norvegicus OX=10116 GN=Ank2 PE=1 SV=1;tr|F1LM42|F1LM42_RAT Ankyrin 2 OS=Rattus norvegicus OX=10116 GN=Ank2 PE=1 SV=3;tr|F1M9N9|F1M9N9_RAT Ankyrin 2 OS=Rattus norvegicus OX=1011…	1	1.16067e-05	85.224	69.458	AAADSAGKNGLTPLH	""	""	""							0	0	0	0	0	0	4941.5	5133.5	4621.5	4251.5	3976.1	7053.5							0.0893772	0.165718	-0.0918286	-0.0908047	-0.230128	0.187355	-0.098948	0.494004
359	A0A0G2JZ56	Ank2	24	Ankyrin 2	tr|A0A0G2JZ56|A0A0G2JZ56_RAT Ankyrin 2 OS=Rattus norvegicus OX=10116 GN=Ank2 PE=1 SV=1	A0A0G2JZ56;A0A0G2K6R9;A0A0G2KAS9;F1LM42;F1M5N3;F1M9N9;D4A4Q9;F1LZM2;M0R511	Ank2;Ank2;Ank2;Ank2;Ank2;Ank2;Ank2;Ank2;Ank2	24;46;46;19;24;19;58;19;24	tr|A0A0G2JZ56|A0A0G2JZ56_RAT Ankyrin 2 OS=Rattus norvegicus OX=10116 GN=Ank2 PE=1 SV=1;tr|A0A0G2K6R9|A0A0G2K6R9_RAT Ankyrin 2 OS=Rattus norvegicus OX=10116 GN=Ank2 PE=1 SV=1;tr|A0A0G2KAS9|A0A0G2KAS9_RAT Ankyrin 2 OS=Rattus norvegicus OX=10116 GN=Ank2 PE=1 SV=1;tr|F1LM42|F1LM42_RAT Ankyrin 2 OS=Rattus norvegicus OX=10116 GN=Ank2 PE=1 SV=3;tr|F1M5N3|F1M5N3_RAT Ankyrin 2 OS=Rattus norvegicus OX=1011…	1	1.48114e-05	95.401	63.558	ARAGNLDKVVEYLKG	Ank2	ARAGNLDKVVEYLKG	mouse		1	TRUE	RAGNLDKVVEYLK	Ank2	TRUE	17917	17146	11800	32576	12585	13510	1400	1651.7	1090.9	2231.9	1216.4	1418.1	0.082701	0.0971937	-0.0834194	0.786543	-0.173221	-0.17173	0.105974	0.365846	-0.338552	0.815614	-0.102745	-0.290906	-0.0953455	0.452326
360	A0A0G2JZ56	Ank2	30	Ankyrin 2	tr|A0A0G2JZ56|A0A0G2JZ56_RAT Ankyrin 2 OS=Rattus norvegicus OX=10116 GN=Ank2 PE=1 SV=1	A0A0G2JZ56;A0A0G2K6R9;A0A0G2KAS9;F1LM42;F1M5N3;F1M9N9;D4A4Q9;F1LZM2;M0R511	Ank2;Ank2;Ank2;Ank2;Ank2;Ank2;Ank2;Ank2;Ank2	30;52;52;25;30;25;64;25;30	tr|A0A0G2JZ56|A0A0G2JZ56_RAT Ankyrin 2 OS=Rattus norvegicus OX=10116 GN=Ank2 PE=1 SV=1;tr|A0A0G2K6R9|A0A0G2K6R9_RAT Ankyrin 2 OS=Rattus norvegicus OX=10116 GN=Ank2 PE=1 SV=1;tr|A0A0G2KAS9|A0A0G2KAS9_RAT Ankyrin 2 OS=Rattus norvegicus OX=10116 GN=Ank2 PE=1 SV=1;tr|F1LM42|F1LM42_RAT Ankyrin 2 OS=Rattus norvegicus OX=10116 GN=Ank2 PE=1 SV=3;tr|F1M5N3|F1M5N3_RAT Ankyrin 2 OS=Rattus norvegicus OX=1011…	1	2.74272e-08	107.74	95.888	DKVVEYLKGGIDINT	Ank2	DKVVEYLKGGIDINT	mouse		1	TRUE	KVVEYLKGGIDIN	Ank2	TRUE	9574.1	9121.4	7062.2	16109	7141.1	8972.6	0	0	0	0	0	0	-0.00583436	0.00223371	-0.00843175	0.586185	-0.175123	0.0534253							0.15884	0.450263
361	O70511	Ank3	417	Ankyrin-3	sp|O70511|ANK3_RAT Ankyrin-3 OS=Rattus norvegicus OX=10116 GN=Ank3 PE=1 SV=3	O70511;A0A0G2JZ56;A0A0G2K6R9;A0A0G2KAS9;D3Z9Z0;F1LM42;F1M5N3;F1M9N9;A0A0G2K0J3;A0A0G2K1Q7;A0A0G2K1R9;A0A0G2K4D0;D4A4Q9;F1LZM2	Ank3;Ank2;Ank2;Ank2;Ank1;Ank2;Ank2;Ank2;Ank3;Ank3;Ank3;Ank3;Ank2;Ank2	417;385;407;407;320;380;385;380;417;371;379;373;419;380	sp|O70511|ANK3_RAT Ankyrin-3 OS=Rattus norvegicus OX=10116 GN=Ank3 PE=1 SV=3;tr|A0A0G2JZ56|A0A0G2JZ56_RAT Ankyrin 2 OS=Rattus norvegicus OX=10116 GN=Ank2 PE=1 SV=1;tr|A0A0G2K6R9|A0A0G2K6R9_RAT Ankyrin 2 OS=Rattus norvegicus OX=10116 GN=Ank2 PE=1 SV=1;tr|A0A0G2KAS9|A0A0G2KAS9_RAT Ankyrin 2 OS=Rattus norvegicus OX=10116 GN=Ank2 PE=1 SV=1;tr|D3Z9Z0|D3Z9Z0_RAT Ankyrin 1 OS=Rattus norvegicus OX=10116 …	0.87821	0.000844083	70.622	49.958	TPLHIACKKNRIRVM	Ank3	TPLHIACKKNRIRVM	mouse		1	TRUE	PLHIACKKNHIRV;PLHIACKKNRIKV;PLHIACKKNRIRV	Ank3	TRUE	23850	22518	17929	34672	18771	22075	0	0	0	0	0	0	-0.012723	-0.0176839	0.0120046	0.36842	-0.104505	0.0285717							0.10363	0.464289
362	A0A0G2JZ56	Ank2	549	Ankyrin 2	tr|A0A0G2JZ56|A0A0G2JZ56_RAT Ankyrin 2 OS=Rattus norvegicus OX=10116 GN=Ank2 PE=1 SV=1	A0A0G2JZ56;A0A0G2K6R9;A0A0G2KAS9;F1LM42;F1M5N3;F1M9N9	Ank2;Ank2;Ank2;Ank2;Ank2;Ank2	549;571;571;545;549;544	tr|A0A0G2JZ56|A0A0G2JZ56_RAT Ankyrin 2 OS=Rattus norvegicus OX=10116 GN=Ank2 PE=1 SV=1;tr|A0A0G2K6R9|A0A0G2K6R9_RAT Ankyrin 2 OS=Rattus norvegicus OX=10116 GN=Ank2 PE=1 SV=1;tr|A0A0G2KAS9|A0A0G2KAS9_RAT Ankyrin 2 OS=Rattus norvegicus OX=10116 GN=Ank2 PE=1 SV=1;tr|F1LM42|F1LM42_RAT Ankyrin 2 OS=Rattus norvegicus OX=10116 GN=Ank2 PE=1 SV=3;tr|F1M5N3|F1M5N3_RAT Ankyrin 2 OS=Rattus norvegicus OX=1011…	0.999999	1.25858e-05	103.5	79.818	TPLHVAAKYGSLDVA	Ank2	TPLHVAAKYGSLDVA	mouse		1	TRUE	PLHVAAKYGSLDV	Ank2	TRUE	39610	40365	29977	48727	30977	31258	0	0	0	0	0	0	-0.0175657	0.0876241	0.0168474	0.122652	-0.118531	-0.206335							-0.0963731	0.398932
363	A0A0G2JZ56	Ank2	1521	Ankyrin 2	tr|A0A0G2JZ56|A0A0G2JZ56_RAT Ankyrin 2 OS=Rattus norvegicus OX=10116 GN=Ank2 PE=1 SV=1	A0A0G2JZ56;A0A0G2K6R9;A0A0G2KAS9;F1LM42;F1M5N3;F1M9N9	Ank2;Ank2;Ank2;Ank2;Ank2;Ank2	1521;3608;1531;3549;3520;3581	tr|A0A0G2JZ56|A0A0G2JZ56_RAT Ankyrin 2 OS=Rattus norvegicus OX=10116 GN=Ank2 PE=1 SV=1;tr|A0A0G2K6R9|A0A0G2K6R9_RAT Ankyrin 2 OS=Rattus norvegicus OX=10116 GN=Ank2 PE=1 SV=1;tr|A0A0G2KAS9|A0A0G2KAS9_RAT Ankyrin 2 OS=Rattus norvegicus OX=10116 GN=Ank2 PE=1 SV=1;tr|F1LM42|F1LM42_RAT Ankyrin 2 OS=Rattus norvegicus OX=10116 GN=Ank2 PE=1 SV=3;tr|F1M5N3|F1M5N3_RAT Ankyrin 2 OS=Rattus norvegicus OX=1011…	1	1.92649e-13	130.87	111.32	DQSHALLKYWLERDG	Ank2	DQSHALLKYWLERDG	mouse		1	TRUE	QSHALLKYWLERD	Ank2	TRUE	15553	14961	12289	45723	10118	13552	0	0	0	0	0	0	-0.012782	0.00918137	0.0838144	1.38431	-0.379349	-0.0585987							0.288715	0.556897
364	A0A0G2JZ56	Ank2	1201	Ankyrin 2	tr|A0A0G2JZ56|A0A0G2JZ56_RAT Ankyrin 2 OS=Rattus norvegicus OX=10116 GN=Ank2 PE=1 SV=1	A0A0G2JZ56;A0A0G2K6R9;A0A0G2KAS9;F1LM42;F1M5N3;F1M9N9	Ank2;Ank2;Ank2;Ank2;Ank2;Ank2	1201;1211;1211;1152;1123;1184	tr|A0A0G2JZ56|A0A0G2JZ56_RAT Ankyrin 2 OS=Rattus norvegicus OX=10116 GN=Ank2 PE=1 SV=1;tr|A0A0G2K6R9|A0A0G2K6R9_RAT Ankyrin 2 OS=Rattus norvegicus OX=10116 GN=Ank2 PE=1 SV=1;tr|A0A0G2KAS9|A0A0G2KAS9_RAT Ankyrin 2 OS=Rattus norvegicus OX=10116 GN=Ank2 PE=1 SV=1;tr|F1LM42|F1LM42_RAT Ankyrin 2 OS=Rattus norvegicus OX=10116 GN=Ank2 PE=1 SV=3;tr|F1M5N3|F1M5N3_RAT Ankyrin 2 OS=Rattus norvegicus OX=1011…	1	1.5898e-07	92.211	64.801	VKKILGNKATFSPIV	Ank2	VKKILGNKATFSPIV	mouse		1	TRUE	KKILGNKATFSPI	Ank2	TRUE	17136	16319	11963	39239	13538	15816	0	0	0	0	0	0	-0.00553629	0.00193565	-0.0875657	1.03108	-0.0918504	0.0316885							0.354029	0.295549
365	A0A0G2JZ56	Ank2	184	Ankyrin 2	tr|A0A0G2JZ56|A0A0G2JZ56_RAT Ankyrin 2 OS=Rattus norvegicus OX=10116 GN=Ank2 PE=1 SV=1	A0A0G2JZ56;A0A0G2K6R9;A0A0G2KAS9;F1LM42;F1M5N3;F1M9N9;D4A4Q9;F1LZM2;M0R511	Ank2;Ank2;Ank2;Ank2;Ank2;Ank2;Ank2;Ank2;Ank2	184;206;206;179;184;179;218;179;184	tr|A0A0G2JZ56|A0A0G2JZ56_RAT Ankyrin 2 OS=Rattus norvegicus OX=10116 GN=Ank2 PE=1 SV=1;tr|A0A0G2K6R9|A0A0G2K6R9_RAT Ankyrin 2 OS=Rattus norvegicus OX=10116 GN=Ank2 PE=1 SV=1;tr|A0A0G2KAS9|A0A0G2KAS9_RAT Ankyrin 2 OS=Rattus norvegicus OX=10116 GN=Ank2 PE=1 SV=1;tr|F1LM42|F1LM42_RAT Ankyrin 2 OS=Rattus norvegicus OX=10116 GN=Ank2 PE=1 SV=3;tr|F1M5N3|F1M5N3_RAT Ankyrin 2 OS=Rattus norvegicus OX=1011…	0.842869	0.000583794	59.356	45.047	AARKDDTKSAALLLQ	""	""	""							2865.5	4396.7	1733	3839.8	2261.7	2846.6	0	0	0	0	0	0	-0.0721006	0.623483	-0.361194	0.191505	-0.159778	0.0712227							-0.0290797	0.917047
366	A0A0G2JZ56	Ank2	1404	Ankyrin 2	tr|A0A0G2JZ56|A0A0G2JZ56_RAT Ankyrin 2 OS=Rattus norvegicus OX=10116 GN=Ank2 PE=1 SV=1	A0A0G2JZ56;A0A0G2K6R9;A0A0G2KAS9;F1LM42;F1M5N3;F1M9N9	Ank2;Ank2;Ank2;Ank2;Ank2;Ank2	1404;1414;1414;1355;1326;1387	tr|A0A0G2JZ56|A0A0G2JZ56_RAT Ankyrin 2 OS=Rattus norvegicus OX=10116 GN=Ank2 PE=1 SV=1;tr|A0A0G2K6R9|A0A0G2K6R9_RAT Ankyrin 2 OS=Rattus norvegicus OX=10116 GN=Ank2 PE=1 SV=1;tr|A0A0G2KAS9|A0A0G2KAS9_RAT Ankyrin 2 OS=Rattus norvegicus OX=10116 GN=Ank2 PE=1 SV=1;tr|F1LM42|F1LM42_RAT Ankyrin 2 OS=Rattus norvegicus OX=10116 GN=Ank2 PE=1 SV=3;tr|F1M5N3|F1M5N3_RAT Ankyrin 2 OS=Rattus norvegicus OX=1011…	1	0.00653487	56.547	21.323	NRLPLFVKVRDTTQE	Ank2	NRLPLFVKVRDTTQE	mouse		1	TRUE	RLPLFVKVRDTTQ	Ank2	TRUE	5593	4164.8	4246.8	12020	6872.2	6598.3	0	0	0	0	0	0	-0.214713	-0.562139	-0.175537	0.730391	0.336138	0.176629							0.731849	0.00702289
367	A0A0G2JZ56	Ank2	1420	Ankyrin 2	tr|A0A0G2JZ56|A0A0G2JZ56_RAT Ankyrin 2 OS=Rattus norvegicus OX=10116 GN=Ank2 PE=1 SV=1	A0A0G2JZ56;A0A0G2K6R9;A0A0G2KAS9;F1LM42;F1M5N3;F1M9N9	Ank2;Ank2;Ank2;Ank2;Ank2;Ank2	1420;1430;1430;1371;1342;1403	tr|A0A0G2JZ56|A0A0G2JZ56_RAT Ankyrin 2 OS=Rattus norvegicus OX=10116 GN=Ank2 PE=1 SV=1;tr|A0A0G2K6R9|A0A0G2K6R9_RAT Ankyrin 2 OS=Rattus norvegicus OX=10116 GN=Ank2 PE=1 SV=1;tr|A0A0G2KAS9|A0A0G2KAS9_RAT Ankyrin 2 OS=Rattus norvegicus OX=10116 GN=Ank2 PE=1 SV=1;tr|F1LM42|F1LM42_RAT Ankyrin 2 OS=Rattus norvegicus OX=10116 GN=Ank2 PE=1 SV=3;tr|F1M5N3|F1M5N3_RAT Ankyrin 2 OS=Rattus norvegicus OX=1011…	0.999486	0.0102304	65.246	39.587	CGRLSFMKEPKSTRG	""	""	""							20646	23441	15324	28391	18797	19192	0	0	0	0	0	0	-0.0812603	0.179861	-0.0749079	0.219673	0.0370815	-0.0337471							0.066438	0.580432
368	A0A0G2JZ56	Ank2	253	Ankyrin 2	tr|A0A0G2JZ56|A0A0G2JZ56_RAT Ankyrin 2 OS=Rattus norvegicus OX=10116 GN=Ank2 PE=1 SV=1	A0A0G2JZ56;A0A0G2K6R9;A0A0G2KAS9;F1LM42;F1M5N3;F1M9N9;D4A4Q9;F1LZM2;M0R511	Ank2;Ank2;Ank2;Ank2;Ank2;Ank2;Ank2;Ank2;Ank2	253;275;275;248;253;248;287;248;253	tr|A0A0G2JZ56|A0A0G2JZ56_RAT Ankyrin 2 OS=Rattus norvegicus OX=10116 GN=Ank2 PE=1 SV=1;tr|A0A0G2K6R9|A0A0G2K6R9_RAT Ankyrin 2 OS=Rattus norvegicus OX=10116 GN=Ank2 PE=1 SV=1;tr|A0A0G2KAS9|A0A0G2KAS9_RAT Ankyrin 2 OS=Rattus norvegicus OX=10116 GN=Ank2 PE=1 SV=1;tr|F1LM42|F1LM42_RAT Ankyrin 2 OS=Rattus norvegicus OX=10116 GN=Ank2 PE=1 SV=3;tr|F1M5N3|F1M5N3_RAT Ankyrin 2 OS=Rattus norvegicus OX=1011…	1	0.0019821	57.52	31.006	TPLHVASKRGNTNMV	Ank2	TPLHVASKRGNTNMV	mouse		1	TRUE	PLHVASKRGNTNM	Ank2	TRUE	4828.8	4040.6	4099.2	4295.9	3607.5	4169.8	0	0	0	0	0	0	0.114557	-0.0645884	0.314657	-0.212786	-0.0524065	0.055741							-0.191359	0.185536
369	O70511	Ank3	648	Ankyrin-3	sp|O70511|ANK3_RAT Ankyrin-3 OS=Rattus norvegicus OX=10116 GN=Ank3 PE=1 SV=3	O70511;A0A0G2JZ56;A0A0G2K6R9;A0A0G2KAS9;F1LM42;F1M5N3;F1M9N9;A0A0G2K0J3;A0A0G2K1Q7;A0A0G2K1R9;A0A0G2K4D0	Ank3;Ank2;Ank2;Ank2;Ank2;Ank2;Ank2;Ank3;Ank3;Ank3;Ank3	648;615;637;637;611;582;610;648;602;610;603	sp|O70511|ANK3_RAT Ankyrin-3 OS=Rattus norvegicus OX=10116 GN=Ank3 PE=1 SV=3;tr|A0A0G2JZ56|A0A0G2JZ56_RAT Ankyrin 2 OS=Rattus norvegicus OX=10116 GN=Ank2 PE=1 SV=1;tr|A0A0G2K6R9|A0A0G2K6R9_RAT Ankyrin 2 OS=Rattus norvegicus OX=10116 GN=Ank2 PE=1 SV=1;tr|A0A0G2KAS9|A0A0G2KAS9_RAT Ankyrin 2 OS=Rattus norvegicus OX=10116 GN=Ank2 PE=1 SV=1;tr|F1LM42|F1LM42_RAT Ankyrin 2 OS=Rattus norvegicus OX=10116 …	0.870284	1.14415e-07	96.604	78.865	TPLHIAAKKNQMDIA	Ank3	TPLHIAAKKNQMDIA	mouse		1	TRUE	PLHIAAKKNQMDI;PLHIAAKKNQMQI	Ank3	TRUE	11676	11039	8830.3	15626	9888.4	8803.4	16806	17665	24642	14116	21093	32242	-0.00622025	-0.00920721	0.0271898	0.255544	0.00774433	-0.260763	-0.205818	-0.112554	0.261707	-0.420668	0.11606	0.318734	0.0442433	0.718653
370	A0A0G2JZ56	Ank2	1178	Ankyrin 2	tr|A0A0G2JZ56|A0A0G2JZ56_RAT Ankyrin 2 OS=Rattus norvegicus OX=10116 GN=Ank2 PE=1 SV=1	A0A0G2JZ56;A0A0G2K6R9;A0A0G2KAS9;F1LM42;F1M5N3;F1M9N9	Ank2;Ank2;Ank2;Ank2;Ank2;Ank2	1178;1188;1188;1129;1100;1161	tr|A0A0G2JZ56|A0A0G2JZ56_RAT Ankyrin 2 OS=Rattus norvegicus OX=10116 GN=Ank2 PE=1 SV=1;tr|A0A0G2K6R9|A0A0G2K6R9_RAT Ankyrin 2 OS=Rattus norvegicus OX=10116 GN=Ank2 PE=1 SV=1;tr|A0A0G2KAS9|A0A0G2KAS9_RAT Ankyrin 2 OS=Rattus norvegicus OX=10116 GN=Ank2 PE=1 SV=1;tr|F1LM42|F1LM42_RAT Ankyrin 2 OS=Rattus norvegicus OX=10116 GN=Ank2 PE=1 SV=3;tr|F1M5N3|F1M5N3_RAT Ankyrin 2 OS=Rattus norvegicus OX=1011…	1	1.76064e-11	78.415	67.993	FPEGALTKRIRVGLQ	Ank3	FPEGALTKRIRVGLQ	mouse		1	TRUE				4658.7	3287.3	2925	15368	3529.4	3858	0	0	0	0	0	0	0.134671	-0.290404	-0.100398	1.69796	-0.0121323	0.0154667							0.652476	0.236323
371	A0A0G2JZ56	Ank2	1344	Ankyrin 2	tr|A0A0G2JZ56|A0A0G2JZ56_RAT Ankyrin 2 OS=Rattus norvegicus OX=10116 GN=Ank2 PE=1 SV=1	A0A0G2JZ56;A0A0G2K6R9;A0A0G2KAS9;F1LM42;F1M5N3;F1M9N9	Ank2;Ank2;Ank2;Ank2;Ank2;Ank2	1344;1354;1354;1295;1266;1327	tr|A0A0G2JZ56|A0A0G2JZ56_RAT Ankyrin 2 OS=Rattus norvegicus OX=10116 GN=Ank2 PE=1 SV=1;tr|A0A0G2K6R9|A0A0G2K6R9_RAT Ankyrin 2 OS=Rattus norvegicus OX=10116 GN=Ank2 PE=1 SV=1;tr|A0A0G2KAS9|A0A0G2KAS9_RAT Ankyrin 2 OS=Rattus norvegicus OX=10116 GN=Ank2 PE=1 SV=1;tr|F1LM42|F1LM42_RAT Ankyrin 2 OS=Rattus norvegicus OX=10116 GN=Ank2 PE=1 SV=3;tr|F1M5N3|F1M5N3_RAT Ankyrin 2 OS=Rattus norvegicus OX=1011…	1	5.69487e-06	90.348	70.77	MTDDKVDKTLEQQEN	""	""	""							4644.4	3846.3	3268.2	3914.8	3980	4133.6	0	0	0	0	0	0	0.0434446	-0.150627	-0.0271296	-0.361748	0.0744225	0.0282216							-0.0415973	0.774367
372	A0A0G2JZ56	Ank2	96	Ankyrin 2	tr|A0A0G2JZ56|A0A0G2JZ56_RAT Ankyrin 2 OS=Rattus norvegicus OX=10116 GN=Ank2 PE=1 SV=1	A0A0G2JZ56;A0A0G2K6R9;A0A0G2KAS9;F1LM42;F1M5N3;F1M9N9;D4A4Q9;F1LZM2;M0R511	Ank2;Ank2;Ank2;Ank2;Ank2;Ank2;Ank2;Ank2;Ank2	96;118;118;91;96;91;130;91;96	tr|A0A0G2JZ56|A0A0G2JZ56_RAT Ankyrin 2 OS=Rattus norvegicus OX=10116 GN=Ank2 PE=1 SV=1;tr|A0A0G2K6R9|A0A0G2K6R9_RAT Ankyrin 2 OS=Rattus norvegicus OX=10116 GN=Ank2 PE=1 SV=1;tr|A0A0G2KAS9|A0A0G2KAS9_RAT Ankyrin 2 OS=Rattus norvegicus OX=10116 GN=Ank2 PE=1 SV=1;tr|F1LM42|F1LM42_RAT Ankyrin 2 OS=Rattus norvegicus OX=10116 GN=Ank2 PE=1 SV=3;tr|F1M5N3|F1M5N3_RAT Ankyrin 2 OS=Rattus norvegicus OX=1011…	1	3.87228e-07	70.632	62.297	EVVKVLVKEGANINA	Ank2	EVVKVLVKEGANINA	mouse		1	TRUE	VVKVLVKEGANIN	Ank2	TRUE	16282	16108	12281	18093	12835	10412	0	0	0	0	0	0	0.00346643	0.0659155	0.0330383	-0.0030184	-0.0860265	-0.488694							-0.22672	0.156764
373	A0A0G2JZ56	Ank2	693	Ankyrin 2	tr|A0A0G2JZ56|A0A0G2JZ56_RAT Ankyrin 2 OS=Rattus norvegicus OX=10116 GN=Ank2 PE=1 SV=1	A0A0G2JZ56;A0A0G2K6R9;A0A0G2KAS9;F1LM42;F1M5N3;F1M9N9	Ank2;Ank2;Ank2;Ank2;Ank2;Ank2	693;715;715;689;660;688	tr|A0A0G2JZ56|A0A0G2JZ56_RAT Ankyrin 2 OS=Rattus norvegicus OX=10116 GN=Ank2 PE=1 SV=1;tr|A0A0G2K6R9|A0A0G2K6R9_RAT Ankyrin 2 OS=Rattus norvegicus OX=10116 GN=Ank2 PE=1 SV=1;tr|A0A0G2KAS9|A0A0G2KAS9_RAT Ankyrin 2 OS=Rattus norvegicus OX=10116 GN=Ank2 PE=1 SV=1;tr|F1LM42|F1LM42_RAT Ankyrin 2 OS=Rattus norvegicus OX=10116 GN=Ank2 PE=1 SV=3;tr|F1M5N3|F1M5N3_RAT Ankyrin 2 OS=Rattus norvegicus OX=1011…	0.999998	3.63941e-05	88.565	70.427	NVADILTKHGADQDA	""	""	""							0	0	0	0	0	0	2839.3	3125.5	4468.2	2678.4	2720.5	4222							-0.0780251	0.0818739	0.491515	-0.125394	-0.145598	0.0789539	-0.229134	0.201016
374	A0A0G2JZ56	Ank2	807	Ankyrin 2	tr|A0A0G2JZ56|A0A0G2JZ56_RAT Ankyrin 2 OS=Rattus norvegicus OX=10116 GN=Ank2 PE=1 SV=1	A0A0G2JZ56;A0A0G2K6R9;A0A0G2KAS9;F1LM42;F1M5N3;F1M9N9	Ank2;Ank2;Ank2;Ank2;Ank2;Ank2	807;829;829;803;774;802	tr|A0A0G2JZ56|A0A0G2JZ56_RAT Ankyrin 2 OS=Rattus norvegicus OX=10116 GN=Ank2 PE=1 SV=1;tr|A0A0G2K6R9|A0A0G2K6R9_RAT Ankyrin 2 OS=Rattus norvegicus OX=10116 GN=Ank2 PE=1 SV=1;tr|A0A0G2KAS9|A0A0G2KAS9_RAT Ankyrin 2 OS=Rattus norvegicus OX=10116 GN=Ank2 PE=1 SV=1;tr|F1LM42|F1LM42_RAT Ankyrin 2 OS=Rattus norvegicus OX=10116 GN=Ank2 PE=1 SV=3;tr|F1M5N3|F1M5N3_RAT Ankyrin 2 OS=Rattus norvegicus OX=1011…	0.994048	7.396e-96	220.61	189.38	TTTTITEKHKLNVPE	""	""	""							14198	12945	10516	12083	12322	13324	4569.2	5174.5	5412.3	4367.2	4500	6473.1	-0.00201925	-0.0573623	0.00130088	-0.393367	0.0472312	0.0591907	-0.0434057	0.157419	0.116277	-0.0718435	-0.0713322	0.0436972	-0.0583827	0.356228
375	P16086	Sptan1	637	Spectrin alpha chain, non-erythrocytic 1	sp|P16086|SPTN1_RAT Spectrin alpha chain, non-erythrocytic 1 OS=Rattus norvegicus OX=10116 GN=Sptan1 PE=1 SV=2	P16086;A0A0G2JZ69;A0A0G2K1E7;A0A0G2K1Y8;Q6IRK8	Sptan1;Sptan1;Sptan1;Sptan1;Sptan1	637;649;637;637;637	sp|P16086|SPTN1_RAT Spectrin alpha chain, non-erythrocytic 1 OS=Rattus norvegicus OX=10116 GN=Sptan1 PE=1 SV=2;tr|A0A0G2JZ69|A0A0G2JZ69_RAT Spectrin alpha chain, non-erythrocytic 1 OS=Rattus norvegicus OX=10116 GN=Sptan1 PE=1 SV=1;tr|A0A0G2K1E7|A0A0G2K1E7_RAT Spectrin alpha chain, non-erythrocytic 1 OS=Rattus norvegicus OX=10116 GN=Sptan1 PE=1 SV=1;tr|A0A0G2K1Y8|A0A0G2K1Y8_RAT Spectrin alpha chai…	1	2.10083e-05	81.431	38.049	ALEKAGQKLIDVNHY	Sptan1	ALEKAGQKLIDVNHY	human		1	TRUE				5342.7	5267.4	4930.1	6445.4	4822	4855.7	0	0	0	0	0	0	-0.0813122	-0.0238405	0.239158	0.0307502	0.0244522	-0.0663314							-0.048378	0.665225
376	P16086	Sptan1	1187	Spectrin alpha chain, non-erythrocytic 1	sp|P16086|SPTN1_RAT Spectrin alpha chain, non-erythrocytic 1 OS=Rattus norvegicus OX=10116 GN=Sptan1 PE=1 SV=2	P16086;A0A0G2JZ69;A0A0G2K1E7;A0A0G2K1Y8;Q6IRK8	Sptan1;Sptan1;Sptan1;Sptan1;Sptan1	1187;1199;1187;1187;1167	sp|P16086|SPTN1_RAT Spectrin alpha chain, non-erythrocytic 1 OS=Rattus norvegicus OX=10116 GN=Sptan1 PE=1 SV=2;tr|A0A0G2JZ69|A0A0G2JZ69_RAT Spectrin alpha chain, non-erythrocytic 1 OS=Rattus norvegicus OX=10116 GN=Sptan1 PE=1 SV=1;tr|A0A0G2K1E7|A0A0G2K1E7_RAT Spectrin alpha chain, non-erythrocytic 1 OS=Rattus norvegicus OX=10116 GN=Sptan1 PE=1 SV=1;tr|A0A0G2K1Y8|A0A0G2K1Y8_RAT Spectrin alpha chai…	1	1.86636e-09	111.94	93.191	PRDEADSKTASPWKS	Sptan1	PRDEADSKTASPWKS	mouse		1	TRUE				14155	13464	10701	14504	10704	11747	12058	12744	15526	12948	12849	18096	0.0576355	0.0633805	0.0904912	-0.0658639	-0.0918245	-0.0585134	-0.118177	-0.0170024	0.1619	0.0213566	-0.0324216	0.0520907	-0.0598647	0.203902
377	P16086	Sptan1	1193	Spectrin alpha chain, non-erythrocytic 1	sp|P16086|SPTN1_RAT Spectrin alpha chain, non-erythrocytic 1 OS=Rattus norvegicus OX=10116 GN=Sptan1 PE=1 SV=2	P16086;A0A0G2JZ69;A0A0G2K1E7;A0A0G2K1Y8;Q6IRK8	Sptan1;Sptan1;Sptan1;Sptan1;Sptan1	1193;1205;1193;1193;1173	sp|P16086|SPTN1_RAT Spectrin alpha chain, non-erythrocytic 1 OS=Rattus norvegicus OX=10116 GN=Sptan1 PE=1 SV=2;tr|A0A0G2JZ69|A0A0G2JZ69_RAT Spectrin alpha chain, non-erythrocytic 1 OS=Rattus norvegicus OX=10116 GN=Sptan1 PE=1 SV=1;tr|A0A0G2K1E7|A0A0G2K1E7_RAT Spectrin alpha chain, non-erythrocytic 1 OS=Rattus norvegicus OX=10116 GN=Sptan1 PE=1 SV=1;tr|A0A0G2K1Y8|A0A0G2K1Y8_RAT Spectrin alpha chai…	1	0.000724286	79.974	50.887	SKTASPWKSARLMVH	Sptan1	SKTASPWKSARLMVH	human		3	TRUE				17612	14844	13366	18017	16091	16846	13851	12885	11017	11718	10900	14914	-0.0195746	-0.188304	0.0188562	-0.145413	0.103822	0.0691432	0.257	0.17405	-0.157876	0.0525317	-0.0945715	-0.0517349	-0.0042973	0.953182
378	P16086	Sptan1	1698	Spectrin alpha chain, non-erythrocytic 1	sp|P16086|SPTN1_RAT Spectrin alpha chain, non-erythrocytic 1 OS=Rattus norvegicus OX=10116 GN=Sptan1 PE=1 SV=2	P16086;A0A0G2JZ69;A0A0G2K1E7;A0A0G2K1Y8;Q6IRK8	Sptan1;Sptan1;Sptan1;Sptan1;Sptan1	1698;1715;1698;1703;1678	sp|P16086|SPTN1_RAT Spectrin alpha chain, non-erythrocytic 1 OS=Rattus norvegicus OX=10116 GN=Sptan1 PE=1 SV=2;tr|A0A0G2JZ69|A0A0G2JZ69_RAT Spectrin alpha chain, non-erythrocytic 1 OS=Rattus norvegicus OX=10116 GN=Sptan1 PE=1 SV=1;tr|A0A0G2K1E7|A0A0G2K1E7_RAT Spectrin alpha chain, non-erythrocytic 1 OS=Rattus norvegicus OX=10116 GN=Sptan1 PE=1 SV=1;tr|A0A0G2K1Y8|A0A0G2K1Y8_RAT Spectrin alpha chai…	0.878501	0.00593688	60.255	22.903	ASVNNLLKKHQLLEA	Sptan1	ASVNNLLKKHQLLEA	human		1	TRUE				8321.6	9671.9	5664.8	13825	5278.9	8198.2	1525.1	1434.8	1783.8	1949.5	1905.6	2114.5	-0.0660973	0.228791	-0.184511	0.507611	-0.469019	0.0652194	-0.101582	-0.168289	0.0398503	0.289414	0.21385	-0.0455814	0.176253	0.136358
379	P16086	Sptan1	718	Spectrin alpha chain, non-erythrocytic 1	sp|P16086|SPTN1_RAT Spectrin alpha chain, non-erythrocytic 1 OS=Rattus norvegicus OX=10116 GN=Sptan1 PE=1 SV=2	P16086;A0A0G2JZ69;A0A0G2K1E7;A0A0G2K1Y8;Q6IRK8	Sptan1;Sptan1;Sptan1;Sptan1;Sptan1	718;730;718;718;718	sp|P16086|SPTN1_RAT Spectrin alpha chain, non-erythrocytic 1 OS=Rattus norvegicus OX=10116 GN=Sptan1 PE=1 SV=2;tr|A0A0G2JZ69|A0A0G2JZ69_RAT Spectrin alpha chain, non-erythrocytic 1 OS=Rattus norvegicus OX=10116 GN=Sptan1 PE=1 SV=1;tr|A0A0G2K1E7|A0A0G2K1E7_RAT Spectrin alpha chain, non-erythrocytic 1 OS=Rattus norvegicus OX=10116 GN=Sptan1 PE=1 SV=1;tr|A0A0G2K1Y8|A0A0G2K1Y8_RAT Spectrin alpha chai…	0.934145	2.97012e-23	158.41	105.83	TNVQNLQKKHALLEA	Sptan1	TNVQNLQKKHALLEA	human		1	TRUE				13989	12585	11048	12925	11127	10769	6768.2	6507.7	7949.5	7040.4	6514.9	11398	0.075888	0.0012501	0.171802	-0.196879	-0.000638434	-0.14865	-0.044802	-0.0800791	0.102672	0.0488784	-0.105741	0.291722	-0.0733127	0.319112
380	P16086	Sptan1	2047	Spectrin alpha chain, non-erythrocytic 1	sp|P16086|SPTN1_RAT Spectrin alpha chain, non-erythrocytic 1 OS=Rattus norvegicus OX=10116 GN=Sptan1 PE=1 SV=2	P16086;A0A0G2JZ69;A0A0G2K1E7;A0A0G2K1Y8;Q6IRK8	Sptan1;Sptan1;Sptan1;Sptan1;Sptan1	2047;2064;2047;2052;2027	sp|P16086|SPTN1_RAT Spectrin alpha chain, non-erythrocytic 1 OS=Rattus norvegicus OX=10116 GN=Sptan1 PE=1 SV=2;tr|A0A0G2JZ69|A0A0G2JZ69_RAT Spectrin alpha chain, non-erythrocytic 1 OS=Rattus norvegicus OX=10116 GN=Sptan1 PE=1 SV=1;tr|A0A0G2K1E7|A0A0G2K1E7_RAT Spectrin alpha chain, non-erythrocytic 1 OS=Rattus norvegicus OX=10116 GN=Sptan1 PE=1 SV=1;tr|A0A0G2K1Y8|A0A0G2K1Y8_RAT Spectrin alpha chai…	0.999671	8.5147e-06	84.753	60.372	KDQLLAAKHIQSKAI	Sptan1	KDQLLAAKHIQSKAI	mouse		1	TRUE	DQLLAAKHIQSKA	Sptan1	TRUE	14907	15561	11879	17191	13887	14149	0	0	0	0	0	0	-0.0926669	0.0472276	0.0161783	-0.0456419	0.0587798	-0.0150863							0.00910418	0.909456
381	P16086	Sptan1	2052	Spectrin alpha chain, non-erythrocytic 1	sp|P16086|SPTN1_RAT Spectrin alpha chain, non-erythrocytic 1 OS=Rattus norvegicus OX=10116 GN=Sptan1 PE=1 SV=2	P16086;A0A0G2JZ69;A0A0G2K1E7;A0A0G2K1Y8;Q6IRK8	Sptan1;Sptan1;Sptan1;Sptan1;Sptan1	2052;2069;2052;2057;2032	sp|P16086|SPTN1_RAT Spectrin alpha chain, non-erythrocytic 1 OS=Rattus norvegicus OX=10116 GN=Sptan1 PE=1 SV=2;tr|A0A0G2JZ69|A0A0G2JZ69_RAT Spectrin alpha chain, non-erythrocytic 1 OS=Rattus norvegicus OX=10116 GN=Sptan1 PE=1 SV=1;tr|A0A0G2K1E7|A0A0G2K1E7_RAT Spectrin alpha chain, non-erythrocytic 1 OS=Rattus norvegicus OX=10116 GN=Sptan1 PE=1 SV=1;tr|A0A0G2K1Y8|A0A0G2K1Y8_RAT Spectrin alpha chai…	1	0.0003355	81.338	29.483	AAKHIQSKAIEARHA	Sptan1	AAKHIQSKAIEARHA	mouse		1	TRUE	AKHIQSKAIEARH	Sptan1	TRUE	15133	12838	11373	13515	12780	12400	8840.8	9910.1	8864	8476.9	8304.9	11084	0.0668048	-0.0925231	0.0911414	-0.25497	0.0766963	-0.0676827	0.051368	0.237438	-0.029469	0.027523	-0.044756	-0.0378146	-0.0772683	0.155691
382	P16086	Sptan1	1419	Spectrin alpha chain, non-erythrocytic 1	sp|P16086|SPTN1_RAT Spectrin alpha chain, non-erythrocytic 1 OS=Rattus norvegicus OX=10116 GN=Sptan1 PE=1 SV=2	P16086;A0A0G2JZ69;A0A0G2K1E7;A0A0G2K1Y8;Q6IRK8	Sptan1;Sptan1;Sptan1;Sptan1;Sptan1	1419;1431;1419;1419;1399	sp|P16086|SPTN1_RAT Spectrin alpha chain, non-erythrocytic 1 OS=Rattus norvegicus OX=10116 GN=Sptan1 PE=1 SV=2;tr|A0A0G2JZ69|A0A0G2JZ69_RAT Spectrin alpha chain, non-erythrocytic 1 OS=Rattus norvegicus OX=10116 GN=Sptan1 PE=1 SV=1;tr|A0A0G2K1E7|A0A0G2K1E7_RAT Spectrin alpha chain, non-erythrocytic 1 OS=Rattus norvegicus OX=10116 GN=Sptan1 PE=1 SV=1;tr|A0A0G2K1Y8|A0A0G2K1Y8_RAT Spectrin alpha chai…	1	0.0102953	48.513	24.048	ASPEIKEKLDILDQE	Sptan1	ASPEIKEKLDILDQE	mouse		1	TRUE				7041.8	7373.8	4838.9	6728.4	5849.1	6150.8	5953.5	6590.6	6815.5	6615.5	7218.2	8464	0.0298311	0.174245	-0.0750123	-0.194488	0.0158031	-0.0124687	-0.140328	0.0276909	-0.0298646	0.0485792	0.131663	-0.0481389	0.010688	0.834963
383	P16086	Sptan1	441	Spectrin alpha chain, non-erythrocytic 1	sp|P16086|SPTN1_RAT Spectrin alpha chain, non-erythrocytic 1 OS=Rattus norvegicus OX=10116 GN=Sptan1 PE=1 SV=2	P16086;A0A0G2JZ69;A0A0G2K1E7;A0A0G2K1Y8;Q6IRK8	Sptan1;Sptan1;Sptan1;Sptan1;Sptan1	441;453;441;441;441	sp|P16086|SPTN1_RAT Spectrin alpha chain, non-erythrocytic 1 OS=Rattus norvegicus OX=10116 GN=Sptan1 PE=1 SV=2;tr|A0A0G2JZ69|A0A0G2JZ69_RAT Spectrin alpha chain, non-erythrocytic 1 OS=Rattus norvegicus OX=10116 GN=Sptan1 PE=1 SV=1;tr|A0A0G2K1E7|A0A0G2K1E7_RAT Spectrin alpha chain, non-erythrocytic 1 OS=Rattus norvegicus OX=10116 GN=Sptan1 PE=1 SV=1;tr|A0A0G2K1Y8|A0A0G2K1Y8_RAT Spectrin alpha chai…	1	0.00314829	58.511	18.889	ASDEVREKLSILSEE	Sptan1	ASDEVREKLSILSEE	mouse		1	TRUE	SDEVREKLSILSE	Sptan1	TRUE	5389.4	4491.7	4235.3	6219.5	4591.8	5974.4	0	0	0	0	0	0	-0.0330059	-0.217919	0.0557554	0.0150295	-0.0103691	0.268534							0.156121	0.233273
384	P16086	Sptan1	2000	Spectrin alpha chain, non-erythrocytic 1	sp|P16086|SPTN1_RAT Spectrin alpha chain, non-erythrocytic 1 OS=Rattus norvegicus OX=10116 GN=Sptan1 PE=1 SV=2	P16086;A0A0G2JZ69;A0A0G2K1E7;A0A0G2K1Y8;Q6IRK8	Sptan1;Sptan1;Sptan1;Sptan1;Sptan1	2000;2017;2000;2005;1980	sp|P16086|SPTN1_RAT Spectrin alpha chain, non-erythrocytic 1 OS=Rattus norvegicus OX=10116 GN=Sptan1 PE=1 SV=2;tr|A0A0G2JZ69|A0A0G2JZ69_RAT Spectrin alpha chain, non-erythrocytic 1 OS=Rattus norvegicus OX=10116 GN=Sptan1 PE=1 SV=1;tr|A0A0G2K1E7|A0A0G2K1E7_RAT Spectrin alpha chain, non-erythrocytic 1 OS=Rattus norvegicus OX=10116 GN=Sptan1 PE=1 SV=1;tr|A0A0G2K1Y8|A0A0G2K1Y8_RAT Spectrin alpha chai…	1	2.06854e-09	110.84	88.64	GEKENSLKTDDYGRD	""	""	""							3074.4	3420.9	2364	3695.9	3116.4	2702.3	6305.9	6698.4	6680.5	6775.5	7066.4	9652	-0.0809557	0.151065	-0.0236087	0.0260266	0.192322	-0.114202	-0.122264	-0.0138023	-0.123628	0.0181565	0.0360995	0.0764495	0.110625	0.0422134
385	P16086	Sptan1	2404	Spectrin alpha chain, non-erythrocytic 1	sp|P16086|SPTN1_RAT Spectrin alpha chain, non-erythrocytic 1 OS=Rattus norvegicus OX=10116 GN=Sptan1 PE=1 SV=2	P16086;A0A0G2JZ69;A0A0G2K1E7;A0A0G2K1Y8;Q6IRK8	Sptan1;Sptan1;Sptan1;Sptan1;Sptan1	2404;2421;2405;2430;2384	sp|P16086|SPTN1_RAT Spectrin alpha chain, non-erythrocytic 1 OS=Rattus norvegicus OX=10116 GN=Sptan1 PE=1 SV=2;tr|A0A0G2JZ69|A0A0G2JZ69_RAT Spectrin alpha chain, non-erythrocytic 1 OS=Rattus norvegicus OX=10116 GN=Sptan1 PE=1 SV=1;tr|A0A0G2K1E7|A0A0G2K1E7_RAT Spectrin alpha chain, non-erythrocytic 1 OS=Rattus norvegicus OX=10116 GN=Sptan1 PE=1 SV=1;tr|A0A0G2K1Y8|A0A0G2K1Y8_RAT Spectrin alpha chai…	1	1.06972e-18	129.29	105.1	SRETENVKSSEEIES	Sptan1	SRETENVKSSEEIES	human		1	TRUE	RETENVKSSEEIE	Sptan1	TRUE	9912.1	8666.4	8160.3	9874.2	8883.6	8423	4991.2	4777.6	5090.7	4730.3	4686.4	7448.1	0.0405541	-0.0752541	0.196407	-0.123611	0.13621	-0.041432	0.0433837	0.00163031	-0.0127569	0.00272384	-0.0534328	0.205457	-0.00610319	0.915864
386	P16086	Sptan1	1485	Spectrin alpha chain, non-erythrocytic 1	sp|P16086|SPTN1_RAT Spectrin alpha chain, non-erythrocytic 1 OS=Rattus norvegicus OX=10116 GN=Sptan1 PE=1 SV=2	P16086;A0A0G2JZ69;A0A0G2K1E7;A0A0G2K1Y8;Q6IRK8	Sptan1;Sptan1;Sptan1;Sptan1;Sptan1	1485;1497;1485;1485;1465	sp|P16086|SPTN1_RAT Spectrin alpha chain, non-erythrocytic 1 OS=Rattus norvegicus OX=10116 GN=Sptan1 PE=1 SV=2;tr|A0A0G2JZ69|A0A0G2JZ69_RAT Spectrin alpha chain, non-erythrocytic 1 OS=Rattus norvegicus OX=10116 GN=Sptan1 PE=1 SV=1;tr|A0A0G2K1E7|A0A0G2K1E7_RAT Spectrin alpha chain, non-erythrocytic 1 OS=Rattus norvegicus OX=10116 GN=Sptan1 PE=1 SV=1;tr|A0A0G2K1Y8|A0A0G2K1Y8_RAT Spectrin alpha chai…	0.898571	2.27827e-05	94.191	68.718	DSVEALIKKHEDFDK	Sptan1	DSVEALIKKHEDFDK	human		1	TRUE				5471.9	4836.5	4058.9	9673.4	3771.7	4847.2	0	0	0	0	0	0	0.010571	-0.0895578	0.0160397	0.673914	-0.272554	-0.0114488							0.150953	0.562627
387	P16086	Sptan1	1369	Spectrin alpha chain, non-erythrocytic 1	sp|P16086|SPTN1_RAT Spectrin alpha chain, non-erythrocytic 1 OS=Rattus norvegicus OX=10116 GN=Sptan1 PE=1 SV=2	P16086;A0A0G2JZ69;A0A0G2K1E7;A0A0G2K1Y8;Q6IRK8	Sptan1;Sptan1;Sptan1;Sptan1;Sptan1	1369;1381;1369;1369;1349	sp|P16086|SPTN1_RAT Spectrin alpha chain, non-erythrocytic 1 OS=Rattus norvegicus OX=10116 GN=Sptan1 PE=1 SV=2;tr|A0A0G2JZ69|A0A0G2JZ69_RAT Spectrin alpha chain, non-erythrocytic 1 OS=Rattus norvegicus OX=10116 GN=Sptan1 PE=1 SV=1;tr|A0A0G2K1E7|A0A0G2K1E7_RAT Spectrin alpha chain, non-erythrocytic 1 OS=Rattus norvegicus OX=10116 GN=Sptan1 PE=1 SV=1;tr|A0A0G2K1Y8|A0A0G2K1Y8_RAT Spectrin alpha chai…	1	9.31873e-05	100.67	90.295	VSSDELAKDVTGAEA	Sptan1	VSSDELAKDVTGAEA	mouse		1	TRUE	SSDELAKDVTGAE	Sptan1	TRUE	4766.4	4837.3	2689.9	17634	1852.5	4316.4	0	0	0	0	0	0	-0.00533841	0.0939132	-0.394264	1.72341	-1.11506	0.00446056							0.306166	0.682621
388	P16086	Sptan1	514	Spectrin alpha chain, non-erythrocytic 1	sp|P16086|SPTN1_RAT Spectrin alpha chain, non-erythrocytic 1 OS=Rattus norvegicus OX=10116 GN=Sptan1 PE=1 SV=2	P16086;A0A0G2JZ69;A0A0G2K1E7;A0A0G2K1Y8;Q6IRK8	Sptan1;Sptan1;Sptan1;Sptan1;Sptan1	514;526;514;514;514	sp|P16086|SPTN1_RAT Spectrin alpha chain, non-erythrocytic 1 OS=Rattus norvegicus OX=10116 GN=Sptan1 PE=1 SV=2;tr|A0A0G2JZ69|A0A0G2JZ69_RAT Spectrin alpha chain, non-erythrocytic 1 OS=Rattus norvegicus OX=10116 GN=Sptan1 PE=1 SV=1;tr|A0A0G2K1E7|A0A0G2K1E7_RAT Spectrin alpha chain, non-erythrocytic 1 OS=Rattus norvegicus OX=10116 GN=Sptan1 PE=1 SV=1;tr|A0A0G2K1Y8|A0A0G2K1Y8_RAT Spectrin alpha chai…	0.999844	0.000750373	70.281	46.718	KKHEDFEKSLSAQEE	Sptan1	KKHEDFEKSLSAQEE	human		1	TRUE	KHEDFEKSLSAQE	Sptan1	TRUE	11399	11108	9826.3	13114	10961	11437	5574.1	6724.4	5688.7	6483.5	4901.9	8233.3	-0.100052	-0.0594103	0.122183	-0.0564898	0.097122	0.05762	-0.0735141	0.2185	-0.128772	0.181315	-0.264822	0.0738055	0.0687161	0.310493
389	P16086	Sptan1	1057	Spectrin alpha chain, non-erythrocytic 1	sp|P16086|SPTN1_RAT Spectrin alpha chain, non-erythrocytic 1 OS=Rattus norvegicus OX=10116 GN=Sptan1 PE=1 SV=2	P16086;A0A0G2JZ69;A0A0G2K1E7;A0A0G2K1Y8	Sptan1;Sptan1;Sptan1;Sptan1	1057;1069;1057;1057	sp|P16086|SPTN1_RAT Spectrin alpha chain, non-erythrocytic 1 OS=Rattus norvegicus OX=10116 GN=Sptan1 PE=1 SV=2;tr|A0A0G2JZ69|A0A0G2JZ69_RAT Spectrin alpha chain, non-erythrocytic 1 OS=Rattus norvegicus OX=10116 GN=Sptan1 PE=1 SV=1;tr|A0A0G2K1E7|A0A0G2K1E7_RAT Spectrin alpha chain, non-erythrocytic 1 OS=Rattus norvegicus OX=10116 GN=Sptan1 PE=1 SV=1;tr|A0A0G2K1Y8|A0A0G2K1Y8_RAT Spectrin alpha chai…	1	0.000605767	71.085	48.031	DNQTRITKEAGSVSL	Sptan1	DNQTRITKEAGSVSL	human		4	TRUE	NQTRITKEAGSVS	Sptan1	TRUE	14596	13642	10840	14614	13037	13429	8406.3	9112.7	6303.2	9984.1	6092.6	8353.6	-0.00396593	-0.0235342	0.00324756	-0.160826	0.0867746	0.0286833	0.212388	0.350143	-0.287616	0.497345	-0.257934	-0.212097	-0.0869322	0.446644
390	P16086	Sptan1	227	Spectrin alpha chain, non-erythrocytic 1	sp|P16086|SPTN1_RAT Spectrin alpha chain, non-erythrocytic 1 OS=Rattus norvegicus OX=10116 GN=Sptan1 PE=1 SV=2	P16086;A0A0G2JZ69;A0A0G2K1E7;A0A0G2K1Y8;Q6IRK8	Sptan1;Sptan1;Sptan1;Sptan1;Sptan1	227;239;227;227;227	sp|P16086|SPTN1_RAT Spectrin alpha chain, non-erythrocytic 1 OS=Rattus norvegicus OX=10116 GN=Sptan1 PE=1 SV=2;tr|A0A0G2JZ69|A0A0G2JZ69_RAT Spectrin alpha chain, non-erythrocytic 1 OS=Rattus norvegicus OX=10116 GN=Sptan1 PE=1 SV=1;tr|A0A0G2K1E7|A0A0G2K1E7_RAT Spectrin alpha chain, non-erythrocytic 1 OS=Rattus norvegicus OX=10116 GN=Sptan1 PE=1 SV=1;tr|A0A0G2K1Y8|A0A0G2K1Y8_RAT Spectrin alpha chai…	0.993325	0.000190337	77.146	48.566	HPEEELIKTKQEEVN	Sptan1	HPEEELIKTKQDEVN	human		1	TRUE				13432	15133	8744.2	15009	10682	11557	5001.9	4991.1	4434.5	5731.4	4852.8	6637.3	0.03239	0.282364	-0.150464	0.0339052	-0.0444007	-0.0316468	0.00379172	0.0220206	-0.254531	0.236998	-0.0457769	-0.00350031	0.0412865	0.528948
391	P16086	Sptan1	1311	Spectrin alpha chain, non-erythrocytic 1	sp|P16086|SPTN1_RAT Spectrin alpha chain, non-erythrocytic 1 OS=Rattus norvegicus OX=10116 GN=Sptan1 PE=1 SV=2	P16086;A0A0G2JZ69;A0A0G2K1E7;A0A0G2K1Y8;Q6IRK8	Sptan1;Sptan1;Sptan1;Sptan1;Sptan1	1311;1323;1311;1311;1291	sp|P16086|SPTN1_RAT Spectrin alpha chain, non-erythrocytic 1 OS=Rattus norvegicus OX=10116 GN=Sptan1 PE=1 SV=2;tr|A0A0G2JZ69|A0A0G2JZ69_RAT Spectrin alpha chain, non-erythrocytic 1 OS=Rattus norvegicus OX=10116 GN=Sptan1 PE=1 SV=1;tr|A0A0G2K1E7|A0A0G2K1E7_RAT Spectrin alpha chain, non-erythrocytic 1 OS=Rattus norvegicus OX=10116 GN=Sptan1 PE=1 SV=1;tr|A0A0G2K1Y8|A0A0G2K1Y8_RAT Spectrin alpha chai…	0.997477	1.96988e-07	91.441	64.9	PESAEDLKEKCTELN	""	""	""							21556	19631	17486	21526	18992	19438	0	0	0	0	0	0	-0.00226929	-0.0592754	0.132263	-0.162917	0.0687347	0.00139144							-0.0545032	0.595063
392	A0A0G2JZ69	Sptan1	1605	Spectrin alpha chain, non-erythrocytic 1	tr|A0A0G2JZ69|A0A0G2JZ69_RAT Spectrin alpha chain, non-erythrocytic 1 OS=Rattus norvegicus OX=10116 GN=Sptan1 PE=1 SV=1	A0A0G2JZ69;A0A0G2K1Y8	Sptan1;Sptan1	1605;1593	tr|A0A0G2JZ69|A0A0G2JZ69_RAT Spectrin alpha chain, non-erythrocytic 1 OS=Rattus norvegicus OX=10116 GN=Sptan1 PE=1 SV=1;tr|A0A0G2K1Y8|A0A0G2K1Y8_RAT Spectrin alpha chain, non-erythrocytic 1 OS=Rattus norvegicus OX=10116 GN=Sptan1 PE=1 SV=1	0.999463	0.0327985	46.37	15.141	QLSKLLSKHQKHQAF	""	""	""							0	0	0	0	0	0	1945.3	1876.5	1819.2	1666	1469.5	2114.5							0.183085	0.152484	0.00177828	-0.00372434	-0.227492	-0.112004	-0.226856	0.0672061
393	A0A0G2JZ69	Sptan1	1592	Spectrin alpha chain, non-erythrocytic 1	tr|A0A0G2JZ69|A0A0G2JZ69_RAT Spectrin alpha chain, non-erythrocytic 1 OS=Rattus norvegicus OX=10116 GN=Sptan1 PE=1 SV=1	A0A0G2JZ69;A0A0G2K1Y8	Sptan1;Sptan1	1592;1580	tr|A0A0G2JZ69|A0A0G2JZ69_RAT Spectrin alpha chain, non-erythrocytic 1 OS=Rattus norvegicus OX=10116 GN=Sptan1 PE=1 SV=1;tr|A0A0G2K1Y8|A0A0G2K1Y8_RAT Spectrin alpha chain, non-erythrocytic 1 OS=Rattus norvegicus OX=10116 GN=Sptan1 PE=1 SV=1	1	1.84754e-06	113.54	96.053	TASDESYKDPTNIQL	Sptan1	TASDESYKDPTNIQL	mouse		1	TRUE	ASDESYKDPTNIQ		TRUE	6851.2	7914.7	4772.9	7480.3	5422.9	6103.6	2777.9	3618.1	2553.9	3491.1	3041.7	4101.8	0.0239917	0.310119	-0.0610771	-0.00790743	-0.0595988	0.0101658	-0.135938	0.266647	-0.341848	0.230545	-0.0109642	0.0109126	0.027139	0.770069
394	A0A0G2JZ69	Sptan1	1601	Spectrin alpha chain, non-erythrocytic 1	tr|A0A0G2JZ69|A0A0G2JZ69_RAT Spectrin alpha chain, non-erythrocytic 1 OS=Rattus norvegicus OX=10116 GN=Sptan1 PE=1 SV=1	A0A0G2JZ69;A0A0G2K1Y8	Sptan1;Sptan1	1601;1589	tr|A0A0G2JZ69|A0A0G2JZ69_RAT Spectrin alpha chain, non-erythrocytic 1 OS=Rattus norvegicus OX=10116 GN=Sptan1 PE=1 SV=1;tr|A0A0G2K1Y8|A0A0G2K1Y8_RAT Spectrin alpha chain, non-erythrocytic 1 OS=Rattus norvegicus OX=10116 GN=Sptan1 PE=1 SV=1	0.987527	0.0142761	43.176	24.295	PTNIQLSKLLSKHQK	""	""	""							8254.8	8673.6	5342	11442	5821	7324.9	0	0	0	0	0	0	0.00933795	0.158685	-0.182094	0.321733	-0.240927	-0.0102158							0.0282205	0.873387
395	P16086	Sptan1	1022	Spectrin alpha chain, non-erythrocytic 1	sp|P16086|SPTN1_RAT Spectrin alpha chain, non-erythrocytic 1 OS=Rattus norvegicus OX=10116 GN=Sptan1 PE=1 SV=2	P16086;A0A0G2JZ69;A0A0G2K1E7;A0A0G2K1Y8;Q6IRK8	Sptan1;Sptan1;Sptan1;Sptan1;Sptan1	1022;1034;1022;1022;1022	sp|P16086|SPTN1_RAT Spectrin alpha chain, non-erythrocytic 1 OS=Rattus norvegicus OX=10116 GN=Sptan1 PE=1 SV=2;tr|A0A0G2JZ69|A0A0G2JZ69_RAT Spectrin alpha chain, non-erythrocytic 1 OS=Rattus norvegicus OX=10116 GN=Sptan1 PE=1 SV=1;tr|A0A0G2K1E7|A0A0G2K1E7_RAT Spectrin alpha chain, non-erythrocytic 1 OS=Rattus norvegicus OX=10116 GN=Sptan1 PE=1 SV=1;tr|A0A0G2K1Y8|A0A0G2K1Y8_RAT Spectrin alpha chai…	0.992246	1.97845e-07	101.95	75.356	FVPAAYVKKLDPAQS	Sptan1	FVPAAYVKKLDPAQS	mouse		1	TRUE	VPAAYVKKLDPAQ	Sptan1	TRUE	28424	29061	24279	33990	26108	23946	7629.1	8151.8	9652	8304.1	8444.5	11438	-0.104876	0.0050489	0.104146	-0.00551329	0.0262085	-0.19933	-0.147981	-0.0310279	0.106716	0.0111252	-0.00739167	0.0208568	0.0135939	0.751005
396	A0A0G2JZA1	Robo2	892	Roundabout guidance receptor 2	tr|A0A0G2JZA1|A0A0G2JZA1_RAT Roundabout guidance receptor 2 OS=Rattus norvegicus OX=10116 GN=Robo2 PE=4 SV=1	A0A0G2JZA1;A0A1W2Q6F3;F1M950	Robo2;Robo2;Robo2	892;760;773	tr|A0A0G2JZA1|A0A0G2JZA1_RAT Roundabout guidance receptor 2 OS=Rattus norvegicus OX=10116 GN=Robo2 PE=4 SV=1;tr|A0A1W2Q6F3|A0A1W2Q6F3_RAT Roundabout guidance receptor 2 OS=Rattus norvegicus OX=10116 GN=Robo2 PE=4 SV=1;tr|F1M950|F1M950_RAT Roundabout guidance receptor 2 OS=Rattus norvegicus OX=10116 GN=Robo2 PE=4 SV=3	1	4.98379e-07	95.417	68.303	YWRRKKRKGLSNYAV	Robo2	YWRRKKRKGLSNYAV	mouse		1	TRUE	WRRKKRKGLSNYA	Robo2	TRUE	15508	15013	12363	16870	13892	18033	6236.5	5980.9	7444.8	6795.7	6674	10289	-0.0627405	-0.0315912	0.0466975	-0.0999317	0.0322028	0.307757	-0.124426	-0.163453	0.0464523	0.0362545	-0.032521	0.182456	0.114679	0.152004
397	Q9JJK1	Gpm6b	124	Neuronal membrane glycoprotein M6-b	sp|Q9JJK1|GPM6B_RAT Neuronal membrane glycoprotein M6-b OS=Rattus norvegicus OX=10116 GN=Gpm6b PE=1 SV=1	Q9JJK1;A0A0G2JZB8;E9PSV8	Gpm6b;Gpm6b;Gpm6b	124;164;124	sp|Q9JJK1|GPM6B_RAT Neuronal membrane glycoprotein M6-b OS=Rattus norvegicus OX=10116 GN=Gpm6b PE=1 SV=1;tr|A0A0G2JZB8|A0A0G2JZB8_RAT Neuronal membrane glycoprotein M6-b OS=Rattus norvegicus OX=10116 GN=Gpm6b PE=3 SV=1;tr|E9PSV8|E9PSV8_RAT Neuronal membrane glycoprotein M6-b OS=Rattus norvegicus OX=10116 GN=Gpm6b PE=3 SV=2	1	1.33268e-05	86.262	65.422	KELHGEFKTTACGRC	Gpm6b	KELHGEFKTTACGRC	rat			TRUE				16331	16687	12164	16398	12873	13616	15976	16667	18159	17345	17241	22391	0.0455436	0.154605	0.05697	-0.107188	-0.0440195	-0.0638961	-0.0914785	-0.00904305	0.00868203	0.0639303	0.0125489	-0.0198781	-0.0480567	0.227894
398	Q9JJK1	Gpm6b	2	Neuronal membrane glycoprotein M6-b	sp|Q9JJK1|GPM6B_RAT Neuronal membrane glycoprotein M6-b OS=Rattus norvegicus OX=10116 GN=Gpm6b PE=1 SV=1	Q9JJK1;A0A0G2JZB8;E9PSV8	Gpm6b;Gpm6b;Gpm6b	2;2;2	sp|Q9JJK1|GPM6B_RAT Neuronal membrane glycoprotein M6-b OS=Rattus norvegicus OX=10116 GN=Gpm6b PE=1 SV=1;tr|A0A0G2JZB8|A0A0G2JZB8_RAT Neuronal membrane glycoprotein M6-b OS=Rattus norvegicus OX=10116 GN=Gpm6b PE=3 SV=1;tr|E9PSV8|E9PSV8_RAT Neuronal membrane glycoprotein M6-b OS=Rattus norvegicus OX=10116 GN=Gpm6b PE=3 SV=2	1	4.2551e-40	153.72	147.45	______MKPAMETAA	""	""	""							8795.8	7018.7	6084	13204	8634.7	9067.8	7493.6	6841.3	7298.6	7907.5	7450.1	8332.3	-0.098843	-0.346504	-0.194216	0.328607	0.12819	0.0979652	0.063928	-0.0461132	-0.0587292	0.178286	0.049619	-0.198428	0.211368	0.0051011
399	A0A0G2JZD1	Ppp2r5c	99	Serine/threonine-protein phosphatase 2A 56 kDa regulatory subunit	tr|A0A0G2JZD1|A0A0G2JZD1_RAT Serine/threonine-protein phosphatase 2A 56 kDa regulatory subunit OS=Rattus norvegicus OX=10116 GN=Ppp2r5c PE=1 SV=1	A0A0G2JZD1;D4A1A5	Ppp2r5c;Ppp2r5c	99;45	tr|A0A0G2JZD1|A0A0G2JZD1_RAT Serine/threonine-protein phosphatase 2A 56 kDa regulatory subunit OS=Rattus norvegicus OX=10116 GN=Ppp2r5c PE=1 SV=1;tr|D4A1A5|D4A1A5_RAT Serine/threonine-protein phosphatase 2A 56 kDa regulatory subunit OS=Rattus norvegicus OX=10116 GN=Ppp2r5c PE=1 SV=2	1	0.00454094	74.517	11.675	QEKLFIQKLRQCCVL	Ppp2r5c	QEKLFIQKLRQCCVL	human		1	TRUE				0	0	0	0	0	0	0	0	0	0	0	0													0	0
400	Q63511	Kcnj9	27	G protein-activated inward rectifier potassium channel 3	sp|Q63511|KCNJ9_RAT G protein-activated inward rectifier potassium channel 3 OS=Rattus norvegicus OX=10116 GN=Kcnj9 PE=1 SV=2	Q63511;A0A0G2JZD9	Kcnj9;Kcnj9	27;27	sp|Q63511|KCNJ9_RAT G protein-activated inward rectifier potassium channel 3 OS=Rattus norvegicus OX=10116 GN=Kcnj9 PE=1 SV=2;tr|A0A0G2JZD9|A0A0G2JZD9_RAT G protein-activated inward rectifier potassium channel 3 OS=Rattus norvegicus OX=10116 GN=Kcnj9 PE=3 SV=1	1	0.0195353	51.193	23.31	GRQRYVEKDGRCNVQ	Kcnj9	GRQRYVEKDGRCNVQ	human		1	TRUE				131750	124640	97583	144590	102720	113230	79073	73430	66973	62461	60976	75468	0.0130477	0.0109616	0.0163683	-0.011426	-0.0923364	-0.0526285	0.312856	0.227388	-0.0113676	0.00942158	-0.0679976	-0.169877	-0.12958	0.0577469
401	Q9Z2X3	Psmd10	30	26S proteasome non-ATPase regulatory subunit 10	sp|Q9Z2X3|PSD10_RAT 26S proteasome non-ATPase regulatory subunit 10 OS=Rattus norvegicus OX=10116 GN=Psmd10 PE=2 SV=1	Q9Z2X3;A0A0G2JZI5	Psmd10;Psmd10	30;30	sp|Q9Z2X3|PSD10_RAT 26S proteasome non-ATPase regulatory subunit 10 OS=Rattus norvegicus OX=10116 GN=Psmd10 PE=2 SV=1;tr|A0A0G2JZI5|A0A0G2JZI5_RAT 26S proteasome non-ATPase regulatory subunit 10 OS=Rattus norvegicus OX=10116 GN=Psmd10 PE=1 SV=1	1	1.21392e-11	114.24	71.684	KESILADKSLATRTD	Psmd10	KESILADKSLATRTD	human		7	TRUE				12027	9366.7	6647.2	11847	9545.6	8772.9	5971.5	7087.6	5312.3	5794.3	5481.3	7314.9	0.231322	-0.0513926	-0.187715	0.0509282	0.151654	-0.0709589	0.0650641	0.333615	-0.188311	0.0584003	-0.064421	-0.0576035	0.0101305	0.892928
402	P48768	Slc8a2	454	Sodium/calcium exchanger 2	sp|P48768|NAC2_RAT Sodium/calcium exchanger 2 OS=Rattus norvegicus OX=10116 GN=Slc8a2 PE=1 SV=1	P48768;A0A0G2JZK7;F1M9A2	Slc8a2;Slc8a2;Slc8a2	454;454;454	sp|P48768|NAC2_RAT Sodium/calcium exchanger 2 OS=Rattus norvegicus OX=10116 GN=Slc8a2 PE=1 SV=1;tr|A0A0G2JZK7|A0A0G2JZK7_RAT Sodium/calcium exchanger 2 OS=Rattus norvegicus OX=10116 GN=Slc8a2 PE=3 SV=1;tr|F1M9A2|F1M9A2_RAT Sodium/calcium exchanger 2 OS=Rattus norvegicus OX=10116 GN=Slc8a2 PE=3 SV=3	1	1.37201e-50	182.17	167.08	SEGTLVFKPGETQKE	Slc8a2	SEGTLVFKPGETQKD	mouse		1	TRUE	EGTLVFKPGETQK	Slc8a2	TRUE	41349	42239	31565	48486	36970	30834	16808	22672	14612	19130	15724	22426	-0.0577772	0.0508957	-0.0108821	0.0133	0.034427	-0.328237	-0.000160268	0.452951	-0.286773	0.223324	-0.10225	0.000451679	-0.000587056	0.993109
403	P48768	Slc8a2	618	Sodium/calcium exchanger 2	sp|P48768|NAC2_RAT Sodium/calcium exchanger 2 OS=Rattus norvegicus OX=10116 GN=Slc8a2 PE=1 SV=1	P48768;A0A0G2JZK7;F1M9A2	Slc8a2;Slc8a2;Slc8a2	618;618;618	sp|P48768|NAC2_RAT Sodium/calcium exchanger 2 OS=Rattus norvegicus OX=10116 GN=Slc8a2 PE=1 SV=1;tr|A0A0G2JZK7|A0A0G2JZK7_RAT Sodium/calcium exchanger 2 OS=Rattus norvegicus OX=10116 GN=Slc8a2 PE=3 SV=1;tr|F1M9A2|F1M9A2_RAT Sodium/calcium exchanger 2 OS=Rattus norvegicus OX=10116 GN=Slc8a2 PE=3 SV=3	1	3.95774e-11	106.52	88.824	LGQPQWLKRGISALL	Slc8a2	LGQPQWLKRGISALL	mouse		1	TRUE	GQPQWLKRGISAL	Slc8a2	TRUE	11192	13285	7776.1	75823	5604.2	9930.7	0	0	0	0	0	0	0.00937613	0.334656	-0.0795513	2.61091	-0.73481	-0.010254							0.533787	0.561995
404	P48768	Slc8a2	111	Sodium/calcium exchanger 2	sp|P48768|NAC2_RAT Sodium/calcium exchanger 2 OS=Rattus norvegicus OX=10116 GN=Slc8a2 PE=1 SV=1	P48768;A0A0G2JZK7;F1M9A2	Slc8a2;Slc8a2;Slc8a2	111;111;111	sp|P48768|NAC2_RAT Sodium/calcium exchanger 2 OS=Rattus norvegicus OX=10116 GN=Slc8a2 PE=1 SV=1;tr|A0A0G2JZK7|A0A0G2JZK7_RAT Sodium/calcium exchanger 2 OS=Rattus norvegicus OX=10116 GN=Slc8a2 PE=3 SV=1;tr|F1M9A2|F1M9A2_RAT Sodium/calcium exchanger 2 OS=Rattus norvegicus OX=10116 GN=Slc8a2 PE=3 SV=3	1	1.7188e-69	182.35	149.65	EKEITITKANGETSV	Slc8a2	EKEITITKANGETSV	mouse		1	TRUE	KEITITKANGETS	Slc8a2	TRUE	39854	35032	29698	37297	29848	30493	17315	17903	19531	15140	16879	22631	0.136051	0.0279494	0.148114	-0.118253	-0.0273377	-0.0973251	0.0147129	0.0842391	0.103838	-0.142149	-0.0279899	-0.0144215	-0.147475	0.00144485
405	P48768	Slc8a2	320	Sodium/calcium exchanger 2	sp|P48768|NAC2_RAT Sodium/calcium exchanger 2 OS=Rattus norvegicus OX=10116 GN=Slc8a2 PE=1 SV=1	P48768;A0A0G2JZK7;F1M9A2	Slc8a2;Slc8a2;Slc8a2	320;320;320	sp|P48768|NAC2_RAT Sodium/calcium exchanger 2 OS=Rattus norvegicus OX=10116 GN=Slc8a2 PE=1 SV=1;tr|A0A0G2JZK7|A0A0G2JZK7_RAT Sodium/calcium exchanger 2 OS=Rattus norvegicus OX=10116 GN=Slc8a2 PE=3 SV=1;tr|F1M9A2|F1M9A2_RAT Sodium/calcium exchanger 2 OS=Rattus norvegicus OX=10116 GN=Slc8a2 PE=3 SV=3	0.999044	0.00039911	79.693	39.776	REVIQILKDLKQKHP	Slc8a2	REVIQILKDLKQKHP	mouse		1	TRUE	EVIQILKDLKQKH	Slc8a2	TRUE	0	0	0	0	0	0	0	0	0	0	0	0													0	0
406	P48768	Slc8a2	604	Sodium/calcium exchanger 2	sp|P48768|NAC2_RAT Sodium/calcium exchanger 2 OS=Rattus norvegicus OX=10116 GN=Slc8a2 PE=1 SV=1	P48768;A0A0G2JZK7;F1M9A2	Slc8a2;Slc8a2;Slc8a2	604;604;604	sp|P48768|NAC2_RAT Sodium/calcium exchanger 2 OS=Rattus norvegicus OX=10116 GN=Slc8a2 PE=1 SV=1;tr|A0A0G2JZK7|A0A0G2JZK7_RAT Sodium/calcium exchanger 2 OS=Rattus norvegicus OX=10116 GN=Slc8a2 PE=3 SV=1;tr|F1M9A2|F1M9A2_RAT Sodium/calcium exchanger 2 OS=Rattus norvegicus OX=10116 GN=Slc8a2 PE=3 SV=3	1	6.69588e-05	90.707	71.129	DDEEYEKKDNFFIEL	Slc8a2	DDEEYEKKDNFFIEL	mouse		1	TRUE	DEEYEKKDNFFIE	Slc8a2	TRUE	8793	8193.3	6486.4	20645	6391.7	8239.9	0	0	0	0	0	0	0.000898654	-0.0230625	-0.00161702	1.07363	-0.205555	0.0600405							0.317297	0.381838
407	P48768	Slc8a2	254	Sodium/calcium exchanger 2	sp|P48768|NAC2_RAT Sodium/calcium exchanger 2 OS=Rattus norvegicus OX=10116 GN=Slc8a2 PE=1 SV=1	P48768;Q01728;A0A0G2JZK7;M0R3V7;F1M9A2	Slc8a2;Slc8a1;Slc8a2;Slc8a1;Slc8a2	254;257;254;257;254	sp|P48768|NAC2_RAT Sodium/calcium exchanger 2 OS=Rattus norvegicus OX=10116 GN=Slc8a2 PE=1 SV=1;sp|Q01728|NAC1_RAT Sodium/calcium exchanger 1 OS=Rattus norvegicus OX=10116 GN=Slc8a1 PE=1 SV=3;tr|A0A0G2JZK7|A0A0G2JZK7_RAT Sodium/calcium exchanger 2 OS=Rattus norvegicus OX=10116 GN=Slc8a2 PE=3 SV=1;tr|M0R3V7|M0R3V7_RAT Na(+)/Ca(2+)-exchange protein 1 OS=Rattus norvegicus OX=10116 GN=Slc8a1 PE=3 SV=…	0.999995	0.00228904	86.011	52.144	DKRLLFYKYVYKRYR	Slc8a2	DKRLLFYKYVYKRYR	mouse		1	TRUE	KRLLFYKYVYKRY;RRLLFYKYVYKRY	Slc8a2	TRUE	30690	29250	23149	55377	30327	29759	3219.2	2824.7	3650.7	3071.1	2517.8	3595.9	-0.0684694	-0.0598518	-0.0388664	0.62441	0.168066	0.0399584	0.101381	-0.0658758	0.198234	0.07023	-0.259067	-0.15438	0.0237072	0.759973
408	P48768	Slc8a2	278	Sodium/calcium exchanger 2	sp|P48768|NAC2_RAT Sodium/calcium exchanger 2 OS=Rattus norvegicus OX=10116 GN=Slc8a2 PE=1 SV=1	P48768;A0A0G2JZK7;F1M9A2	Slc8a2;Slc8a2;Slc8a2	278;278;278	sp|P48768|NAC2_RAT Sodium/calcium exchanger 2 OS=Rattus norvegicus OX=10116 GN=Slc8a2 PE=1 SV=1;tr|A0A0G2JZK7|A0A0G2JZK7_RAT Sodium/calcium exchanger 2 OS=Rattus norvegicus OX=10116 GN=Slc8a2 PE=3 SV=1;tr|F1M9A2|F1M9A2_RAT Sodium/calcium exchanger 2 OS=Rattus norvegicus OX=10116 GN=Slc8a2 PE=3 SV=3	1	6.63888e-16	80.43	70.372	GAEGDPPKSIELDGT	""	""	""							1602.2	1687.6	645.81	2335.8	1021.5	1637	0	0	0	0	0	0	-0.0782345	0.0746339	-0.952685	0.306989	-0.473898	0.105636							0.298338	0.416227
409	P48768	Slc8a2	594	Sodium/calcium exchanger 2	sp|P48768|NAC2_RAT Sodium/calcium exchanger 2 OS=Rattus norvegicus OX=10116 GN=Slc8a2 PE=1 SV=1	P48768;A0A0G2JZK7;F1M9A2	Slc8a2;Slc8a2;Slc8a2	594;594;594	sp|P48768|NAC2_RAT Sodium/calcium exchanger 2 OS=Rattus norvegicus OX=10116 GN=Slc8a2 PE=1 SV=1;tr|A0A0G2JZK7|A0A0G2JZK7_RAT Sodium/calcium exchanger 2 OS=Rattus norvegicus OX=10116 GN=Slc8a2 PE=3 SV=1;tr|F1M9A2|F1M9A2_RAT Sodium/calcium exchanger 2 OS=Rattus norvegicus OX=10116 GN=Slc8a2 PE=3 SV=3	1	6.41378e-50	172.1	140.58	TMKTLQVKIVDDEEY	Slc8a2	TMKTLQVKIVDDEEY	mouse		1	TRUE	MKTLQVKIVDDEE	Slc8a2	TRUE	35224	34012	27181	37385	29659	35092	0	0	0	0	0	0	-0.016218	0.0112168	0.0462436	-0.0889558	-0.0106051	0.131236							-0.00318912	0.97096
410	D3ZQ26	Rnf25	119	RCG24023	tr|D3ZQ26|D3ZQ26_RAT RCG24023 OS=Rattus norvegicus OX=10116 GN=Rnf25 PE=1 SV=1	D3ZQ26;A0A0G2JZP3	Rnf25;Rnf25	119;86	tr|D3ZQ26|D3ZQ26_RAT RCG24023 OS=Rattus norvegicus OX=10116 GN=Rnf25 PE=1 SV=1;tr|A0A0G2JZP3|A0A0G2JZP3_RAT Ring finger protein 25 OS=Rattus norvegicus OX=10116 GN=Rnf25 PE=1 SV=1	0.983349	6.68092e-19	141	120.88	MLYELIEKGKEILTD	Rnf25	MLYELIEKGKEILTD	mouse		1	TRUE	LYELIEKGKEILT	Rnf25	TRUE	39377	37841	29099	74714	29711	34853	0	0	0	0	0	0	-0.00037827	0.0201684	-0.000340099	0.765009	-0.153033	-0.0235782							0.189649	0.474768
411	D3ZQ26	Rnf25	329	RCG24023	tr|D3ZQ26|D3ZQ26_RAT RCG24023 OS=Rattus norvegicus OX=10116 GN=Rnf25 PE=1 SV=1	D3ZQ26;A0A0G2JZP3	Rnf25;Rnf25	329;296	tr|D3ZQ26|D3ZQ26_RAT RCG24023 OS=Rattus norvegicus OX=10116 GN=Rnf25 PE=1 SV=1;tr|A0A0G2JZP3|A0A0G2JZP3_RAT Ring finger protein 25 OS=Rattus norvegicus OX=10116 GN=Rnf25 PE=1 SV=1	1	0.0013968	64.04	25.638	QRLGETQKSMLDPPR	Rnf25	QRLGETQKAMLDPPK	human		3	TRUE	RPGETQKSVLDPP	Rnf25	TRUE	2625.1	2519.4	1662.9	16438	1097.1	1973.5	0	0	0	0	0	0	0.110765	0.129423	-0.111484	2.59872	-0.89421	-0.14798							0.475941	0.617499
412	A0A0G2JZP9	Rnf11l1	81	Ring finger protein 11-like 1	tr|A0A0G2JZP9|A0A0G2JZP9_RAT Ring finger protein 11-like 1 OS=Rattus norvegicus OX=10116 GN=Rnf11l1 PE=1 SV=1	A0A0G2JZP9	Rnf11l1	81	tr|A0A0G2JZP9|A0A0G2JZP9_RAT Ring finger protein 11-like 1 OS=Rattus norvegicus OX=10116 GN=Rnf11l1 PE=1 SV=1	1	0.00256238	51.03	40.834	GLIQHLPKGVYDPGR	Rnf11	GLIQHLPKGVYDPGR	mouse		1	TRUE	LIQHLPKGVYDPG		TRUE	3945.8	3125.5	2479.9	10612	3392.8	4319.1	0	0	0	0	0	0	-0.0171681	-0.275449	-0.250782	1.2515	0.0186922	0.266115							0.693236	0.0841825
413	A0A0G2JZT1	Nwd2	1513	NACHT and WD repeat domain-containing 2	tr|A0A0G2JZT1|A0A0G2JZT1_RAT NACHT and WD repeat domain-containing 2 OS=Rattus norvegicus OX=10116 GN=Nwd2 PE=4 SV=1	A0A0G2JZT1	Nwd2	1513	tr|A0A0G2JZT1|A0A0G2JZT1_RAT NACHT and WD repeat domain-containing 2 OS=Rattus norvegicus OX=10116 GN=Nwd2 PE=4 SV=1	0.986606	0.0169224	50.607	9.5777	DRVDAALKIKIATSN	""	""	""							10271	9918.3	7600	18549	9005.2	9527	0	0	0	0	0	0	-0.0368579	-0.00932008	-0.0349414	0.657268	0.0270974	0.00752981							0.257672	0.218635
414	P63003	Tle5	112	TLE family member 5	sp|P63003|TLE5_RAT TLE family member 5 OS=Rattus norvegicus OX=10116 GN=Tle5 PE=1 SV=1	P63003;A0A0G2JZT6	Tle5;Tle5	112;109	sp|P63003|TLE5_RAT TLE family member 5 OS=Rattus norvegicus OX=10116 GN=Tle5 PE=1 SV=1;tr|A0A0G2JZT6|A0A0G2JZT6_RAT TLE family member 5 OS=Rattus norvegicus OX=10116 GN=Tle5 PE=1 SV=1	1	9.23071e-05	80.706	51.407	LGAIERAKQVTAPEL	Aes	LGAIERAKQVTAPEL	human		4	TRUE	GAIERAKQVTAPE		TRUE	14003	14040	11445	15540	12959	14033	1940.4	1661.6	2257.2	2212.5	2115.2	2296.9	-0.111533	-0.0297759	0.0338708	-0.119921	0.0303876	0.0444254	-0.057651	-0.260085	0.0759112	0.168468	0.0608791	-0.229729	0.0631334	0.313919
415	P63003	Tle5	83	TLE family member 5	sp|P63003|TLE5_RAT TLE family member 5 OS=Rattus norvegicus OX=10116 GN=Tle5 PE=1 SV=1	P63003;Q07141;A0A0G2JZT6;A0A0G2K7M5;E9PTW9;F1LQJ5;F1M0E7	Tle5;Tle4;Tle5;Tle4;Tle2;Tle4;Tle4	83;89;80;89;82;89;81	sp|P63003|TLE5_RAT TLE family member 5 OS=Rattus norvegicus OX=10116 GN=Tle5 PE=1 SV=1;sp|Q07141|TLE4_RAT Transducin-like enhancer protein 4 OS=Rattus norvegicus OX=10116 GN=Tle4 PE=1 SV=2;tr|A0A0G2JZT6|A0A0G2JZT6_RAT TLE family member 5 OS=Rattus norvegicus OX=10116 GN=Tle5 PE=1 SV=1;tr|A0A0G2K7M5|A0A0G2K7M5_RAT Transducin-like enhancer protein 4 OS=Rattus norvegicus OX=10116 GN=Tle4 PE=1 SV=1;t…	1	0.0172767	103.75	42.391	HKQAEIVKRLNGICA	Aes	HKQAEIVKRLNGICA	human		2	TRUE				9079.8	8137.5	7045	9470	8886	9094.3	3678.1	3454.5	3930.2	3723.4	3313.4	4873.6	-0.0355397	-0.115665	0.0348213	-0.133474	0.187036	0.119633	0.00483829	-0.0642982	0.0158624	0.0592934	-0.15172	-0.00454688	0.0525118	0.291394
416	G3V8G1	Agtpbp1	283	ATP/GTP binding protein 1 (Predicted), isoform CRA_a	tr|G3V8G1|G3V8G1_RAT ATP/GTP binding protein 1 (Predicted), isoform CRA_a OS=Rattus norvegicus OX=10116 GN=Agtpbp1 PE=3 SV=1	G3V8G1;A0A0G2JZV3	Agtpbp1;Agtpbp1	283;283	tr|G3V8G1|G3V8G1_RAT ATP/GTP binding protein 1 (Predicted), isoform CRA_a OS=Rattus norvegicus OX=10116 GN=Agtpbp1 PE=3 SV=1;tr|A0A0G2JZV3|A0A0G2JZV3_RAT ATP/GTP-binding protein 1 OS=Rattus norvegicus OX=10116 GN=Agtpbp1 PE=3 SV=1	1	0.000971747	77.677	42.985	LKSVTNIKLGRKAFI	Agtpbp1	LKSVTNIKLGRKAFI	human		1	TRUE				0	0	0	0	0	0	2489.5	2066.2	2371.9	1706	2494.2	3084.4							0.127489	-0.12004	-0.0269417	-0.380954	0.1243	0.0212106	-0.0719836	0.652747
417	A0A0G2JZX5	Iqsec2	204	IQ motif and Sec7 domain ArfGEF 2	tr|A0A0G2JZX5|A0A0G2JZX5_RAT IQ motif and Sec7 domain ArfGEF 2 OS=Rattus norvegicus OX=10116 GN=Iqsec2 PE=1 SV=1	A0A0G2JZX5	Iqsec2	204	tr|A0A0G2JZX5|A0A0G2JZX5_RAT IQ motif and Sec7 domain ArfGEF 2 OS=Rattus norvegicus OX=10116 GN=Iqsec2 PE=1 SV=1	1	0.000192328	60.735	52.646	NPAYFEGKPASLDEG	Iqsec2	NPAYFEGKPASLDEG	mouse		1	TRUE	PAYFEGKPASLDE	Iqsec2	TRUE	4452.8	3544.4	3271.9	4008.9	3809.1	4910.9	0	0	0	0	0	0	0.003722	-0.2475	-0.00444037	-0.306423	0.032161	0.297867							0.0906078	0.616609
418	A0A0G2JZX5	Iqsec2	708	IQ motif and Sec7 domain ArfGEF 2	tr|A0A0G2JZX5|A0A0G2JZX5_RAT IQ motif and Sec7 domain ArfGEF 2 OS=Rattus norvegicus OX=10116 GN=Iqsec2 PE=1 SV=1	A0A0G2JZX5	Iqsec2	708	tr|A0A0G2JZX5|A0A0G2JZX5_RAT IQ motif and Sec7 domain ArfGEF 2 OS=Rattus norvegicus OX=10116 GN=Iqsec2 PE=1 SV=1	1	0.000900939	78.334	36.886	MKLDDFIKNLRGVDN	Iqsec2	MKLDDFIKNLRGVDN	mouse		1	TRUE	KLDDFIKNLRGVD	Iqsec2	TRUE	5175.7	5117.4	4245.6	11591	3428	4231.3	805.26	689.47	588.75	1709.8	1008.2	1197.3	-0.0326037	0.029003	0.118033	0.971937	-0.373289	-0.170386	-0.0782772	-0.280897	-0.614695	1.04482	0.240068	0.0785686	0.31222	0.0846761
419	A0A0G2JZX5	Iqsec2	931	IQ motif and Sec7 domain ArfGEF 2	tr|A0A0G2JZX5|A0A0G2JZX5_RAT IQ motif and Sec7 domain ArfGEF 2 OS=Rattus norvegicus OX=10116 GN=Iqsec2 PE=1 SV=1	A0A0G2JZX5	Iqsec2	931	tr|A0A0G2JZX5|A0A0G2JZX5_RAT IQ motif and Sec7 domain ArfGEF 2 OS=Rattus norvegicus OX=10116 GN=Iqsec2 PE=1 SV=1	1	4.3878e-61	170.95	149.89	YGAGDGLKRGALSSS	Iqsec2	YGAGDGLKRGALSSS	mouse			TRUE				8589.3	8357.8	8021.1	9949	8607.7	7990.9	4863.8	5366.2	5234.9	5852.1	6120.6	7799.9	-0.049901	-0.0113686	0.28778	0.00347147	0.206888	-0.00121307	-0.214277	-0.0511131	-0.192817	0.0893884	0.111402	0.0516822	0.157186	0.00415904
420	A0A0G2JZX5	Iqsec2	892	IQ motif and Sec7 domain ArfGEF 2	tr|A0A0G2JZX5|A0A0G2JZX5_RAT IQ motif and Sec7 domain ArfGEF 2 OS=Rattus norvegicus OX=10116 GN=Iqsec2 PE=1 SV=1	A0A0G2JZX5	Iqsec2	892	tr|A0A0G2JZX5|A0A0G2JZX5_RAT IQ motif and Sec7 domain ArfGEF 2 OS=Rattus norvegicus OX=10116 GN=Iqsec2 PE=1 SV=1	0.994843	0.0170604	49.368	11.646	RVESELEKQKGMMRP	""	""	""							3023.7	3353.4	3378.8	4324.9	3318.1	3348.8	0	0	0	0	0	0	-0.327827	-0.100568	0.268791	0.029886	0.0599168	-0.0276276							0.0739266	0.656942
421	A0A0G2JZY0	Lsm14b	19	LSM family member 14B	tr|A0A0G2JZY0|A0A0G2JZY0_RAT LSM family member 14B OS=Rattus norvegicus OX=10116 GN=Lsm14b PE=1 SV=1	A0A0G2JZY0	Lsm14b	19	tr|A0A0G2JZY0|A0A0G2JZY0_RAT LSM family member 14B OS=Rattus norvegicus OX=10116 GN=Lsm14b PE=1 SV=1	1	0.0125682	46.447	17.03	SKISLISKAQIRYEG	Lsm14b	SKISLISKAQIRYEG	human		1	TRUE				1340	2639.9	558.84	29177	0	1091.8	0	0	0	0	0	0	0.0708881	1.12709	-0.754416	4.35678	-2.74819	-0.0717659							0.364421	0.847464
422	A0A0G2K012	Ubxn6	509	UBX domain protein 6	tr|A0A0G2K012|A0A0G2K012_RAT UBX domain protein 6 OS=Rattus norvegicus OX=10116 GN=Ubxn6 PE=1 SV=1	A0A0G2K012;M0RAE4	Ubxn6;Ubxn6	509;380	tr|A0A0G2K012|A0A0G2K012_RAT UBX domain protein 6 OS=Rattus norvegicus OX=10116 GN=Ubxn6 PE=1 SV=1;tr|M0RAE4|M0RAE4_RAT Similar to UBX domain containing 1, isoform CRA_c OS=Rattus norvegicus OX=10116 GN=Ubxn6 PE=1 SV=1	1	3.85117e-05	55.588	39.282	AAGAEPAKSVLRPEL	""	""	""							2570.8	4327	1744.5	10955	510.17	2977.6	0	0	0	0	0	0	-0.18284	0.646259	-0.305822	1.74982	-2.26231	0.181963							-0.162706	0.878728
423	A0A0G2K012	Ubxn6	118	UBX domain protein 6	tr|A0A0G2K012|A0A0G2K012_RAT UBX domain protein 6 OS=Rattus norvegicus OX=10116 GN=Ubxn6 PE=1 SV=1	A0A0G2K012;M0RAE4	Ubxn6;Ubxn6	118;35	tr|A0A0G2K012|A0A0G2K012_RAT UBX domain protein 6 OS=Rattus norvegicus OX=10116 GN=Ubxn6 PE=1 SV=1;tr|M0RAE4|M0RAE4_RAT Similar to UBX domain containing 1, isoform CRA_c OS=Rattus norvegicus OX=10116 GN=Ubxn6 PE=1 SV=1	1	0.00208574	68.371	44.035	GEKTSKGKSPQLALR	""	""	""							15335	13573	11749	13791	11823	15198	0	0	0	0	0	0	0.0472691	-0.0508698	0.0994007	-0.264471	-0.0742612	0.187193							-0.0824463	0.5507
424	A0A0G2K012	Ubxn6	105	UBX domain protein 6	tr|A0A0G2K012|A0A0G2K012_RAT UBX domain protein 6 OS=Rattus norvegicus OX=10116 GN=Ubxn6 PE=1 SV=1	A0A0G2K012;M0RAE4	Ubxn6;Ubxn6	105;22	tr|A0A0G2K012|A0A0G2K012_RAT UBX domain protein 6 OS=Rattus norvegicus OX=10116 GN=Ubxn6 PE=1 SV=1;tr|M0RAE4|M0RAE4_RAT Similar to UBX domain containing 1, isoform CRA_c OS=Rattus norvegicus OX=10116 GN=Ubxn6 PE=1 SV=1	0.999988	0.00110187	67.326	49.187	KSAGPGQKLTDSAGE	""	""	""							0	0	0	0	0	0	3352.7	3349.9	3647.4	2811.5	4139.4	3941.6							-0.00814656	0.0119953	0.0287805	-0.225335	0.290042	-0.190101	-0.0526743	0.737266
425	A0A0G2K079	Bcas1	80	Breast carcinoma-amplified sequence 1 homolog	tr|A0A0G2K079|A0A0G2K079_RAT Breast carcinoma-amplified sequence 1 homolog OS=Rattus norvegicus OX=10116 GN=Bcas1 PE=1 SV=1	A0A0G2K079	Bcas1	80	tr|A0A0G2K079|A0A0G2K079_RAT Breast carcinoma-amplified sequence 1 homolog OS=Rattus norvegicus OX=10116 GN=Bcas1 PE=1 SV=1	0.996358	3.81124e-10	108.34	90.199	PTTPANLKSDKADLT	""	""	""							4057.7	5266.7	3981.4	4440.6	3950.1	3982	0	0	0	0	0	0	-0.168648	0.285539	0.240388	-0.197194	0.0462808	-0.0429464							-0.183713	0.259045
428	P15999	Atp5f1a	132	ATP synthase subunit alpha, mitochondrial	sp|P15999|ATPA_RAT ATP synthase subunit alpha, mitochondrial OS=Rattus norvegicus OX=10116 GN=Atp5f1a PE=1 SV=2	P15999;F1LP05;A0A0G2K099	Atp5f1a;Atp5f1a;NA	132;132;157	sp|P15999|ATPA_RAT ATP synthase subunit alpha, mitochondrial OS=Rattus norvegicus OX=10116 GN=Atp5f1a PE=1 SV=2;tr|F1LP05|F1LP05_RAT ATP synthase subunit alpha OS=Rattus norvegicus OX=10116 GN=Atp5f1a PE=1 SV=1;tr|A0A0G2K099|A0A0G2K099_RAT ATP synthase F1 subunit alpha OS=Rattus norvegicus OX=10116 PE=1 SV=1	1	0.0525169	62.717	15.65	IKEGDIVKRTGAIVD	""	""	""							12902	13360	9681.5	13359	11579	12107	9610	9340.1	6061.3	9350.1	5690.2	7913.3	-0.0410774	0.0871976	-0.0189478	-0.149499	0.0565403	0.0200398	0.357995	0.338244	-0.391532	0.355235	-0.403972	-0.337675	-0.149618	0.328023
429	P15999	Atp5f1a	498	ATP synthase subunit alpha, mitochondrial	sp|P15999|ATPA_RAT ATP synthase subunit alpha, mitochondrial OS=Rattus norvegicus OX=10116 GN=Atp5f1a PE=1 SV=2	P15999;F1LP05;A0A0G2K099	Atp5f1a;Atp5f1a;NA	498;498;453	sp|P15999|ATPA_RAT ATP synthase subunit alpha, mitochondrial OS=Rattus norvegicus OX=10116 GN=Atp5f1a PE=1 SV=2;tr|F1LP05|F1LP05_RAT ATP synthase subunit alpha OS=Rattus norvegicus OX=10116 GN=Atp5f1a PE=1 SV=1;tr|A0A0G2K099|A0A0G2K099_RAT ATP synthase F1 subunit alpha OS=Rattus norvegicus OX=10116 PE=1 SV=1	0.998798	0.027043	49.5	26.125	GVRGYLDKLEPSKIT	Atp5f1a	GVRGYLDKLEPSKIT	human		3	TRUE	VRGYLDKLEPSKI		TRUE	17631	15842	14131	19847	15377	16679	0	0	0	0	0	0	-0.0319346	-0.108345	0.0852364	-0.0197665	0.0244268	0.0408543							0.0335192	0.689702
430	P15999	Atp5f1a	539	ATP synthase subunit alpha, mitochondrial	sp|P15999|ATPA_RAT ATP synthase subunit alpha, mitochondrial OS=Rattus norvegicus OX=10116 GN=Atp5f1a PE=1 SV=2	P15999;F1LP05;A0A0G2K099	Atp5f1a;Atp5f1a;NA	539;539;494	sp|P15999|ATPA_RAT ATP synthase subunit alpha, mitochondrial OS=Rattus norvegicus OX=10116 GN=Atp5f1a PE=1 SV=2;tr|F1LP05|F1LP05_RAT ATP synthase subunit alpha OS=Rattus norvegicus OX=10116 GN=Atp5f1a PE=1 SV=1;tr|A0A0G2K099|A0A0G2K099_RAT ATP synthase F1 subunit alpha OS=Rattus norvegicus OX=10116 PE=1 SV=1	0.960268	0.00757556	56.043	32.438	ISEQSDAKLKEIVTN	Atp5f1a	ISEQSDAKLKEIVTN	human		2	TRUE	SEQSDAKLKEIVT		TRUE	12995	10676	7353.8	6648.2	5296.9	4293.5	13824	13175	16468	9822.4	11617	14467	0.714751	0.509115	0.329778	-0.410809	-0.326284	-0.730109	0.154189	0.106164	0.322061	-0.302043	-0.102658	-0.195633	-0.659685	7.96898e-05
431	P15999	Atp5f1a	261	ATP synthase subunit alpha, mitochondrial	sp|P15999|ATPA_RAT ATP synthase subunit alpha, mitochondrial OS=Rattus norvegicus OX=10116 GN=Atp5f1a PE=1 SV=2	P15999;F1LP05;A0A0G2K099	Atp5f1a;Atp5f1a;NA	261;261;259	sp|P15999|ATPA_RAT ATP synthase subunit alpha, mitochondrial OS=Rattus norvegicus OX=10116 GN=Atp5f1a PE=1 SV=2;tr|F1LP05|F1LP05_RAT ATP synthase subunit alpha OS=Rattus norvegicus OX=10116 GN=Atp5f1a PE=1 SV=1;tr|A0A0G2K099|A0A0G2K099_RAT ATP synthase F1 subunit alpha OS=Rattus norvegicus OX=10116 PE=1 SV=1	1	0.00036316	97.635	48.841	STVAQLVKRLTDADA	Atp5f1a	STVAQLVKRLTDADA	human		4	TRUE				12223	10272	8586.9	14725	10222	11605	5863.3	5793.6	6186.9	5351.1	5516.3	8006.4	0.00287166	-0.17006	-0.0700957	0.112902	-0.00134758	0.0808902	0.00233134	0.00642582	-0.00478278	-0.0927509	-0.0915904	0.0363599	0.0342392	0.445296
432	P15999	Atp5f1a	175	ATP synthase subunit alpha, mitochondrial	sp|P15999|ATPA_RAT ATP synthase subunit alpha, mitochondrial OS=Rattus norvegicus OX=10116 GN=Atp5f1a PE=1 SV=2	P15999;F1LP05;A0A0G2K099	Atp5f1a;Atp5f1a;NA	175;175;200	sp|P15999|ATPA_RAT ATP synthase subunit alpha, mitochondrial OS=Rattus norvegicus OX=10116 GN=Atp5f1a PE=1 SV=2;tr|F1LP05|F1LP05_RAT ATP synthase subunit alpha OS=Rattus norvegicus OX=10116 GN=Atp5f1a PE=1 SV=1;tr|A0A0G2K099|A0A0G2K099_RAT ATP synthase F1 subunit alpha OS=Rattus norvegicus OX=10116 PE=1 SV=1	1	0.00907897	48.998	26.357	IRRRVGLKAPGIIPR	Atp5f1a	IRRRVGLKAPGIIPR	rat			TRUE	RRRVGLKAPGIIP		TRUE	5532.1	5165.5	4569.9	8461.1	6035.7	5073.8	1478.2	1412.3	2019.1	1828.8	1379.1	1996.8	-0.0938875	-0.114857	0.0668697	0.360492	0.285508	-0.0657776	-0.00907232	-0.05352	0.356181	0.334779	-0.115097	0.00936373	0.127576	0.236024
433	Q62940	Nedd4	556	E3 ubiquitin-protein ligase NEDD4	sp|Q62940|NEDD4_RAT E3 ubiquitin-protein ligase NEDD4 OS=Rattus norvegicus OX=10116 GN=Nedd4 PE=1 SV=1	Q62940;A0A0G2K0B4;A0A0G2K8P3	Nedd4;Nedd4;Nedd4	556;555;559	sp|Q62940|NEDD4_RAT E3 ubiquitin-protein ligase NEDD4 OS=Rattus norvegicus OX=10116 GN=Nedd4 PE=1 SV=1;tr|A0A0G2K0B4|A0A0G2K0B4_RAT E3 ubiquitin-protein ligase OS=Rattus norvegicus OX=10116 GN=Nedd4 PE=1 SV=1;tr|A0A0G2K8P3|A0A0G2K8P3_RAT E3 ubiquitin-protein ligase OS=Rattus norvegicus OX=10116 GN=Nedd4 PE=1 SV=1	1	0.025836	47.067	28.336	VKRADFLKARLWIEF	Nedd4	VKRADLLKARLWIEF	mouse			TRUE				14457	10954	6837.2	15649	8029.5	6357.5	2274.7	2703	2779.1	2706.7	2476.8	4010	0.458828	0.136468	-0.18504	0.414492	-0.135856	-0.573538	-0.238365	0.0318676	-0.0340414	0.049289	-0.121474	0.164149	-0.0239868	0.855242
434	Q62940	Nedd4	450	E3 ubiquitin-protein ligase NEDD4	sp|Q62940|NEDD4_RAT E3 ubiquitin-protein ligase NEDD4 OS=Rattus norvegicus OX=10116 GN=Nedd4 PE=1 SV=1	Q62940;A0A0G2K0B4;A0A0G2K8P3	Nedd4;Nedd4;Nedd4	450;449;453	sp|Q62940|NEDD4_RAT E3 ubiquitin-protein ligase NEDD4 OS=Rattus norvegicus OX=10116 GN=Nedd4 PE=1 SV=1;tr|A0A0G2K0B4|A0A0G2K0B4_RAT E3 ubiquitin-protein ligase OS=Rattus norvegicus OX=10116 GN=Nedd4 PE=1 SV=1;tr|A0A0G2K8P3|A0A0G2K8P3_RAT E3 ubiquitin-protein ligase OS=Rattus norvegicus OX=10116 GN=Nedd4 PE=1 SV=1	1	8.56626e-06	104.06	83.011	IPAHLRGKTPVDSND	""	""	""							10365	9046	9395.2	9521.8	9227.9	9982.9	0	0	0	0	0	0	-0.0422659	-0.160684	0.252432	-0.323318	0.04379	0.0564153							-0.0908648	0.58537
435	Q62940	Nedd4	483	E3 ubiquitin-protein ligase NEDD4	sp|Q62940|NEDD4_RAT E3 ubiquitin-protein ligase NEDD4 OS=Rattus norvegicus OX=10116 GN=Nedd4 PE=1 SV=1	Q62940;A0A0G2K0B4;A0A0G2K8P3	Nedd4;Nedd4;Nedd4	483;482;486	sp|Q62940|NEDD4_RAT E3 ubiquitin-protein ligase NEDD4 OS=Rattus norvegicus OX=10116 GN=Nedd4 PE=1 SV=1;tr|A0A0G2K0B4|A0A0G2K0B4_RAT E3 ubiquitin-protein ligase OS=Rattus norvegicus OX=10116 GN=Nedd4 PE=1 SV=1;tr|A0A0G2K8P3|A0A0G2K8P3_RAT E3 ubiquitin-protein ligase OS=Rattus norvegicus OX=10116 GN=Nedd4 PE=1 SV=1	0.942111	0.0110728	56.432	31.736	FFINHNIKKTQWEDP	Nedd4	FFINHNIKKTQWEDP	mouse		1	TRUE	FINHNIKKTQWED	Nedd4	TRUE	14018	9650.4	7483	21188	15678	11011	1948.6	1742.1	2495.9	3980.4	1833	2659.4	0.0972934	-0.363377	-0.371877	0.534622	0.512456	-0.0981712	-0.0164796	-0.156743	0.256025	1.05079	-0.110621	0.016771	0.384689	0.102223
5199	Q6JAM9	Tmem35a	158	Novel acetylcholine receptor chaperone	sp|Q6JAM9|NACHO_RAT Novel acetylcholine receptor chaperone OS=Rattus norvegicus OX=10116 GN=Tmem35a PE=1 SV=1	Q6JAM9	Tmem35a	158	sp|Q6JAM9|NACHO_RAT Novel acetylcholine receptor chaperone OS=Rattus norvegicus OX=10116 GN=Tmem35a PE=1 SV=1	1	4.06474e-28	159.88	144.96	EQPSLYEKAPQGKVK	""	""	""							7573.3	7125.1	6371.1	5186.1	5082.6	4627	5708.7	5025	5339.4	3315	4517.7	5643.1	0.166164	0.156102	0.353206	-0.538747	-0.15549	-0.391811	0.260896	0.0982045	0.0797933	-0.486462	-0.0825877	-0.171191	-0.482091	0.000164837
437	Q05140	Snap91	238	Clathrin coat assembly protein AP180	sp|Q05140|AP180_RAT Clathrin coat assembly protein AP180 OS=Rattus norvegicus OX=10116 GN=Snap91 PE=1 SV=1	Q05140;A0A0G2K0B6;F1LRK0	Snap91;Snap91;Snap91	238;238;238	sp|Q05140|AP180_RAT Clathrin coat assembly protein AP180 OS=Rattus norvegicus OX=10116 GN=Snap91 PE=1 SV=1;tr|A0A0G2K0B6|A0A0G2K0B6_RAT Clathrin coat assembly protein AP180 OS=Rattus norvegicus OX=10116 GN=Snap91 PE=1 SV=1;tr|F1LRK0|F1LRK0_RAT Clathrin coat assembly protein AP180 OS=Rattus norvegicus OX=10116 GN=Snap91 PE=1 SV=3	1	0.00575771	81.191	8.4013	KDALEIYKRFLTRMT	""	""	""							3666.4	3620.7	2741.9	4912.1	3489.1	3807.4	8280.6	11445	5116.8	9782.4	4875.2	6811.8	-0.120717	-0.0608633	-0.103484	0.14262	0.061475	0.0865949	0.348701	0.836959	-0.43041	0.62595	-0.421482	-0.34841	-0.0125636	0.951111
438	Q05140	Snap91	912	Clathrin coat assembly protein AP180	sp|Q05140|AP180_RAT Clathrin coat assembly protein AP180 OS=Rattus norvegicus OX=10116 GN=Snap91 PE=1 SV=1	Q05140;A0A0G2K0B6;F1LRK0	Snap91;Snap91;Snap91	912;894;915	sp|Q05140|AP180_RAT Clathrin coat assembly protein AP180 OS=Rattus norvegicus OX=10116 GN=Snap91 PE=1 SV=1;tr|A0A0G2K0B6|A0A0G2K0B6_RAT Clathrin coat assembly protein AP180 OS=Rattus norvegicus OX=10116 GN=Snap91 PE=1 SV=1;tr|F1LRK0|F1LRK0_RAT Clathrin coat assembly protein AP180 OS=Rattus norvegicus OX=10116 GN=Snap91 PE=1 SV=3	0.999984	0.0490508	51.606	41.442	PLADLNIKDFL____	""	""	""							3632.3	3387.4	1836.9	8115.9	3021.1	3012	0	0	0	0	0	0	0.0177374	-0.00501797	-0.529451	1.01897	0.00562963	-0.0995538							0.480591	0.21282
439	A0A0G2K0B6	Snap91	252	Clathrin coat assembly protein AP180	tr|A0A0G2K0B6|A0A0G2K0B6_RAT Clathrin coat assembly protein AP180 OS=Rattus norvegicus OX=10116 GN=Snap91 PE=1 SV=1	A0A0G2K0B6;F1LRK0	Snap91;Snap91	252;252	tr|A0A0G2K0B6|A0A0G2K0B6_RAT Clathrin coat assembly protein AP180 OS=Rattus norvegicus OX=10116 GN=Snap91 PE=1 SV=1;tr|F1LRK0|F1LRK0_RAT Clathrin coat assembly protein AP180 OS=Rattus norvegicus OX=10116 GN=Snap91 PE=1 SV=3	1	3.04429e-09	102.38	83.134	TRVSEFLKVAEQVGI	Picalm	TRISEFLKVAEQVGI	human		2	FALSE				12581	12161	11118	34423	14224	15389	0	0	0	0	0	0	-0.34268	-0.313715	-0.0846079	0.950807	0.0881019	0.100843							0.626919	0.0521925
440	Q05140	Snap91	134	Clathrin coat assembly protein AP180	sp|Q05140|AP180_RAT Clathrin coat assembly protein AP180 OS=Rattus norvegicus OX=10116 GN=Snap91 PE=1 SV=1	Q05140;A0A0G2K0B6;F1LRK0	Snap91;Snap91;Snap91	134;134;134	sp|Q05140|AP180_RAT Clathrin coat assembly protein AP180 OS=Rattus norvegicus OX=10116 GN=Snap91 PE=1 SV=1;tr|A0A0G2K0B6|A0A0G2K0B6_RAT Clathrin coat assembly protein AP180 OS=Rattus norvegicus OX=10116 GN=Snap91 PE=1 SV=1;tr|F1LRK0|F1LRK0_RAT Clathrin coat assembly protein AP180 OS=Rattus norvegicus OX=10116 GN=Snap91 PE=1 SV=3	1	0.00013391	88.392	68.105	YSRYLNEKAFSYRQM	Snap91	YSRYLNEKAFSYRQM	mouse		1	TRUE	SRYLNEKAFSYRQ	Snap91	TRUE	16192	14674	12017	17578	16413	13427	8925.4	8433	8640.2	8107	7794	11492	0.0202984	-0.0437709	0.0265158	-0.0198504	0.293558	-0.0969753	0.0834156	0.022892	-0.0480544	-0.0185379	-0.118047	0.0326445	-0.0178567	0.713928
441	A0A0G2K0D3	Lmod1	174	Leiomodin-1	sp|A0A0G2K0D3|LMOD1_RAT Leiomodin-1 OS=Rattus norvegicus OX=10116 GN=Lmod1 PE=1 SV=1	A0A0G2K0D3	Lmod1	174	sp|A0A0G2K0D3|LMOD1_RAT Leiomodin-1 OS=Rattus norvegicus OX=10116 GN=Lmod1 PE=1 SV=1	0.998791	0.0248672	45.368	16.219	VDRKEAGKDGREERA	""	""	""							265.89	771.15	265.34	5581	730.65	384.46	0	0	0	0	0	0	-1.1504	0.463733	-0.716964	3.08259	0.561654	-0.465524							1.52745	0.173594
442	Q9WTP0	Epb41l1	595	Band 4.1-like protein 1	sp|Q9WTP0|E41L1_RAT Band 4.1-like protein 1 OS=Rattus norvegicus OX=10116 GN=Epb41l1 PE=1 SV=1	Q9WTP0;A0A0G2K0B2;A0A0G2K0F3;D3ZMI4;D4A9L5	Epb41l1;LOC100911769;Epb41l1;Epb41l1;Epb41l1	595;595;1267;1267;595	sp|Q9WTP0|E41L1_RAT Band 4.1-like protein 1 OS=Rattus norvegicus OX=10116 GN=Epb41l1 PE=1 SV=1;tr|A0A0G2K0B2|A0A0G2K0B2_RAT Band 4.1-like protein 1 OS=Rattus norvegicus OX=10116 GN=LOC100911769 PE=1 SV=1;tr|A0A0G2K0F3|A0A0G2K0F3_RAT Band 4.1-like protein 1 OS=Rattus norvegicus OX=10116 GN=Epb41l1 PE=1 SV=1;tr|D3ZMI4|D3ZMI4_RAT Band 4.1-like protein 1 OS=Rattus norvegicus OX=10116 GN=Epb41l1 PE=1 …	1	1.2688e-07	95.631	77.219	ERDAVFLKDNHLAIE	Epb41l1	ERDTVFLKDNHLAIE	human		1	TRUE				9052.7	7532.8	7041.9	13128	8607.4	7726.5	2641.2	1254.4	2211.7	2440.4	1903.9	2541.3	-0.0373784	-0.224591	0.03666	0.34021	0.143553	-0.113041	0.402982	-0.649867	0.0623261	0.325701	-0.0751638	-0.0680572	0.142603	0.335556
443	Q9WTP0	Epb41l1	662	Band 4.1-like protein 1	sp|Q9WTP0|E41L1_RAT Band 4.1-like protein 1 OS=Rattus norvegicus OX=10116 GN=Epb41l1 PE=1 SV=1	Q9WTP0;A0A0G2K0B2;A0A0G2K0F3;D3ZMI4;D4A9L5	Epb41l1;LOC100911769;Epb41l1;Epb41l1;Epb41l1	662;662;1334;1334;662	sp|Q9WTP0|E41L1_RAT Band 4.1-like protein 1 OS=Rattus norvegicus OX=10116 GN=Epb41l1 PE=1 SV=1;tr|A0A0G2K0B2|A0A0G2K0B2_RAT Band 4.1-like protein 1 OS=Rattus norvegicus OX=10116 GN=LOC100911769 PE=1 SV=1;tr|A0A0G2K0F3|A0A0G2K0F3_RAT Band 4.1-like protein 1 OS=Rattus norvegicus OX=10116 GN=Epb41l1 PE=1 SV=1;tr|D3ZMI4|D3ZMI4_RAT Band 4.1-like protein 1 OS=Rattus norvegicus OX=10116 GN=Epb41l1 PE=1 …	1	1.8132e-08	115.42	106.6	LVFARDLKGPSSQED	""	""	""							3830	3619.7	4451.4	4118.8	3107	3787.4	2949.3	2064.9	3458.7	2607.8	2982.8	3669.7	-3.80258e-05	-0.00356262	0.653299	-0.0537969	-0.0481585	0.136696	0.0502071	-0.442746	0.195446	-0.0905371	0.0605919	-0.0499157	-0.061461	0.353948
444	Q9WTP0	Epb41l1	392	Band 4.1-like protein 1	sp|Q9WTP0|E41L1_RAT Band 4.1-like protein 1 OS=Rattus norvegicus OX=10116 GN=Epb41l1 PE=1 SV=1	Q9WTP0;A0A0G2K0B2;A0A0G2K0F3;D3ZMI4;D4A9L5;D4ACZ4	Epb41l1;LOC100911769;Epb41l1;Epb41l1;Epb41l1;Epb41l1	392;392;392;392;392;392	sp|Q9WTP0|E41L1_RAT Band 4.1-like protein 1 OS=Rattus norvegicus OX=10116 GN=Epb41l1 PE=1 SV=1;tr|A0A0G2K0B2|A0A0G2K0B2_RAT Band 4.1-like protein 1 OS=Rattus norvegicus OX=10116 GN=LOC100911769 PE=1 SV=1;tr|A0A0G2K0F3|A0A0G2K0F3_RAT Band 4.1-like protein 1 OS=Rattus norvegicus OX=10116 GN=Epb41l1 PE=1 SV=1;tr|D3ZMI4|D3ZMI4_RAT Band 4.1-like protein 1 OS=Rattus norvegicus OX=10116 GN=Epb41l1 PE=1 …	1	7.82245e-05	90.15	62.268	GFLVMGSKFRYSGRT	Epb41	KFLALGSKFRYSGRT	human		1	FALSE	FLTLGSKFRYSGR			17565	16780	12920	27166	19403	17738	0	0	0	0	0	0	-0.0903946	-0.0784058	-0.0970704	0.380065	0.306883	0.0766156							0.343145	0.0135263
445	Q9WTP0	Epb41l1	278	Band 4.1-like protein 1	sp|Q9WTP0|E41L1_RAT Band 4.1-like protein 1 OS=Rattus norvegicus OX=10116 GN=Epb41l1 PE=1 SV=1	Q9WTP0;A0A0G2K0B2;A0A0G2K0F3;D3ZMI4;D4A9L5;D4ACZ4	Epb41l1;LOC100911769;Epb41l1;Epb41l1;Epb41l1;Epb41l1	278;278;278;278;278;278	sp|Q9WTP0|E41L1_RAT Band 4.1-like protein 1 OS=Rattus norvegicus OX=10116 GN=Epb41l1 PE=1 SV=1;tr|A0A0G2K0B2|A0A0G2K0B2_RAT Band 4.1-like protein 1 OS=Rattus norvegicus OX=10116 GN=LOC100911769 PE=1 SV=1;tr|A0A0G2K0F3|A0A0G2K0F3_RAT Band 4.1-like protein 1 OS=Rattus norvegicus OX=10116 GN=Epb41l1 PE=1 SV=1;tr|D3ZMI4|D3ZMI4_RAT Band 4.1-like protein 1 OS=Rattus norvegicus OX=10116 GN=Epb41l1 PE=1 …	0.91331	9.15401e-25	145.69	120.33	IHFLENAKKLSMYGV	Epb41	LEFLENAKKLSMYGV	mouse		1	FALSE	QFLENAKRLSMYG			66750	54904	53448	68461	56214	66125	0	0	0	0	0	0	-0.00216962	-0.206077	0.11362	-0.124294	0.0036937	0.137129							0.0370516	0.763473
446	Q9WTP0	Epb41l1	845	Band 4.1-like protein 1	sp|Q9WTP0|E41L1_RAT Band 4.1-like protein 1 OS=Rattus norvegicus OX=10116 GN=Epb41l1 PE=1 SV=1	Q9WTP0;A0A0G2K0F3;D3ZMI4;D4A9L5	Epb41l1;Epb41l1;Epb41l1;Epb41l1	845;1517;1517;845	sp|Q9WTP0|E41L1_RAT Band 4.1-like protein 1 OS=Rattus norvegicus OX=10116 GN=Epb41l1 PE=1 SV=1;tr|A0A0G2K0F3|A0A0G2K0F3_RAT Band 4.1-like protein 1 OS=Rattus norvegicus OX=10116 GN=Epb41l1 PE=1 SV=1;tr|D3ZMI4|D3ZMI4_RAT Band 4.1-like protein 1 OS=Rattus norvegicus OX=10116 GN=Epb41l1 PE=1 SV=1;tr|D4A9L5|D4A9L5_RAT Band 4.1-like protein 1 OS=Rattus norvegicus OX=10116 GN=Epb41l1 PE=1 SV=2	0.987927	0.000941301	53.779	38.851	QALALAIKEAKLQHP	Epb41l1	QALALAIKEAKLQHP	rat			TRUE				3864	3864.2	2440.1	7171.6	2581.8	2763.9	0	0	0	0	0	0	0.113007	0.191032	-0.113726	0.846569	-0.215009	-0.217512							0.0745782	0.821035
447	Q9WTP0	Epb41l1	483	Band 4.1-like protein 1	sp|Q9WTP0|E41L1_RAT Band 4.1-like protein 1 OS=Rattus norvegicus OX=10116 GN=Epb41l1 PE=1 SV=1	Q9WTP0;A0A0G2K0B2;A0A0G2K0F3;D3ZMI4;D4A9L5;D4ACZ4	Epb41l1;LOC100911769;Epb41l1;Epb41l1;Epb41l1;Epb41l1	483;483;483;483;483;483	sp|Q9WTP0|E41L1_RAT Band 4.1-like protein 1 OS=Rattus norvegicus OX=10116 GN=Epb41l1 PE=1 SV=1;tr|A0A0G2K0B2|A0A0G2K0B2_RAT Band 4.1-like protein 1 OS=Rattus norvegicus OX=10116 GN=LOC100911769 PE=1 SV=1;tr|A0A0G2K0F3|A0A0G2K0F3_RAT Band 4.1-like protein 1 OS=Rattus norvegicus OX=10116 GN=Epb41l1 PE=1 SV=1;tr|D3ZMI4|D3ZMI4_RAT Band 4.1-like protein 1 OS=Rattus norvegicus OX=10116 GN=Epb41l1 PE=1 …	0.814585	0.0155477	44.426	23.125	PTKIKELKPEQETTP	""	""	""							0	0	0	0	0	0	3164.7	3423.2	2941.5	2817.2	3244.1	4558.9							-0.0133058	0.121318	-0.20344	-0.144317	0.0165339	0.0978989	0.0218478	0.862493
448	Q9WTP0	Epb41l1	326	Band 4.1-like protein 1	sp|Q9WTP0|E41L1_RAT Band 4.1-like protein 1 OS=Rattus norvegicus OX=10116 GN=Epb41l1 PE=1 SV=1	Q9WTP0;A0A0G2K162;D3ZAY2;D3ZAY7;D3ZDT1;D3ZM69;A0A0G2K0B2;A0A0G2K0F3;D3ZMI4;D4A9L5;D4ACZ4	Epb41l1;Epb41l2;Epb41l2;Epb41l2;Epb41l2;Epb41l2;LOC100911769;Epb41l1;Epb41l1;Epb41l1;Epb41l1	326;442;442;442;442;442;326;326;326;326;326	sp|Q9WTP0|E41L1_RAT Band 4.1-like protein 1 OS=Rattus norvegicus OX=10116 GN=Epb41l1 PE=1 SV=1;tr|A0A0G2K162|A0A0G2K162_RAT Erythrocyte membrane protein band 4.1-like 2 OS=Rattus norvegicus OX=10116 GN=Epb41l2 PE=1 SV=1;tr|D3ZAY2|D3ZAY2_RAT Erythrocyte membrane protein band 4.1-like 2 OS=Rattus norvegicus OX=10116 GN=Epb41l2 PE=1 SV=3;tr|D3ZAY7|D3ZAY7_RAT Erythrocyte membrane protein band 4.1-lik…	0.999974	0.0416718	57.281	27.027	FAWPKILKISYKRSN	""	""	""							17589	18364	10560	29394	12738	13785	0	0	0	0	0	0	0.098913	0.239069	-0.200729	0.681123	-0.11292	-0.0997908							0.110386	0.678342
449	Q9WTP0	Epb41l1	548	Band 4.1-like protein 1	sp|Q9WTP0|E41L1_RAT Band 4.1-like protein 1 OS=Rattus norvegicus OX=10116 GN=Epb41l1 PE=1 SV=1	Q9WTP0;A0A0G2K0B2;A0A0G2K0F3;D3ZMI4;D4A9L5;D4ACZ4	Epb41l1;LOC100911769;Epb41l1;Epb41l1;Epb41l1;Epb41l1	548;548;548;548;548;548	sp|Q9WTP0|E41L1_RAT Band 4.1-like protein 1 OS=Rattus norvegicus OX=10116 GN=Epb41l1 PE=1 SV=1;tr|A0A0G2K0B2|A0A0G2K0B2_RAT Band 4.1-like protein 1 OS=Rattus norvegicus OX=10116 GN=LOC100911769 PE=1 SV=1;tr|A0A0G2K0F3|A0A0G2K0F3_RAT Band 4.1-like protein 1 OS=Rattus norvegicus OX=10116 GN=Epb41l1 PE=1 SV=1;tr|D3ZMI4|D3ZMI4_RAT Band 4.1-like protein 1 OS=Rattus norvegicus OX=10116 GN=Epb41l1 PE=1 …	0.997231	0.0173973	41.871	22.032	SPASPSPKGTPEKAS	""	""	""							4299.7	4726.9	4168.6	5017.1	4104.4	4133.8	0	0	0	0	0	0	-0.139703	0.0749052	0.252046	-0.0757236	0.0469342	-0.0435998							-0.0865459	0.487249
450	Q9WTP0	Epb41l1	89	Band 4.1-like protein 1	sp|Q9WTP0|E41L1_RAT Band 4.1-like protein 1 OS=Rattus norvegicus OX=10116 GN=Epb41l1 PE=1 SV=1	Q9WTP0;A0A0G2K0B2;A0A0G2K0F3;D3ZMI4;D4A9L5;D4ACZ4	Epb41l1;LOC100911769;Epb41l1;Epb41l1;Epb41l1;Epb41l1	89;89;89;89;89;89	sp|Q9WTP0|E41L1_RAT Band 4.1-like protein 1 OS=Rattus norvegicus OX=10116 GN=Epb41l1 PE=1 SV=1;tr|A0A0G2K0B2|A0A0G2K0B2_RAT Band 4.1-like protein 1 OS=Rattus norvegicus OX=10116 GN=LOC100911769 PE=1 SV=1;tr|A0A0G2K0F3|A0A0G2K0F3_RAT Band 4.1-like protein 1 OS=Rattus norvegicus OX=10116 GN=Epb41l1 PE=1 SV=1;tr|D3ZMI4|D3ZMI4_RAT Band 4.1-like protein 1 OS=Rattus norvegicus OX=10116 GN=Epb41l1 PE=1 …	0.999457	0.0377313	60.76	34.158	KAQKSPQKIAKKFKS	""	""	""							23393	20747	14958	22083	18784	19274	4642.5	3864.7	4628.9	4059.2	4767.6	7022.6	0.109992	0.0147678	-0.0987455	-0.131787	0.0471214	-0.0165581	0.0431995	-0.199999	-0.045651	-0.113712	0.075651	0.224891	0.0404879	0.549898
451	Q9WTP0	Epb41l1	115	Band 4.1-like protein 1	sp|Q9WTP0|E41L1_RAT Band 4.1-like protein 1 OS=Rattus norvegicus OX=10116 GN=Epb41l1 PE=1 SV=1	Q9WTP0;A0A0G2K0B2;A0A0G2K0F3;D3ZMI4;D4A9L5;D4ACZ4	Epb41l1;LOC100911769;Epb41l1;Epb41l1;Epb41l1;Epb41l1	115;115;115;115;115;115	sp|Q9WTP0|E41L1_RAT Band 4.1-like protein 1 OS=Rattus norvegicus OX=10116 GN=Epb41l1 PE=1 SV=1;tr|A0A0G2K0B2|A0A0G2K0B2_RAT Band 4.1-like protein 1 OS=Rattus norvegicus OX=10116 GN=LOC100911769 PE=1 SV=1;tr|A0A0G2K0F3|A0A0G2K0F3_RAT Band 4.1-like protein 1 OS=Rattus norvegicus OX=10116 GN=Epb41l1 PE=1 SV=1;tr|D3ZMI4|D3ZMI4_RAT Band 4.1-like protein 1 OS=Rattus norvegicus OX=10116 GN=Epb41l1 PE=1 …	1	0.00195705	49.924	41.821	EYECEVEKHGRGQVL	Epb41l1	EYECEVEKHGRGQVL	rat			TRUE				23556	22096	18110	24257	17268	22159	0	0	0	0	0	0	0.00537952	-0.00898016	0.0624933	-0.110952	-0.188912	0.0700482							-0.0962364	0.333043
452	G3V6Q3	Wdr13	351	WD repeat domain 13	tr|G3V6Q3|G3V6Q3_RAT WD repeat domain 13 OS=Rattus norvegicus OX=10116 GN=Wdr13 PE=1 SV=2	G3V6Q3;A0A0G2K0H6	Wdr13;Wdr13	351;351	tr|G3V6Q3|G3V6Q3_RAT WD repeat domain 13 OS=Rattus norvegicus OX=10116 GN=Wdr13 PE=1 SV=2;tr|A0A0G2K0H6|A0A0G2K0H6_RAT WD repeat domain 13 OS=Rattus norvegicus OX=10116 GN=Wdr13 PE=1 SV=1	1	0.00941025	75.213	33.104	FDVERAAKAAVNKLQ	""	""	""							0	0	0	0	0	0	8556.3	7376.6	6635.2	7646.9	5740.5	8649.8							0.296493	0.103809	-0.154972	0.171176	-0.285228	-0.10324	-0.154207	0.37756
453	G3V6Q3	Wdr13	304	WD repeat domain 13	tr|G3V6Q3|G3V6Q3_RAT WD repeat domain 13 OS=Rattus norvegicus OX=10116 GN=Wdr13 PE=1 SV=2	G3V6Q3;A0A0G2K0H6	Wdr13;Wdr13	304;304	tr|G3V6Q3|G3V6Q3_RAT WD repeat domain 13 OS=Rattus norvegicus OX=10116 GN=Wdr13 PE=1 SV=2;tr|A0A0G2K0H6|A0A0G2K0H6_RAT WD repeat domain 13 OS=Rattus norvegicus OX=10116 GN=Wdr13 PE=1 SV=1	1	2.46627e-07	99.5	83.363	NEGALQLKRSFPIEQ	Wdr13	NEGTLQLKRSFPIEQ	human		1	TRUE				4530.2	3658.8	4058.7	4846.4	3307.4	4348.7	10741	8920.5	10960	9830.9	11309	14792	0.0308739	-0.199381	0.308739	-0.0304259	-0.169302	0.124754	0.0265235	-0.220061	-0.028975	-0.0644142	0.0949567	0.0728	0.0619722	0.40948
454	Q80Z29	Nampt	228	Nicotinamide phosphoribosyltransferase	sp|Q80Z29|NAMPT_RAT Nicotinamide phosphoribosyltransferase OS=Rattus norvegicus OX=10116 GN=Nampt PE=1 SV=1	Q80Z29;A0A0G2K0I3	Nampt;Nampt	228;215	sp|Q80Z29|NAMPT_RAT Nicotinamide phosphoribosyltransferase OS=Rattus norvegicus OX=10116 GN=Nampt PE=1 SV=1;tr|A0A0G2K0I3|A0A0G2K0I3_RAT Nicotinamide phosphoribosyltransferase OS=Rattus norvegicus OX=10116 GN=Nampt PE=1 SV=1	0.926239	2.28064e-12	106.01	73.687	VAGIALIKKYYGTKD	Nampt	VAGIALIKKYYGTKD	mouse		1	TRUE	AGIALIKKYYGTK	Nampt	TRUE	7009.6	7490.8	5009	10945	5522.9	6187.2	0	0	0	0	0	0	0.0131486	0.186886	-0.0352391	0.497378	-0.0770559	-0.0140264							0.0805001	0.656639
455	O70511	Ank3	338	Ankyrin-3	sp|O70511|ANK3_RAT Ankyrin-3 OS=Rattus norvegicus OX=10116 GN=Ank3 PE=1 SV=3	O70511;A0A0G2K0J3;A0A0G2K1Q7;A0A0G2K1R9;A0A0G2K4D0	Ank3;Ank3;Ank3;Ank3;Ank3	338;338;292;300;294	sp|O70511|ANK3_RAT Ankyrin-3 OS=Rattus norvegicus OX=10116 GN=Ank3 PE=1 SV=3;tr|A0A0G2K0J3|A0A0G2K0J3_RAT Ankyrin-3 OS=Rattus norvegicus OX=10116 GN=Ank3 PE=1 SV=1;tr|A0A0G2K1Q7|A0A0G2K1Q7_RAT Ankyrin-3 OS=Rattus norvegicus OX=10116 GN=Ank3 PE=1 SV=1;tr|A0A0G2K1R9|A0A0G2K1R9_RAT Ankyrin-3 OS=Rattus norvegicus OX=10116 GN=Ank3 PE=1 SV=1;tr|A0A0G2K4D0|A0A0G2K4D0_RAT Ankyrin-3 OS=Rattus norvegicus O…	0.997461	0.000541177	97.635	58.859	RAAPILSKTKNGLSP	""	""	""							0	0	0	0	0	0	11818	12497	13655	10927	11942	15933							-0.01241	0.0895332	0.111415	-0.0887034	-0.00326128	0.00320971	-0.0924312	0.33816
456	O70511	Ank3	1204	Ankyrin-3	sp|O70511|ANK3_RAT Ankyrin-3 OS=Rattus norvegicus OX=10116 GN=Ank3 PE=1 SV=3	O70511;A0A0G2JUJ5;A0A0G2K0J3;A0A0G2K1Q7;A0A0G2K1R9;A0A0G2K4D0	Ank3;Ank3;Ank3;Ank3;Ank3;Ank3	1204;329;1204;1136;1166;1158	sp|O70511|ANK3_RAT Ankyrin-3 OS=Rattus norvegicus OX=10116 GN=Ank3 PE=1 SV=3;tr|A0A0G2JUJ5|A0A0G2JUJ5_RAT Ankyrin-3 OS=Rattus norvegicus OX=10116 GN=Ank3 PE=1 SV=1;tr|A0A0G2K0J3|A0A0G2K0J3_RAT Ankyrin-3 OS=Rattus norvegicus OX=10116 GN=Ank3 PE=1 SV=1;tr|A0A0G2K1Q7|A0A0G2K1Q7_RAT Ankyrin-3 OS=Rattus norvegicus OX=10116 GN=Ank3 PE=1 SV=1;tr|A0A0G2K1R9|A0A0G2K1R9_RAT Ankyrin-3 OS=Rattus norvegicus O…	1	0.000164312	63.145	43.567	VKKILGNKATFSPIV	Ank2	VKKILGNKATFSPIV	mouse		1	TRUE	KKILGNKATFSPI		TRUE	14920	15294	12422	37880	14492	18061	0	0	0	0	0	0	-0.190144	-0.0764764	-0.0180726	0.995406	0.0215665	0.238356							0.513341	0.0967083
457	O70511	Ank3	620	Ankyrin-3	sp|O70511|ANK3_RAT Ankyrin-3 OS=Rattus norvegicus OX=10116 GN=Ank3 PE=1 SV=3	O70511;A0A0G2K0J3;A0A0G2K1Q7;A0A0G2K1R9;A0A0G2K4D0	Ank3;Ank3;Ank3;Ank3;Ank3	620;620;574;582;575	sp|O70511|ANK3_RAT Ankyrin-3 OS=Rattus norvegicus OX=10116 GN=Ank3 PE=1 SV=3;tr|A0A0G2K0J3|A0A0G2K0J3_RAT Ankyrin-3 OS=Rattus norvegicus OX=10116 GN=Ank3 PE=1 SV=1;tr|A0A0G2K1Q7|A0A0G2K1Q7_RAT Ankyrin-3 OS=Rattus norvegicus OX=10116 GN=Ank3 PE=1 SV=1;tr|A0A0G2K1R9|A0A0G2K1R9_RAT Ankyrin-3 OS=Rattus norvegicus OX=10116 GN=Ank3 PE=1 SV=1;tr|A0A0G2K4D0|A0A0G2K4D0_RAT Ankyrin-3 OS=Rattus norvegicus O…	1	3.61454e-30	139.16	124.35	AAHYDNQKVALLLLD	""	""	""							58417	62650	47430	94384	45047	51456	0	0	0	0	0	0	-0.0682759	0.1106	0.0675575	0.46524	-0.189531	-0.0984544							0.0224574	0.907777
458	O70511	Ank3	1963	Ankyrin-3	sp|O70511|ANK3_RAT Ankyrin-3 OS=Rattus norvegicus OX=10116 GN=Ank3 PE=1 SV=3	O70511;A0A0G2K0J3;A0A0G2K1R9	Ank3;Ank3;Ank3	1963;1956;1919	sp|O70511|ANK3_RAT Ankyrin-3 OS=Rattus norvegicus OX=10116 GN=Ank3 PE=1 SV=3;tr|A0A0G2K0J3|A0A0G2K0J3_RAT Ankyrin-3 OS=Rattus norvegicus OX=10116 GN=Ank3 PE=1 SV=1;tr|A0A0G2K1R9|A0A0G2K1R9_RAT Ankyrin-3 OS=Rattus norvegicus OX=10116 GN=Ank3 PE=1 SV=1	0.905958	0.0351295	45.718	9.8378	VKVSEILKKDVCVES	""	""	""							4636.5	4624.1	3516.1	6162.1	4445.6	5272	0	0	0	0	0	0	-0.133259	-0.0591729	-0.0958973	0.118488	0.0597846	0.204926							0.223843	0.024234
459	P63079	Gabrb3	355	Gamma-aminobutyric acid receptor subunit beta-3	sp|P63079|GBRB3_RAT Gamma-aminobutyric acid receptor subunit beta-3 OS=Rattus norvegicus OX=10116 GN=Gabrb3 PE=1 SV=1	P63079;A0A0G2K0J9;A0A0G2K5D4	Gabrb3;Gabrb3;Gabrb3	355;338;327	sp|P63079|GBRB3_RAT Gamma-aminobutyric acid receptor subunit beta-3 OS=Rattus norvegicus OX=10116 GN=Gabrb3 PE=1 SV=1;tr|A0A0G2K0J9|A0A0G2K0J9_RAT Gamma-aminobutyric acid receptor subunit beta-3 OS=Rattus norvegicus OX=10116 GN=Gabrb3 PE=1 SV=1;tr|A0A0G2K5D4|A0A0G2K5D4_RAT Gamma-aminobutyric acid receptor subunit beta-3 (Fragment) OS=Rattus norvegicus OX=10116 GN=Gabrb3 PE=1 SV=1	1	0.0113065	70.268	23.201	KAKNDRSKSEINRVD	""	""	""							5616.2	4488.7	4753.1	5095.7	5129.8	5871.5	9039.7	8449.5	9191.6	8616.9	8451.9	11655	-0.0607429	-0.30609	0.134953	-0.359695	0.062267	0.156262	0.0518279	-0.0242337	-0.00874893	0.0195171	-0.0510811	0.00301781	0.0118241	0.825089
460	P86410	Ralgapb	1169	Ral GTPase-activating protein subunit beta	sp|P86410|RLGPB_RAT Ral GTPase-activating protein subunit beta OS=Rattus norvegicus OX=10116 GN=Ralgapb PE=1 SV=1	P86410;A0A0G2K0K8;A0A0G2KA57;R9PXV2	Ralgapb;Ralgapb;Ralgapb;Ralgapb	1169;1126;1103;1170	sp|P86410|RLGPB_RAT Ral GTPase-activating protein subunit beta OS=Rattus norvegicus OX=10116 GN=Ralgapb PE=1 SV=1;tr|A0A0G2K0K8|A0A0G2K0K8_RAT Ral GTPase-activating protein subunit beta OS=Rattus norvegicus OX=10116 GN=Ralgapb PE=1 SV=1;tr|A0A0G2KA57|A0A0G2KA57_RAT Ral GTPase-activating protein subunit beta OS=Rattus norvegicus OX=10116 GN=Ralgapb PE=1 SV=1;tr|R9PXV2|R9PXV2_RAT Ral GTPase-activat…	1	0.000933445	63.037	38.317	KTNQEILKNVESSRN	Ralgapb	KTNQEILKNVESSRT	human		1	TRUE				4321	3812	3295.8	5205.8	4022.9	3994.8	0	0	0	0	0	0	-0.0421109	-0.144978	0.00357439	0.0680052	0.108461	-0.00248239							0.119166	0.176815
461	P13596	Ncam1	781	Neural cell adhesion molecule 1	sp|P13596|NCAM1_RAT Neural cell adhesion molecule 1 OS=Rattus norvegicus OX=10116 GN=Ncam1 PE=1 SV=1	P13596;F1LNY3;F1LUV9;A0A0G2K0M8	Ncam1;Ncam1;Ncam1;Ncam1	781;765;756;668	sp|P13596|NCAM1_RAT Neural cell adhesion molecule 1 OS=Rattus norvegicus OX=10116 GN=Ncam1 PE=1 SV=1;tr|F1LNY3|F1LNY3_RAT Neural cell adhesion molecule 1 OS=Rattus norvegicus OX=10116 GN=Ncam1 PE=1 SV=2;tr|F1LUV9|F1LUV9_RAT Neural cell adhesion molecule 1 OS=Rattus norvegicus OX=10116 GN=Ncam1 PE=1 SV=3;tr|A0A0G2K0M8|A0A0G2K0M8_RAT Neural cell adhesion molecule 1 OS=Rattus norvegicus OX=10116 GN=…	1	1.90428e-25	147.7	117.96	EGKAAFSKDESKEPI	Ncam1	EGKAAFSKDESKEPI	mouse			TRUE				27786	27826	21847	28513	24285	25491	12517	13191	13935	10564	11870	16058	-0.0422874	0.0377376	0.0472114	-0.163664	0.0171216	-0.0137871	0.0281502	0.125163	0.0983564	-0.179787	-0.0543286	-0.0278588	-0.10577	0.0289418
462	P13596	Ncam1	785	Neural cell adhesion molecule 1	sp|P13596|NCAM1_RAT Neural cell adhesion molecule 1 OS=Rattus norvegicus OX=10116 GN=Ncam1 PE=1 SV=1	P13596;F1LNY3;F1LUV9;A0A0G2K0M8	Ncam1;Ncam1;Ncam1;Ncam1	785;769;760;672	sp|P13596|NCAM1_RAT Neural cell adhesion molecule 1 OS=Rattus norvegicus OX=10116 GN=Ncam1 PE=1 SV=1;tr|F1LNY3|F1LNY3_RAT Neural cell adhesion molecule 1 OS=Rattus norvegicus OX=10116 GN=Ncam1 PE=1 SV=2;tr|F1LUV9|F1LUV9_RAT Neural cell adhesion molecule 1 OS=Rattus norvegicus OX=10116 GN=Ncam1 PE=1 SV=3;tr|A0A0G2K0M8|A0A0G2K0M8_RAT Neural cell adhesion molecule 1 OS=Rattus norvegicus OX=10116 GN=…	1	0.000146348	81.625	70.771	AFSKDESKEPIVEVR	Ncam1	AFSKDESKEPIVEVR	mouse		1	TRUE	FSKDESKEPIVEV	Ncam1	TRUE	10422	9982.9	7439.6	11183	9434.1	9778.9	9367.4	9960.2	13306	9642.4	11566	18420	-0.00972452	0.00612387	-0.0596379	-0.066688	0.100302	0.0512579	-0.202314	-0.0924402	0.219425	-0.123775	0.095946	0.357827	0.0964295	0.0737807
463	P13596	Ncam1	768	Neural cell adhesion molecule 1	sp|P13596|NCAM1_RAT Neural cell adhesion molecule 1 OS=Rattus norvegicus OX=10116 GN=Ncam1 PE=1 SV=1	P13596;F1LNY3;F1LUV9;A0A0G2K0M8	Ncam1;Ncam1;Ncam1;Ncam1	768;752;743;655	sp|P13596|NCAM1_RAT Neural cell adhesion molecule 1 OS=Rattus norvegicus OX=10116 GN=Ncam1 PE=1 SV=1;tr|F1LNY3|F1LNY3_RAT Neural cell adhesion molecule 1 OS=Rattus norvegicus OX=10116 GN=Ncam1 PE=1 SV=2;tr|F1LUV9|F1LUV9_RAT Neural cell adhesion molecule 1 OS=Rattus norvegicus OX=10116 GN=Ncam1 PE=1 SV=3;tr|A0A0G2K0M8|A0A0G2K0M8_RAT Neural cell adhesion molecule 1 OS=Rattus norvegicus OX=10116 GN=…	1	0.000325321	108.24	68.135	GKAGPGAKGKDMEEG	Ncam1	GKAGPGAKGKDMEEG	mouse			TRUE				54069	39299	36269	36915	41063	44911	23472	22675	15076	26787	12187	24814	0.143199	-0.239161	0.00355599	-0.566034	-6.20585e-05	0.0283365	0.182129	0.153638	-0.541176	0.409517	-0.769378	-0.153069	-0.127706	0.443981
464	P13596	Ncam1	770	Neural cell adhesion molecule 1	sp|P13596|NCAM1_RAT Neural cell adhesion molecule 1 OS=Rattus norvegicus OX=10116 GN=Ncam1 PE=1 SV=1	P13596;F1LNY3;F1LUV9;A0A0G2K0M8	Ncam1;Ncam1;Ncam1;Ncam1	770;754;745;657	sp|P13596|NCAM1_RAT Neural cell adhesion molecule 1 OS=Rattus norvegicus OX=10116 GN=Ncam1 PE=1 SV=1;tr|F1LNY3|F1LNY3_RAT Neural cell adhesion molecule 1 OS=Rattus norvegicus OX=10116 GN=Ncam1 PE=1 SV=2;tr|F1LUV9|F1LUV9_RAT Neural cell adhesion molecule 1 OS=Rattus norvegicus OX=10116 GN=Ncam1 PE=1 SV=3;tr|A0A0G2K0M8|A0A0G2K0M8_RAT Neural cell adhesion molecule 1 OS=Rattus norvegicus OX=10116 GN=…	1	0.000325321	88.101	68.281	AGPGAKGKDMEEGKA	""	""	""							73220	69285	53748	64097	57565	63039	58722	59868	47993	53375	43328	60139	0.0369098	0.0351647	0.0273049	-0.31371	-0.0564344	-0.0262129	0.237345	0.286577	-0.13835	0.136404	-0.207166	-0.143667	-0.185742	0.0357783
465	P13596	Ncam1	776	Neural cell adhesion molecule 1	sp|P13596|NCAM1_RAT Neural cell adhesion molecule 1 OS=Rattus norvegicus OX=10116 GN=Ncam1 PE=1 SV=1	P13596;F1LNY3;F1LUV9;A0A0G2K0M8	Ncam1;Ncam1;Ncam1;Ncam1	776;760;751;663	sp|P13596|NCAM1_RAT Neural cell adhesion molecule 1 OS=Rattus norvegicus OX=10116 GN=Ncam1 PE=1 SV=1;tr|F1LNY3|F1LNY3_RAT Neural cell adhesion molecule 1 OS=Rattus norvegicus OX=10116 GN=Ncam1 PE=1 SV=2;tr|F1LUV9|F1LUV9_RAT Neural cell adhesion molecule 1 OS=Rattus norvegicus OX=10116 GN=Ncam1 PE=1 SV=3;tr|A0A0G2K0M8|A0A0G2K0M8_RAT Neural cell adhesion molecule 1 OS=Rattus norvegicus OX=10116 GN=…	1	3.6299e-07	111.86	97.436	GKDMEEGKAAFSKDE	Ncam1	GKDMEEGKAAFSKDE	mouse		1	TRUE	KDMEEGKAAFSKD	Ncam1	TRUE	36362	29802	29155	32989	29749	32530	43196	38891	50052	35263	41973	55890	0.0235067	-0.185566	0.14124	-0.275578	-0.012382	0.0157164	0.0455071	-0.084607	0.173419	-0.21044	-0.00183884	0.00178727	-0.0913543	0.282266
466	A0A0G2K0M8	Ncam1	984	Neural cell adhesion molecule 1	tr|A0A0G2K0M8|A0A0G2K0M8_RAT Neural cell adhesion molecule 1 OS=Rattus norvegicus OX=10116 GN=Ncam1 PE=1 SV=1	A0A0G2K0M8	Ncam1	984	tr|A0A0G2K0M8|A0A0G2K0M8_RAT Neural cell adhesion molecule 1 OS=Rattus norvegicus OX=10116 GN=Ncam1 PE=1 SV=1	1	7.93926e-30	151.82	137.51	EKGPVETKSEPQESE	""	""	""							45243	42284	35022	41558	35323	40924	15686	15866	21363	13560	14979	22988	0.00801621	-0.0116169	0.0750049	-0.273191	-0.0953688	0.0161392	-0.0169797	0.0208285	0.344039	-0.190305	-0.0894257	0.119011	-0.13633	0.0146781
467	A0A0G2K0M8	Ncam1	993	Neural cell adhesion molecule 1	tr|A0A0G2K0M8|A0A0G2K0M8_RAT Neural cell adhesion molecule 1 OS=Rattus norvegicus OX=10116 GN=Ncam1 PE=1 SV=1	A0A0G2K0M8	Ncam1	993	tr|A0A0G2K0M8|A0A0G2K0M8_RAT Neural cell adhesion molecule 1 OS=Rattus norvegicus OX=10116 GN=Ncam1 PE=1 SV=1	1	3.91047e-19	144.29	115.66	EPQESEAKPAPTEVK	Ncam1	EPQESEAKPAPTEVK	rat			TRUE				22355	18892	13683	20257	19514	19933	20268	17860	22110	21830	24404	29076	0.0878252	-0.0770472	-0.183966	-0.21299	0.145439	0.075257	-0.0759106	-0.237035	-0.0350333	0.067993	0.186093	0.0293022	0.170009	0.00607323
468	P13596	Ncam1	842	Neural cell adhesion molecule 1	sp|P13596|NCAM1_RAT Neural cell adhesion molecule 1 OS=Rattus norvegicus OX=10116 GN=Ncam1 PE=1 SV=1	P13596;F1LNY3;F1LUV9;A0A0G2K0M8	Ncam1;Ncam1;Ncam1;Ncam1	842;826;817;1000	sp|P13596|NCAM1_RAT Neural cell adhesion molecule 1 OS=Rattus norvegicus OX=10116 GN=Ncam1 PE=1 SV=1;tr|F1LNY3|F1LNY3_RAT Neural cell adhesion molecule 1 OS=Rattus norvegicus OX=10116 GN=Ncam1 PE=1 SV=2;tr|F1LUV9|F1LUV9_RAT Neural cell adhesion molecule 1 OS=Rattus norvegicus OX=10116 GN=Ncam1 PE=1 SV=3;tr|A0A0G2K0M8|A0A0G2K0M8_RAT Neural cell adhesion molecule 1 OS=Rattus norvegicus OX=10116 GN=…	1	7.10395e-39	163.74	124.37	KPAPTEVKTVPNEAT	Ncam1	KPAPTEVKTVPNDAT	mouse		1	TRUE	PAPTEVKTVPNDA	Ncam1	TRUE	49222	44727	38191	45817	38439	42129	24849	24169	30145	19278	26810	37312	0.0650183	0.00481064	0.135369	-0.197041	-0.0380125	-0.00660091	-0.0502227	-0.0689055	0.14389	-0.37966	0.0534509	0.120817	-0.0799528	0.316219
469	P13596	Ncam1	852	Neural cell adhesion molecule 1	sp|P13596|NCAM1_RAT Neural cell adhesion molecule 1 OS=Rattus norvegicus OX=10116 GN=Ncam1 PE=1 SV=1	P13596;F1LNY3;F1LUV9;A0A0G2K0M8	Ncam1;Ncam1;Ncam1;Ncam1	852;836;827;1010	sp|P13596|NCAM1_RAT Neural cell adhesion molecule 1 OS=Rattus norvegicus OX=10116 GN=Ncam1 PE=1 SV=1;tr|F1LNY3|F1LNY3_RAT Neural cell adhesion molecule 1 OS=Rattus norvegicus OX=10116 GN=Ncam1 PE=1 SV=2;tr|F1LUV9|F1LUV9_RAT Neural cell adhesion molecule 1 OS=Rattus norvegicus OX=10116 GN=Ncam1 PE=1 SV=3;tr|A0A0G2K0M8|A0A0G2K0M8_RAT Neural cell adhesion molecule 1 OS=Rattus norvegicus OX=10116 GN=…	1	2.90102e-82	204.82	181.99	PNEATQTKENESKA_	Ncam1	PNDATQTKENESKA	human		1	TRUE				56980	52972	47312	51793	47948	49434	30033	34185	40767	26776	34366	49875	0.0118377	-0.0154383	0.18001	-0.284499	0.0165544	-0.0402439	-0.19659	0.0115722	0.159645	-0.325403	-0.00806639	0.119766	-0.0992362	0.219817
470	A0A0G2K0M8	Ncam1	907	Neural cell adhesion molecule 1	tr|A0A0G2K0M8|A0A0G2K0M8_RAT Neural cell adhesion molecule 1 OS=Rattus norvegicus OX=10116 GN=Ncam1 PE=1 SV=1	A0A0G2K0M8	Ncam1	907	tr|A0A0G2K0M8|A0A0G2K0M8_RAT Neural cell adhesion molecule 1 OS=Rattus norvegicus OX=10116 GN=Ncam1 PE=1 SV=1	0.999972	0.0300054	47.09	32.001	APASPKSKAPSVSTT	""	""	""							1873.8	1339.8	1434.9	1629	1475.5	1873	0	0	0	0	0	0	0.0462927	-0.359707	0.0976977	-0.314326	-0.0447686	0.198547							0.0183896	0.922904
472	A0A0G2K0P1	Kifap3	478	Kinesin-associated protein 3	tr|A0A0G2K0P1|A0A0G2K0P1_RAT Kinesin-associated protein 3 OS=Rattus norvegicus OX=10116 GN=Kifap3 PE=1 SV=1	A0A0G2K0P1;D3ZWA5	Kifap3;Kifap3	478;433	tr|A0A0G2K0P1|A0A0G2K0P1_RAT Kinesin-associated protein 3 OS=Rattus norvegicus OX=10116 GN=Kifap3 PE=1 SV=1;tr|D3ZWA5|D3ZWA5_RAT Kinesin-associated protein 3 OS=Rattus norvegicus OX=10116 GN=Kifap3 PE=1 SV=3	0.936551	0.0093067	54.776	42.61	MLMKRALKLKDPLLM	Kifap3	MLMKRALKLKDPLLM	mouse		1	TRUE	LMKRALKLKDPLL	Kifap3	TRUE	6840.9	8934	3652.2	11136	5847.2	4582	0	0	0	0	0	0	-0.0128687	0.450201	-0.481867	0.531466	0.0143928	-0.438207							0.0507289	0.884355
473	Q8VII6	Slc44a1	633	Choline transporter-like protein 1	sp|Q8VII6|CTL1_RAT Choline transporter-like protein 1 OS=Rattus norvegicus OX=10116 GN=Slc44a1 PE=1 SV=1	Q8VII6;A0A0G2K0P8;A0A0G2K7R8	Slc44a1;Slc44a1;Slc44a1	633;633;633	sp|Q8VII6|CTL1_RAT Choline transporter-like protein 1 OS=Rattus norvegicus OX=10116 GN=Slc44a1 PE=1 SV=1;tr|A0A0G2K0P8|A0A0G2K0P8_RAT CDW92 antigen, isoform CRA_b OS=Rattus norvegicus OX=10116 GN=Slc44a1 PE=1 SV=1;tr|A0A0G2K7R8|A0A0G2K7R8_RAT CDW92 antigen, isoform CRA_a OS=Rattus norvegicus OX=10116 GN=Slc44a1 PE=1 SV=1	1	0.0179576	81.381	29.809	ENSRKAMKEAGKGGA	""	""	""							32613	26043	23920	26632	28293	28305	42222	38926	39329	43351	36225	50960	0.0317099	-0.214892	0.0209019	-0.419215	0.0804096	-0.0198099	0.120262	0.0243488	-0.0667571	0.195128	-0.106657	-0.0237796	-0.0190684	0.77385
474	Q8VII6	Slc44a1	637	Choline transporter-like protein 1	sp|Q8VII6|CTL1_RAT Choline transporter-like protein 1 OS=Rattus norvegicus OX=10116 GN=Slc44a1 PE=1 SV=1	Q8VII6;A0A0G2K0P8;A0A0G2K7R8	Slc44a1;Slc44a1;Slc44a1	637;637;637	sp|Q8VII6|CTL1_RAT Choline transporter-like protein 1 OS=Rattus norvegicus OX=10116 GN=Slc44a1 PE=1 SV=1;tr|A0A0G2K0P8|A0A0G2K0P8_RAT CDW92 antigen, isoform CRA_b OS=Rattus norvegicus OX=10116 GN=Slc44a1 PE=1 SV=1;tr|A0A0G2K7R8|A0A0G2K7R8_RAT CDW92 antigen, isoform CRA_a OS=Rattus norvegicus OX=10116 GN=Slc44a1 PE=1 SV=1	1	0.00144955	63.473	36.169	KAMKEAGKGGAADAR	""	""	""							0	0	0	0	0	0	3231.3	3152.7	2638.8	3205.2	2631.2	2967.4							0.159994	0.145815	-0.216856	0.185089	-0.142309	-0.378333	-0.141502	0.447666
475	Q2PQA9	Kif5b	240	Kinesin-1 heavy chain	sp|Q2PQA9|KINH_RAT Kinesin-1 heavy chain OS=Rattus norvegicus OX=10116 GN=Kif5b PE=1 SV=1	Q2PQA9;Q6QLM7;A0A0G2K070;A0A0G2K0Q2;F1M8F2;G3V6L4	Kif5b;Kif5a;Kif5c;Kif5a;Kif5a;Kif5c	240;241;61;241;236;241	sp|Q2PQA9|KINH_RAT Kinesin-1 heavy chain OS=Rattus norvegicus OX=10116 GN=Kif5b PE=1 SV=1;sp|Q6QLM7|KIF5A_RAT Kinesin heavy chain isoform 5A OS=Rattus norvegicus OX=10116 GN=Kif5a PE=1 SV=1;tr|A0A0G2K070|A0A0G2K070_RAT Kinesin-like protein OS=Rattus norvegicus OX=10116 GN=Kif5c PE=1 SV=1;tr|A0A0G2K0Q2|A0A0G2K0Q2_RAT Kinesin heavy chain isoform 5A OS=Rattus norvegicus OX=10116 GN=Kif5a PE=1 SV=1;t…	1	1.73603e-11	110.84	87.965	AGSEKVSKTGAEGAV	Kif5a	AGSEKVSKTGAEGAV	human		3	TRUE	GSEKVSKTGAEGA	Kif5b	TRUE	13405	12866	9640.3	13222	10392	11409	3575.4	2750.2	3970.7	3200.7	4485	4948.2	0.06001	0.078752	0.0208105	-0.118459	-0.0535862	-0.0197185	-0.0265477	-0.383769	0.040123	-0.14947	0.294546	0.0268391	-0.0458583	0.347979
476	A0A0G2K0S7	Rap1gap2	80	RAP1 GTPase-activating protein 2	tr|A0A0G2K0S7|A0A0G2K0S7_RAT RAP1 GTPase-activating protein 2 OS=Rattus norvegicus OX=10116 GN=Rap1gap2 PE=1 SV=1	A0A0G2K0S7	Rap1gap2	80	tr|A0A0G2K0S7|A0A0G2K0S7_RAT RAP1 GTPase-activating protein 2 OS=Rattus norvegicus OX=10116 GN=Rap1gap2 PE=1 SV=1	0.984568	0.0207887	53.252	11.969	EQRPGPQKNKEDYIP	""	""	""							6422.1	6190.7	5024.2	5411.4	5792.9	5076.2	0	0	0	0	0	0	-0.0143039	0.0107032	0.0679667	-0.419986	0.0906384	-0.20073							-0.198148	0.20442
477	Q63544	Sncg	23	Gamma-synuclein	sp|Q63544|SYUG_RAT Gamma-synuclein OS=Rattus norvegicus OX=10116 GN=Sncg PE=1 SV=2	Q63544;F1LQ96;A0A0G2K0T6	Sncg;Sncg;Sncg	23;23;23	sp|Q63544|SYUG_RAT Gamma-synuclein OS=Rattus norvegicus OX=10116 GN=Sncg PE=1 SV=2;tr|F1LQ96|F1LQ96_RAT Gamma-synuclein OS=Rattus norvegicus OX=10116 GN=Sncg PE=1 SV=1;tr|A0A0G2K0T6|A0A0G2K0T6_RAT Gamma-synuclein OS=Rattus norvegicus OX=10116 GN=Sncg PE=1 SV=1	0.999999	0.00284716	64.65	22.255	VGAVEKTKQGVTEAA	""	""	""							9328.9	8223	6998.7	11297	8690.8	7777.4	0	0	0	0	0	0	-0.0112601	-0.115353	0.0105417	0.106262	0.140224	-0.120809							0.0805827	0.442792
478	Q5FVC2	Arhgef2	354	Rho guanine nucleotide exchange factor 2	sp|Q5FVC2|ARHG2_RAT Rho guanine nucleotide exchange factor 2 OS=Rattus norvegicus OX=10116 GN=Arhgef2 PE=1 SV=1	Q5FVC2;A0A0G2K0V4;A0A1B0GWY5	Arhgef2;Arhgef2;Arhgef2	354;549;339	sp|Q5FVC2|ARHG2_RAT Rho guanine nucleotide exchange factor 2 OS=Rattus norvegicus OX=10116 GN=Arhgef2 PE=1 SV=1;tr|A0A0G2K0V4|A0A0G2K0V4_RAT Guanine nucleotide exchange factor H1 OS=Rattus norvegicus OX=10116 GN=Arhgef2 PE=1 SV=1;tr|A0A1B0GWY5|A0A1B0GWY5_RAT Guanine nucleotide exchange factor H1 OS=Rattus norvegicus OX=10116 GN=Arhgef2 PE=1 SV=1	1	0.00462431	60.682	29.453	TKALKLYKELYARDK	Arhgef2	TKALKLYKELYARDK	mouse		1	TRUE	KALKLYKELYARD	Arhgef2	TRUE	2565.3	2459	1788.5	3383.7	2267.6	2180	0	0	0	0	0	0	-0.0102472	0.0066466	-0.0942029	0.230588	0.0654931	-0.0921762							0.10057	0.366475
479	P48004	Psma7	121	Proteasome subunit alpha type-7	sp|P48004|PSA7_RAT Proteasome subunit alpha type-7 OS=Rattus norvegicus OX=10116 GN=Psma7 PE=1 SV=1	P48004;A0A0G2K0W9	Psma7;Psma7	121;115	sp|P48004|PSA7_RAT Proteasome subunit alpha type-7 OS=Rattus norvegicus OX=10116 GN=Psma7 PE=1 SV=1;tr|A0A0G2K0W9|A0A0G2K0W9_RAT Proteasome subunit alpha type OS=Rattus norvegicus OX=10116 GN=Psma7 PE=1 SV=1	1	0.00604655	57.177	13.931	TRYIASLKQRYTQSN	Psma7	TRYIASLKQRYTQSN	human		6	TRUE				8094.8	6403.7	5989.1	9207	8031.4	6576.8	0	0	0	0	0	0	-0.00124198	-0.261382	0.000523606	0.0258552	0.241116	-0.147981							0.12703	0.378033
480	Q62976	Kcnma1	683	Calcium-activated potassium channel subunit alpha-1	sp|Q62976|KCMA1_RAT Calcium-activated potassium channel subunit alpha-1 OS=Rattus norvegicus OX=10116 GN=Kcnma1 PE=1 SV=3	Q62976;A0A0G2K104;F1LNC7	Kcnma1;Kcnma1;Kcnma1	683;464;682	sp|Q62976|KCMA1_RAT Calcium-activated potassium channel subunit alpha-1 OS=Rattus norvegicus OX=10116 GN=Kcnma1 PE=1 SV=3;tr|A0A0G2K104|A0A0G2K104_RAT BK channel OS=Rattus norvegicus OX=10116 GN=Kcnma1 PE=1 SV=1;tr|F1LNC7|F1LNC7_RAT BK channel OS=Rattus norvegicus OX=10116 GN=Kcnma1 PE=1 SV=3	1	2.39155e-05	91.812	66.222	KRAFFYCKACHDDVT	""	""	""							24398	23120	16459	26698	19796	20055	0	0	0	0	0	0	0.0405912	0.0409194	-0.0908732	0.0119214	-0.00726108	-0.0893393							-0.0251054	0.756485
481	Q62976	Kcnma1	772	Calcium-activated potassium channel subunit alpha-1	sp|Q62976|KCMA1_RAT Calcium-activated potassium channel subunit alpha-1 OS=Rattus norvegicus OX=10116 GN=Kcnma1 PE=1 SV=3	Q62976;A0A0G2K104;F1LNC7	Kcnma1;Kcnma1;Kcnma1	772;553;832	sp|Q62976|KCMA1_RAT Calcium-activated potassium channel subunit alpha-1 OS=Rattus norvegicus OX=10116 GN=Kcnma1 PE=1 SV=3;tr|A0A0G2K104|A0A0G2K104_RAT BK channel OS=Rattus norvegicus OX=10116 GN=Kcnma1 PE=1 SV=1;tr|F1LNC7|F1LNC7_RAT BK channel OS=Rattus norvegicus OX=10116 GN=Kcnma1 PE=1 SV=3	1	0.00925688	51.445	23.432	CAPKEIEKVILTRSE	""	""	""							2177.9	3051.9	2504.4	4136.6	2844.5	3265.5	1077	1029.5	681.26	1140.2	842.71	1348	-0.636697	-0.0719775	0.00125199	0.130172	0.00224195	0.10054	0.0679532	0.024226	-0.677406	0.187017	-0.291867	-0.0236569	0.189053	0.188858
482	Q62976	Kcnma1	584	Calcium-activated potassium channel subunit alpha-1	sp|Q62976|KCMA1_RAT Calcium-activated potassium channel subunit alpha-1 OS=Rattus norvegicus OX=10116 GN=Kcnma1 PE=1 SV=3	Q62976;A0A0G2K104;F1LNC7	Kcnma1;Kcnma1;Kcnma1	584;365;583	sp|Q62976|KCMA1_RAT Calcium-activated potassium channel subunit alpha-1 OS=Rattus norvegicus OX=10116 GN=Kcnma1 PE=1 SV=3;tr|A0A0G2K104|A0A0G2K104_RAT BK channel OS=Rattus norvegicus OX=10116 GN=Kcnma1 PE=1 SV=1;tr|F1LNC7|F1LNC7_RAT BK channel OS=Rattus norvegicus OX=10116 GN=Kcnma1 PE=1 SV=3	1	1.41277e-21	141.38	89.54	FSMRSFIKIEEDTWQ	Kcnma1	FSMRSFIKIEEDTWQ	mouse		1	TRUE	SMRSFIKIEEDTW	Kcnma1	TRUE	81598	77719	65545	102460	66382	80382	11435	9893	14826	10057	13188	17486	-0.0648439	-0.0571607	0.0555299	0.104973	-0.108884	0.0663653	-0.0983157	-0.285945	0.191739	-0.246777	0.101544	0.0990159	0.0708613	0.332691
483	P02650	Apoe	105	Apolipoprotein E	sp|P02650|APOE_RAT Apolipoprotein E OS=Rattus norvegicus OX=10116 GN=Apoe PE=1 SV=2	P02650;A0A0G2K151	Apoe;Apoe	105;152	sp|P02650|APOE_RAT Apolipoprotein E OS=Rattus norvegicus OX=10116 GN=Apoe PE=1 SV=2;tr|A0A0G2K151|A0A0G2K151_RAT Apolipoprotein E OS=Rattus norvegicus OX=10116 GN=Apoe PE=1 SV=1	1	4.43084e-09	106.4	80.841	ETRARLAKEVQAAQA	Apoe	ETRARLGKEVQAAQA	mouse		1	TRUE	TRARLGKEVQAAQ	Apoe	TRUE	8926	8322.2	6155.6	8072.4	7760.3	7905.7	5307.5	6210.3	7334.8	5385.1	7171	10548	0.0217795	-0.00131965	-0.077913	-0.281875	0.0735798	-0.000470624	-0.316129	-0.0681516	0.0659778	-0.258394	0.112103	0.259323	0.0448708	0.576098
484	P02650	Apoe	173	Apolipoprotein E	sp|P02650|APOE_RAT Apolipoprotein E OS=Rattus norvegicus OX=10116 GN=Apoe PE=1 SV=2	P02650;A0A0G2K151	Apoe;Apoe	173;220	sp|P02650|APOE_RAT Apolipoprotein E OS=Rattus norvegicus OX=10116 GN=Apoe PE=1 SV=2;tr|A0A0G2K151|A0A0G2K151_RAT Apolipoprotein E OS=Rattus norvegicus OX=10116 GN=Apoe PE=1 SV=1	1	1.42829e-07	95.183	77.71	QKRLAVYKAGAQEGA	Apoe	QKRLAVYKAGAREGA	mouse		1	TRUE				7902.2	6968.8	6718.3	7798.8	6894.9	7323.3	12959	11790	13951	13652	15924	17710	-0.0219939	-0.125388	0.18027	-0.199635	0.034983	0.0211161	-0.0313624	-0.146406	-0.00956622	0.0805907	0.259976	0.0038351	0.0787161	0.110324
485	P02650	Apoe	252	Apolipoprotein E	sp|P02650|APOE_RAT Apolipoprotein E OS=Rattus norvegicus OX=10116 GN=Apoe PE=1 SV=2	P02650;A0A0G2K151	Apoe;Apoe	252;299	sp|P02650|APOE_RAT Apolipoprotein E OS=Rattus norvegicus OX=10116 GN=Apoe PE=1 SV=2;tr|A0A0G2K151|A0A0G2K151_RAT Apolipoprotein E OS=Rattus norvegicus OX=10116 GN=Apoe PE=1 SV=1	1	1.18395e-13	120.06	89.73	QMEEVRSKMEEQTQQ	Apoe	HMEEVRSKMEEQTQQ	mouse		1	TRUE	MEEVRSKMEEQTQ	Apoe	TRUE	1691.4	2273	1457.1	1863.6	2148.6	1920	0	0	0	0	0	0	-0.277985	0.226344	-0.0566815	-0.29675	0.320895	0.0577735							0.063414	0.763118
486	A0A0G2K1A8	Plekha1	229	Pleckstrin homology domain-containing A1	tr|A0A0G2K1A8|A0A0G2K1A8_RAT Pleckstrin homology domain-containing A1 OS=Rattus norvegicus OX=10116 GN=Plekha1 PE=4 SV=1	A0A0G2K1A8;A1A5P7	Plekha1;Plekha1	229;229	tr|A0A0G2K1A8|A0A0G2K1A8_RAT Pleckstrin homology domain-containing A1 OS=Rattus norvegicus OX=10116 GN=Plekha1 PE=4 SV=1;tr|A1A5P7|A1A5P7_RAT Pleckstrin homology domain containing, family A (Phosphoinositide binding specific) member 1 OS=Rattus norvegicus OX=10116 GN=Plekha1 PE=2 SV=1	1	0.00719181	54.191	33.861	YFKSELEKEPLRVIP	Plekha1	YFKSELEKEPLRVIP	human		3	TRUE				9270.3	8219.1	6568.9	9613.2	8111.6	7819.8	15025	13681	16667	14363	15353	21811	0.0771242	-0.0185618	0.0165817	-0.0291137	0.138196	-0.0154897	-0.0110088	-0.124853	0.0540027	-0.0392215	0.0142369	0.11127	0.0391172	0.470537
487	Q4V7C7	Actr3	42	Actin-related protein 3	sp|Q4V7C7|ARP3_RAT Actin-related protein 3 OS=Rattus norvegicus OX=10116 GN=Actr3 PE=1 SV=1	Q4V7C7;A0A0G2K1C0	Actr3;Actr3	42;42	sp|Q4V7C7|ARP3_RAT Actin-related protein 3 OS=Rattus norvegicus OX=10116 GN=Actr3 PE=1 SV=1;tr|A0A0G2K1C0|A0A0G2K1C0_RAT Actin-like protein 3 OS=Rattus norvegicus OX=10116 GN=Actr3 PE=1 SV=1	1	0.000400544	68.355	52.131	IAIKESAKVGDQAQR	Actr3	IAIKESAKVGDQAQR	human		2	TRUE				0	0	0	0	0	0	0	0	0	0	0	0													0	0
488	Q4V7C7	Actr3	251	Actin-related protein 3	sp|Q4V7C7|ARP3_RAT Actin-related protein 3 OS=Rattus norvegicus OX=10116 GN=Actr3 PE=1 SV=1	Q4V7C7;A0A0G2K1C0	Actr3;Actr3	251;252	sp|Q4V7C7|ARP3_RAT Actin-related protein 3 OS=Rattus norvegicus OX=10116 GN=Actr3 PE=1 SV=1;tr|A0A0G2K1C0|A0A0G2K1C0_RAT Actin-like protein 3 OS=Rattus norvegicus OX=10116 GN=Actr3 PE=1 SV=1	0.999907	0.00138362	74.162	59.472	KYDTDGSKWIKQYTG	Actr3	KYDTDGSKWIKQYTG	human		6	TRUE	YDTDGSKWIKQYT	Actr3	TRUE	4585.7	5254	3994.4	5783.7	3856.3	4541.1	4738.6	5568.3	5589.4	5500.5	6917	7834.7	-0.156362	0.117862	0.0808966	0.0198502	-0.152585	-0.0175918	-0.250833	0.00329021	-0.0972185	0.00106395	0.288943	0.0591717	0.0840588	0.29427
489	A0A0G2K1D2	Rap1gds1	341	RAP1, GTP-GDP dissociation stimulator 1 (Predicted), isoform CRA_a	tr|A0A0G2K1D2|A0A0G2K1D2_RAT RAP1, GTP-GDP dissociation stimulator 1 (Predicted), isoform CRA_a OS=Rattus norvegicus OX=10116 GN=Rap1gds1 PE=1 SV=1	A0A0G2K1D2;F1M7Y3	Rap1gds1;Rap1gds1	341;292	tr|A0A0G2K1D2|A0A0G2K1D2_RAT RAP1, GTP-GDP dissociation stimulator 1 (Predicted), isoform CRA_a OS=Rattus norvegicus OX=10116 GN=Rap1gds1 PE=1 SV=1;tr|F1M7Y3|F1M7Y3_RAT RAP1, GTP-GDP dissociation stimulator 1 (Predicted), isoform CRA_b OS=Rattus norvegicus OX=10116 GN=Rap1gds1 PE=1 SV=2	1	2.33686e-05	87.148	66.089	EMPPVQFKLLGTLRM	Rap1gds1	EMPPVQFKLLGTLRM	human		2	TRUE	MPPVQFKLLGTLR	Rap1gds1	TRUE	16267	15106	12358	25564	12593	14826	0	0	0	0	0	0	-0.00996475	-0.0388416	0.0299541	0.483562	-0.125589	0.0090869							0.128637	0.467798
490	A0A0G2K1D2	Rap1gds1	510	RAP1, GTP-GDP dissociation stimulator 1 (Predicted), isoform CRA_a	tr|A0A0G2K1D2|A0A0G2K1D2_RAT RAP1, GTP-GDP dissociation stimulator 1 (Predicted), isoform CRA_a OS=Rattus norvegicus OX=10116 GN=Rap1gds1 PE=1 SV=1	A0A0G2K1D2;F1M7Y3	Rap1gds1;Rap1gds1	510;461	tr|A0A0G2K1D2|A0A0G2K1D2_RAT RAP1, GTP-GDP dissociation stimulator 1 (Predicted), isoform CRA_a OS=Rattus norvegicus OX=10116 GN=Rap1gds1 PE=1 SV=1;tr|F1M7Y3|F1M7Y3_RAT RAP1, GTP-GDP dissociation stimulator 1 (Predicted), isoform CRA_b OS=Rattus norvegicus OX=10116 GN=Rap1gds1 PE=1 SV=2	1	7.91713e-25	138.05	117.31	KLRSHENKSVAQQAS	Rap1gds1	KLRSHENKSVAQQAS	human		3	TRUE	LRSHENKSVAQQA	Rap1gds1	TRUE	13892	11476	10175	12365	12997	14624	6214.3	5885.1	5210.5	6694.5	5031.5	8419.9	0.00604268	-0.191642	-0.00676105	-0.320588	0.163669	0.232997	0.0305132	-0.0266645	-0.308275	0.174693	-0.28	0.0533121	0.124814	0.186125
491	A0A0G2K1D2	Rap1gds1	202	RAP1, GTP-GDP dissociation stimulator 1 (Predicted), isoform CRA_a	tr|A0A0G2K1D2|A0A0G2K1D2_RAT RAP1, GTP-GDP dissociation stimulator 1 (Predicted), isoform CRA_a OS=Rattus norvegicus OX=10116 GN=Rap1gds1 PE=1 SV=1	A0A0G2K1D2;F1M7Y3	Rap1gds1;Rap1gds1	202;153	tr|A0A0G2K1D2|A0A0G2K1D2_RAT RAP1, GTP-GDP dissociation stimulator 1 (Predicted), isoform CRA_a OS=Rattus norvegicus OX=10116 GN=Rap1gds1 PE=1 SV=1;tr|F1M7Y3|F1M7Y3_RAT RAP1, GTP-GDP dissociation stimulator 1 (Predicted), isoform CRA_b OS=Rattus norvegicus OX=10116 GN=Rap1gds1 PE=1 SV=2	1	2.48871e-12	116.19	87.212	QQKVDSTKEDDLAEL	""	""	""							25341	25383	16334	28958	20434	21915	8608.7	9613.3	10906	8328.5	12010	15228	0.0279032	0.108242	-0.16927	0.0617532	-0.0288969	-0.0287811	-0.219697	-0.0391135	0.0369397	-0.230641	0.254762	0.18775	0.093356	0.342406
492	D3ZSU3	Slc7a14	91	Similar to solute carrier family 7, member 14	tr|D3ZSU3|D3ZSU3_RAT Similar to solute carrier family 7, member 14 OS=Rattus norvegicus OX=10116 GN=Slc7a14 PE=1 SV=2	D3ZSU3;A0A0G2K1G8	Slc7a14;Slc7a14	91;450	tr|D3ZSU3|D3ZSU3_RAT Similar to solute carrier family 7, member 14 OS=Rattus norvegicus OX=10116 GN=Slc7a14 PE=1 SV=2;tr|A0A0G2K1G8|A0A0G2K1G8_RAT Solute carrier family 7, member 14 OS=Rattus norvegicus OX=10116 GN=Slc7a14 PE=1 SV=1	0.973751	2.43909e-10	144.5	108.85	FLSEEHTKKKEGILA	""	""	""							21956	20430	16112	20547	19797	17634	19044	17497	27465	16980	25400	31282	0.0172017	-0.00877465	0.00714386	-0.237124	0.12157	-0.146183	-0.150146	-0.251028	0.293494	-0.278851	0.259436	0.150438	0.00510802	0.964772
493	D3ZSU3	Slc7a14	379	Similar to solute carrier family 7, member 14	tr|D3ZSU3|D3ZSU3_RAT Similar to solute carrier family 7, member 14 OS=Rattus norvegicus OX=10116 GN=Slc7a14 PE=1 SV=2	D3ZSU3;A0A0G2K1G8	Slc7a14;Slc7a14	379;738	tr|D3ZSU3|D3ZSU3_RAT Similar to solute carrier family 7, member 14 OS=Rattus norvegicus OX=10116 GN=Slc7a14 PE=1 SV=2;tr|A0A0G2K1G8|A0A0G2K1G8_RAT Solute carrier family 7, member 14 OS=Rattus norvegicus OX=10116 GN=Slc7a14 PE=1 SV=1	1	8.95655e-08	98.694	79.636	YQQMSDAKANSRTSS	Slc7a14	YQQMSDAKANSRTSS	mouse		1	TRUE	QQMSDAKANSRTS	Slc7a14	TRUE	3478.9	2745.8	1974.8	2816.2	2409.5	2599.6	1150.7	2006.3	1427.9	1584.7	1266.9	1864.9	0.273501	0.0100457	-0.107002	-0.190019	-0.00269508	0.00602953	-0.256835	0.566538	-0.03007	0.241658	-0.123954	0.0243389	-0.0352245	0.738824
494	D3ZSU3	Slc7a14	83	Similar to solute carrier family 7, member 14	tr|D3ZSU3|D3ZSU3_RAT Similar to solute carrier family 7, member 14 OS=Rattus norvegicus OX=10116 GN=Slc7a14 PE=1 SV=2	D3ZSU3;A0A0G2K1G8	Slc7a14;Slc7a14	83;442	tr|D3ZSU3|D3ZSU3_RAT Similar to solute carrier family 7, member 14 OS=Rattus norvegicus OX=10116 GN=Slc7a14 PE=1 SV=2;tr|A0A0G2K1G8|A0A0G2K1G8_RAT Solute carrier family 7, member 14 OS=Rattus norvegicus OX=10116 GN=Slc7a14 PE=1 SV=1	1	1.34439e-28	163.45	148.36	SDIDGFVKFLSEEHT	""	""	""							23554	25106	15789	91769	11322	23721	0	0	0	0	0	0	-0.0819705	0.0880393	-0.222601	1.72143	-0.885112	0.0810927							0.37798	0.583159
495	P56603	Scamp1	89	Secretory carrier-associated membrane protein 1	sp|P56603|SCAM1_RAT Secretory carrier-associated membrane protein 1 OS=Rattus norvegicus OX=10116 GN=Scamp1 PE=1 SV=1	P56603;A0A0G2JY82;A0A0G2K1I6	Scamp1;Scamp1;Scamp1	89;72;89	sp|P56603|SCAM1_RAT Secretory carrier-associated membrane protein 1 OS=Rattus norvegicus OX=10116 GN=Scamp1 PE=1 SV=1;tr|A0A0G2JY82|A0A0G2JY82_RAT Secretory carrier-associated membrane protein OS=Rattus norvegicus OX=10116 GN=Scamp1 PE=1 SV=1;tr|A0A0G2K1I6|A0A0G2K1I6_RAT Secretory carrier-associated membrane protein OS=Rattus norvegicus OX=10116 GN=Scamp1 PE=1 SV=1	1	4.81507e-34	151.26	112.69	LAQAELLKRQEELER	Scamp1	LAQAELLKRQEELER	human		7	TRUE	AQAELLKRQEELE	Scamp1	TRUE	12287	12501	9334.7	18877	14676	11241	15263	17094	16605	13731	17056	22727	-0.072228	0.0306325	-0.0322633	0.38863	0.4378	-0.0477198	-0.0970433	0.0877555	-0.0600821	-0.21285	0.0572877	0.0619131	0.0910765	0.160516
496	P56603	Scamp1	97	Secretory carrier-associated membrane protein 1	sp|P56603|SCAM1_RAT Secretory carrier-associated membrane protein 1 OS=Rattus norvegicus OX=10116 GN=Scamp1 PE=1 SV=1	P56603;A0A0G2JY82;A0A0G2K1I6	Scamp1;Scamp1;Scamp1	97;80;97	sp|P56603|SCAM1_RAT Secretory carrier-associated membrane protein 1 OS=Rattus norvegicus OX=10116 GN=Scamp1 PE=1 SV=1;tr|A0A0G2JY82|A0A0G2JY82_RAT Secretory carrier-associated membrane protein OS=Rattus norvegicus OX=10116 GN=Scamp1 PE=1 SV=1;tr|A0A0G2K1I6|A0A0G2K1I6_RAT Secretory carrier-associated membrane protein OS=Rattus norvegicus OX=10116 GN=Scamp1 PE=1 SV=1	1	0.0189221	85.642	38.56	RQEELERKAAELDRR	Scamp1	RQEELERKAAELDRR	human		1	TRUE				8660.2	7029.7	5018.1	7889.1	7336.6	7133.3	27486	21460	30480	23492	30828	38352	0.174079	-0.0489088	-0.176759	-0.119099	0.188492	0.0471185	-0.0324506	-0.36815	0.0320974	-0.222183	0.127184	0.032742	0.0827982	0.322897
497	P56603	Scamp1	78	Secretory carrier-associated membrane protein 1	sp|P56603|SCAM1_RAT Secretory carrier-associated membrane protein 1 OS=Rattus norvegicus OX=10116 GN=Scamp1 PE=1 SV=1	P56603;A0A0G2JY82;A0A0G2K1I6	Scamp1;Scamp1;Scamp1	78;61;78	sp|P56603|SCAM1_RAT Secretory carrier-associated membrane protein 1 OS=Rattus norvegicus OX=10116 GN=Scamp1 PE=1 SV=1;tr|A0A0G2JY82|A0A0G2JY82_RAT Secretory carrier-associated membrane protein OS=Rattus norvegicus OX=10116 GN=Scamp1 PE=1 SV=1;tr|A0A0G2K1I6|A0A0G2K1I6_RAT Secretory carrier-associated membrane protein OS=Rattus norvegicus OX=10116 GN=Scamp1 PE=1 SV=1	0.909741	0.000100673	46.033	37.415	PAYTQITKEHALAQA	Scamp1	PAYTQITKEHALAQA	mouse		1	TRUE	AYTQITKEHALAQ	Scamp1	TRUE	6760.1	7924.6	5095.2	7522.9	5456.3	6080.9	0	0	0	0	0	0	-0.000494283	0.306749	0.0280217	-0.0048885	-0.0559142	-0.000383565							-0.131821	0.251579
498	P56603	Scamp1	298	Secretory carrier-associated membrane protein 1	sp|P56603|SCAM1_RAT Secretory carrier-associated membrane protein 1 OS=Rattus norvegicus OX=10116 GN=Scamp1 PE=1 SV=1	P56603;A0A0G2JY82;A0A0G2K1I6	Scamp1;Scamp1;Scamp1	298;281;264	sp|P56603|SCAM1_RAT Secretory carrier-associated membrane protein 1 OS=Rattus norvegicus OX=10116 GN=Scamp1 PE=1 SV=1;tr|A0A0G2JY82|A0A0G2JY82_RAT Secretory carrier-associated membrane protein OS=Rattus norvegicus OX=10116 GN=Scamp1 PE=1 SV=1;tr|A0A0G2K1I6|A0A0G2K1I6_RAT Secretory carrier-associated membrane protein OS=Rattus norvegicus OX=10116 GN=Scamp1 PE=1 SV=1	1	7.28054e-20	153.11	135.24	TTGASFEKAQQEFAT	Scamp1	TTGASFEKAQQEFAT	human		3	TRUE	TGASFEKAQQEFA	Scamp1	TRUE	50190	47606	37463	61357	41805	45024	0	0	0	0	0	0	-0.00264689	-0.000953753	0.0118414	0.128543	-0.0126697	-0.00648216							0.0337167	0.664622
499	P56603	Scamp1	334	Secretory carrier-associated membrane protein 1	sp|P56603|SCAM1_RAT Secretory carrier-associated membrane protein 1 OS=Rattus norvegicus OX=10116 GN=Scamp1 PE=1 SV=1	P56603;A0A0G2JY82;A0A0G2K1I6	Scamp1;Scamp1;Scamp1	334;317;300	sp|P56603|SCAM1_RAT Secretory carrier-associated membrane protein 1 OS=Rattus norvegicus OX=10116 GN=Scamp1 PE=1 SV=1;tr|A0A0G2JY82|A0A0G2JY82_RAT Secretory carrier-associated membrane protein OS=Rattus norvegicus OX=10116 GN=Scamp1 PE=1 SV=1;tr|A0A0G2K1I6|A0A0G2K1I6_RAT Secretory carrier-associated membrane protein OS=Rattus norvegicus OX=10116 GN=Scamp1 PE=1 SV=1	1	8.08199e-16	129.29	117.99	SAAQNAFKGNQM___	""	""	""							17003	16232	12719	25869	13483	15547	536.12	0	396.93	0	414.05	0	-0.0151248	-0.0041237	0.00249291	0.431672	-0.0960709	0.00859252	0.852402	-1.51262	0.334113	-0.336059	0.473742	-1.05866	-0.0863829	0.719408
500	Q05175	Basp1	80	Brain acid soluble protein 1	sp|Q05175|BASP1_RAT Brain acid soluble protein 1 OS=Rattus norvegicus OX=10116 GN=Basp1 PE=1 SV=2	Q05175;A0A0G2K1L8	Basp1;Basp1	80;80	sp|Q05175|BASP1_RAT Brain acid soluble protein 1 OS=Rattus norvegicus OX=10116 GN=Basp1 PE=1 SV=2;tr|A0A0G2K1L8|A0A0G2K1L8_RAT Brain acid soluble protein 1 OS=Rattus norvegicus OX=10116 GN=Basp1 PE=1 SV=1	1	6.69768e-05	110.76	73.2	EADKAAAKEEAPKAE	""	""	""							44061	33468	34117	35762	37353	40925	43538	40126	38207	37664	37785	44192	-0.00694974	-0.32572	0.0604606	-0.466663	0.00847382	0.0394009	0.193199	0.0968088	-0.0798568	0.0209056	-0.0171721	-0.200703	-0.0851707	0.310431
501	Q05175	Basp1	85	Brain acid soluble protein 1	sp|Q05175|BASP1_RAT Brain acid soluble protein 1 OS=Rattus norvegicus OX=10116 GN=Basp1 PE=1 SV=2	Q05175;A0A0G2K1L8	Basp1;Basp1	85;85	sp|Q05175|BASP1_RAT Brain acid soluble protein 1 OS=Rattus norvegicus OX=10116 GN=Basp1 PE=1 SV=2;tr|A0A0G2K1L8|A0A0G2K1L8_RAT Brain acid soluble protein 1 OS=Rattus norvegicus OX=10116 GN=Basp1 PE=1 SV=1	1	0.00237041	78.655	36.26	AAKEEAPKAEPEKSE	""	""	""							0	0	0	0	0	0	2512.5	1579.9	2165.1	2172.1	2567.5	3106.6							0.141617	-0.506326	-0.157691	-0.0316208	0.166948	0.0324176	0.230048	0.218764
502	Q05175	Basp1	72	Brain acid soluble protein 1	sp|Q05175|BASP1_RAT Brain acid soluble protein 1 OS=Rattus norvegicus OX=10116 GN=Basp1 PE=1 SV=2	Q05175;A0A0G2K1L8	Basp1;Basp1	72;72	sp|Q05175|BASP1_RAT Brain acid soluble protein 1 OS=Rattus norvegicus OX=10116 GN=Basp1 PE=1 SV=2;tr|A0A0G2K1L8|A0A0G2K1L8_RAT Brain acid soluble protein 1 OS=Rattus norvegicus OX=10116 GN=Basp1 PE=1 SV=1	0.999951	0.0090546	67.993	35.387	GEAKAEEKEADKAAA	""	""	""							8074.3	5078	5400.4	4241.3	6078.3	7211.3	0	0	0	0	0	0	0.151655	-0.439472	0.00780622	-0.935814	-0.00431228	0.141448							-0.172889	0.617836
503	Q05175	Basp1	76	Brain acid soluble protein 1	sp|Q05175|BASP1_RAT Brain acid soluble protein 1 OS=Rattus norvegicus OX=10116 GN=Basp1 PE=1 SV=2	Q05175;A0A0G2K1L8	Basp1;Basp1	76;76	sp|Q05175|BASP1_RAT Brain acid soluble protein 1 OS=Rattus norvegicus OX=10116 GN=Basp1 PE=1 SV=2;tr|A0A0G2K1L8|A0A0G2K1L8_RAT Brain acid soluble protein 1 OS=Rattus norvegicus OX=10116 GN=Basp1 PE=1 SV=1	0.999981	0.00297111	63.419	24.271	AEEKEADKAAAKEEA	""	""	""							45196	38052	28777	38384	40961	40106	3903	5732.5	5053.2	6121.4	6298.5	7764.4	0.0939947	-0.0762784	-0.120862	-0.300334	0.205752	0.0744882	-0.576119	-0.000190659	-0.288123	0.109954	0.108396	0.00075976	0.182977	0.0360204
504	Q05175	Basp1	38	Brain acid soluble protein 1	sp|Q05175|BASP1_RAT Brain acid soluble protein 1 OS=Rattus norvegicus OX=10116 GN=Basp1 PE=1 SV=2	Q05175;A0A0G2K1L8	Basp1;Basp1	38;38	sp|Q05175|BASP1_RAT Brain acid soluble protein 1 OS=Rattus norvegicus OX=10116 GN=Basp1 PE=1 SV=2;tr|A0A0G2K1L8|A0A0G2K1L8_RAT Brain acid soluble protein 1 OS=Rattus norvegicus OX=10116 GN=Basp1 PE=1 SV=1	1	1.93826e-92	203.4	189.84	TEEEGTQKESEPQAA	Basp1	TEEEGTQKESEPQAA	rat			TRUE				104890	107370	82805	108400	89636	90621	79840	93201	85614	83006	77337	99663	-0.0127253	0.0989382	0.0826091	-0.123876	0.0142494	-0.0708147	-0.00928425	0.235297	0.00683281	0.0836148	-0.061147	-0.10475	-0.0926164	0.0923163
505	Q05175	Basp1	52	Brain acid soluble protein 1	sp|Q05175|BASP1_RAT Brain acid soluble protein 1 OS=Rattus norvegicus OX=10116 GN=Basp1 PE=1 SV=2	Q05175;A0A0G2K1L8	Basp1;Basp1	52;52	sp|Q05175|BASP1_RAT Brain acid soluble protein 1 OS=Rattus norvegicus OX=10116 GN=Basp1 PE=1 SV=2;tr|A0A0G2K1L8|A0A0G2K1L8_RAT Brain acid soluble protein 1 OS=Rattus norvegicus OX=10116 GN=Basp1 PE=1 SV=1	1	6.08242e-275	294.33	276.99	AADATEVKESAEEKP	""	""	""							176280	178690	130550	165420	143270	150660	120300	129270	132050	109230	122760	159470	0.0234773	0.121017	0.0266328	-0.226896	-0.0219532	-0.0502246	-0.010033	0.115065	0.0397967	-0.112505	0.0132611	-0.0187969	-0.112102	0.0227207
506	Q05175	Basp1	90	Brain acid soluble protein 1	sp|Q05175|BASP1_RAT Brain acid soluble protein 1 OS=Rattus norvegicus OX=10116 GN=Basp1 PE=1 SV=2	Q05175;A0A0G2K1L8	Basp1;Basp1	90;90	sp|Q05175|BASP1_RAT Brain acid soluble protein 1 OS=Rattus norvegicus OX=10116 GN=Basp1 PE=1 SV=2;tr|A0A0G2K1L8|A0A0G2K1L8_RAT Brain acid soluble protein 1 OS=Rattus norvegicus OX=10116 GN=Basp1 PE=1 SV=1	1	1.98271e-37	141.46	131.96	APKAEPEKSEGAAEE	Basp1	APKAEPEKSEGAAEE	mouse			TRUE				36160	32385	22716	33333	31078	31599	22029	21358	20481	24572	21417	30822	0.0604872	-0.0206321	-0.173777	-0.215595	0.0956878	0.0188418	0.0135645	-0.0097157	-0.176171	0.207971	-0.0329929	0.0827087	0.0876033	0.173914
507	Q05175	Basp1	219	Brain acid soluble protein 1	sp|Q05175|BASP1_RAT Brain acid soluble protein 1 OS=Rattus norvegicus OX=10116 GN=Basp1 PE=1 SV=2	Q05175;A0A0G2K1L8	Basp1;Basp1	219;218	sp|Q05175|BASP1_RAT Brain acid soluble protein 1 OS=Rattus norvegicus OX=10116 GN=Basp1 PE=1 SV=2;tr|A0A0G2K1L8|A0A0G2K1L8_RAT Brain acid soluble protein 1 OS=Rattus norvegicus OX=10116 GN=Basp1 PE=1 SV=1	1	4.04766e-08	70.569	61.968	SEQSVAVKE______	""	""	""							3472	3477.3	1485.7	3673.8	3078.2	4110.7	1137.3	1347.4	1035	1518.9	735.99	2013.7	-0.0392488	0.0409014	-0.827451	-0.116381	0.0407729	0.357239	-0.131032	0.134881	-0.351632	0.323177	-0.764797	0.277792	0.257844	0.144187
508	Q05175	Basp1	68	Brain acid soluble protein 1	sp|Q05175|BASP1_RAT Brain acid soluble protein 1 OS=Rattus norvegicus OX=10116 GN=Basp1 PE=1 SV=2	Q05175;A0A0G2K1L8	Basp1;Basp1	68;68	sp|Q05175|BASP1_RAT Brain acid soluble protein 1 OS=Rattus norvegicus OX=10116 GN=Basp1 PE=1 SV=2;tr|A0A0G2K1L8|A0A0G2K1L8_RAT Brain acid soluble protein 1 OS=Rattus norvegicus OX=10116 GN=Basp1 PE=1 SV=1	1	2.71176e-18	126.88	109.39	DAADGEAKAEEKEAD	""	""	""							37366	33879	25473	34826	31508	33612	32705	30819	44395	30235	41608	54213	0.0307371	-0.0326481	-0.0855984	-0.229463	0.0384308	0.0308578	-0.156712	-0.221056	0.199556	-0.233208	0.184728	0.157003	0.0436967	0.680763
509	Q05175	Basp1	58	Brain acid soluble protein 1	sp|Q05175|BASP1_RAT Brain acid soluble protein 1 OS=Rattus norvegicus OX=10116 GN=Basp1 PE=1 SV=2	Q05175;A0A0G2K1L8	Basp1;Basp1	58;58	sp|Q05175|BASP1_RAT Brain acid soluble protein 1 OS=Rattus norvegicus OX=10116 GN=Basp1 PE=1 SV=2;tr|A0A0G2K1L8|A0A0G2K1L8_RAT Brain acid soluble protein 1 OS=Rattus norvegicus OX=10116 GN=Basp1 PE=1 SV=1	0.999762	5.49821e-10	114.29	96.591	VKESAEEKPKDAADG	Basp1	VKESAEEKPKDAADG	rat			TRUE				68836	70535	39523	74063	54980	54935	71792	63001	64669	69565	66218	93161	0.0641319	0.177258	-0.299917	0.0110831	-0.00642276	-0.108435	0.0809836	-0.0861175	-0.154383	0.0723173	-0.0415259	0.0414743	0.0210463	0.756913
510	Q05175	Basp1	60	Brain acid soluble protein 1	sp|Q05175|BASP1_RAT Brain acid soluble protein 1 OS=Rattus norvegicus OX=10116 GN=Basp1 PE=1 SV=2	Q05175;A0A0G2K1L8	Basp1;Basp1	60;60	sp|Q05175|BASP1_RAT Brain acid soluble protein 1 OS=Rattus norvegicus OX=10116 GN=Basp1 PE=1 SV=2;tr|A0A0G2K1L8|A0A0G2K1L8_RAT Brain acid soluble protein 1 OS=Rattus norvegicus OX=10116 GN=Basp1 PE=1 SV=1	0.999944	4.23553e-47	171.56	141.08	ESAEEKPKDAADGEA	Basp1	ESTEEKPKDAADGEA	mouse			TRUE				50746	46764	38152	43786	42807	44573	53855	58302	49567	48894	45086	57875	0.0166879	-0.0232582	0.0415743	-0.354775	0.0249422	-0.0175657	0.1525	0.288312	-0.0518184	0.0498723	-0.109811	-0.159052	-0.140538	0.0724805
511	A0A0G2K1L8	Basp1	191	Brain acid soluble protein 1	tr|A0A0G2K1L8|A0A0G2K1L8_RAT Brain acid soluble protein 1 OS=Rattus norvegicus OX=10116 GN=Basp1 PE=1 SV=1	A0A0G2K1L8	Basp1	191	tr|A0A0G2K1L8|A0A0G2K1L8_RAT Brain acid soluble protein 1 OS=Rattus norvegicus OX=10116 GN=Basp1 PE=1 SV=1	1	8.84653e-21	88.616	75.844	EAPSSAAKAPAPAAP	""	""	""							2816.9	2953.1	2187.6	2067.2	3185.4	2926.7	8405.4	7248.5	8532.1	7528.6	10831	10597	-0.109682	0.0363892	-0.03802	-0.714751	0.321386	0.0983546	0.0692236	-0.123063	0.00619005	-0.0529161	0.429092	-0.0119212	0.101053	0.227643
512	Q05175	Basp1	18	Brain acid soluble protein 1	sp|Q05175|BASP1_RAT Brain acid soluble protein 1 OS=Rattus norvegicus OX=10116 GN=Basp1 PE=1 SV=2	Q05175;A0A0G2K1L8	Basp1;Basp1	18;18	sp|Q05175|BASP1_RAT Brain acid soluble protein 1 OS=Rattus norvegicus OX=10116 GN=Basp1 PE=1 SV=2;tr|A0A0G2K1L8|A0A0G2K1L8_RAT Brain acid soluble protein 1 OS=Rattus norvegicus OX=10116 GN=Basp1 PE=1 SV=1	0.997977	6.49915e-11	128.91	74.419	GYNVNDEKAKDKDKK	Basp1	GYNVNDEKAKDKDKK	mouse			TRUE				51004	61719	35568	61183	42648	40715	44021	41749	41382	37422	39333	53029	0.00297736	0.356031	-0.0806314	0.106859	-0.00145327	-0.169202	0.157449	0.102346	-0.0163575	-0.040061	-0.0109125	0.0106264	-0.0788523	0.221537
514	Q05175	Basp1	10	Brain acid soluble protein 1	sp|Q05175|BASP1_RAT Brain acid soluble protein 1 OS=Rattus norvegicus OX=10116 GN=Basp1 PE=1 SV=2	Q05175;A0A0G2K1L8	Basp1;Basp1	10;10	sp|Q05175|BASP1_RAT Brain acid soluble protein 1 OS=Rattus norvegicus OX=10116 GN=Basp1 PE=1 SV=2;tr|A0A0G2K1L8|A0A0G2K1L8_RAT Brain acid soluble protein 1 OS=Rattus norvegicus OX=10116 GN=Basp1 PE=1 SV=1	1	0.000769481	91.867	55.442	SKLSKKKKGYNVNDE	Basp1	GKLSKKKKGYNVNDE	human		2	TRUE				11834	12442	9198.9	13857	9711.3	9423.5	7746.9	7545.5	9095.3	7007.4	8245.2	9712.9	-0.0342953	0.115935	0.038722	0.0347433	-0.0657951	-0.210028	0.0102521	-0.00640328	0.157136	-0.0976926	0.0942776	-0.0788772	-0.0947497	0.113688
515	A0A0G2K1L8	Basp1	155	Brain acid soluble protein 1	tr|A0A0G2K1L8|A0A0G2K1L8_RAT Brain acid soluble protein 1 OS=Rattus norvegicus OX=10116 GN=Basp1 PE=1 SV=1	A0A0G2K1L8	Basp1	155	tr|A0A0G2K1L8|A0A0G2K1L8_RAT Brain acid soluble protein 1 OS=Rattus norvegicus OX=10116 GN=Basp1 PE=1 SV=1	1	5.32637e-21	129.88	118.09	PAAGPEAKSDAAPAA	""	""	""							23636	14737	17453	19763	20961	22732	13622	10268	19164	11838	18926	21631	0.000185347	-0.603408	-0.000903717	-0.416637	0.0806087	0.0967945	-0.125729	-0.512165	0.282113	-0.291447	0.342792	0.12602	0.157692	0.378058
516	A0A0G2K1L8	Basp1	166	Brain acid soluble protein 1	tr|A0A0G2K1L8|A0A0G2K1L8_RAT Brain acid soluble protein 1 OS=Rattus norvegicus OX=10116 GN=Basp1 PE=1 SV=1	A0A0G2K1L8	Basp1	166	tr|A0A0G2K1L8|A0A0G2K1L8_RAT Brain acid soluble protein 1 OS=Rattus norvegicus OX=10116 GN=Basp1 PE=1 SV=1	1	8.46483e-14	143.57	127.44	APAASDSKPSSAEPA	""	""	""							31466	39988	20790	40560	29357	28061	16445	15730	19666	16477	20043	24302	-0.0760442	0.347679	-0.237526	0.131581	0.0775683	-0.0884011	-0.0934084	-0.136191	0.0800282	-0.0538086	0.186131	0.0546054	0.106661	0.283141
517	A0A0G2K1L8	Basp1	177	Brain acid soluble protein 1	tr|A0A0G2K1L8|A0A0G2K1L8_RAT Brain acid soluble protein 1 OS=Rattus norvegicus OX=10116 GN=Basp1 PE=1 SV=1	A0A0G2K1L8	Basp1	177	tr|A0A0G2K1L8|A0A0G2K1L8_RAT Brain acid soluble protein 1 OS=Rattus norvegicus OX=10116 GN=Basp1 PE=1 SV=1	1	8.30837e-53	160.11	147.62	AEPAPSSKETPAASE	Basp1	AEPAPSSKETPAASE	mouse			TRUE				16039	16969	11748	19127	14755	14765	12941	12483	14711	13777	15873	18755	-0.0632985	0.0959685	-0.0760458	0.0320893	0.0700229	-0.0298309	-0.112987	-0.143624	-0.0126584	0.0141212	0.175729	0.00692724	0.107797	0.0278171
518	P31016	Dlg4	441	Disks large homolog 4	sp|P31016|DLG4_RAT Disks large homolog 4 OS=Rattus norvegicus OX=10116 GN=Dlg4 PE=1 SV=1	P31016;Q62696;A0A0G2K1M2;A0A0G2K7F5;F1LNM0	Dlg4;Dlg1;Dlg1;Dlg4;Dlg1	441;593;594;440;593	sp|P31016|DLG4_RAT Disks large homolog 4 OS=Rattus norvegicus OX=10116 GN=Dlg4 PE=1 SV=1;sp|Q62696|DLG1_RAT Disks large homolog 1 OS=Rattus norvegicus OX=10116 GN=Dlg1 PE=1 SV=1;tr|A0A0G2K1M2|A0A0G2K1M2_RAT Disks large homolog 1 OS=Rattus norvegicus OX=10116 GN=Dlg1 PE=1 SV=1;tr|A0A0G2K7F5|A0A0G2K7F5_RAT Disks large homolog 4 OS=Rattus norvegicus OX=10116 GN=Dlg4 PE=1 SV=1;tr|F1LNM0|F1LNM0_RAT Di…	0.999718	0.000134135	99.802	58.773	RALFDYDKTKDCGFL	Dlg4	RALFDYDKTKDCGFL	mouse		1	TRUE	ALFDYDKTKDCGF;ALFDYDKTKDSGL	Dlg4	TRUE	18559	19097	12076	18107	14705	14638	21038	20133	16828	22014	17166	23396	0.134579	0.253756	-0.048975	-0.0596305	0.052469	-0.0549506	0.152403	0.110314	-0.254349	0.254622	-0.146951	-0.109745	-0.112421	0.125156
519	Q62696	Dlg1	297	Disks large homolog 1	sp|Q62696|DLG1_RAT Disks large homolog 1 OS=Rattus norvegicus OX=10116 GN=Dlg1 PE=1 SV=1	Q62696;A0A0G2K1M2;F1LNM0	Dlg1;Dlg1;Dlg1	297;297;297	sp|Q62696|DLG1_RAT Disks large homolog 1 OS=Rattus norvegicus OX=10116 GN=Dlg1 PE=1 SV=1;tr|A0A0G2K1M2|A0A0G2K1M2_RAT Disks large homolog 1 OS=Rattus norvegicus OX=10116 GN=Dlg1 PE=1 SV=1;tr|F1LNM0|F1LNM0_RAT Disks large homolog 1 OS=Rattus norvegicus OX=10116 GN=Dlg1 PE=1 SV=1	1	1.86531e-22	131.43	66.395	SKAVEALKEAGSIVR	Dlg1	SKAVEALKEAGSIVR	mouse		1	TRUE	KAVEALKEAGSIV	Dlg1	TRUE	48447	47186	36921	53966	36213	42883	12271	11553	11478	12228	8989.1	12799	0.00172157	0.0416228	0.0461777	-0.00127354	-0.164476	-0.0214095	0.122232	0.0565939	-0.0587676	0.153963	-0.332682	-0.232402	-0.133066	0.108333
520	Q62696	Dlg1	291	Disks large homolog 1	sp|Q62696|DLG1_RAT Disks large homolog 1 OS=Rattus norvegicus OX=10116 GN=Dlg1 PE=1 SV=1	Q62696;A0A0G2K1M2;F1LNM0	Dlg1;Dlg1;Dlg1	291;291;291	sp|Q62696|DLG1_RAT Disks large homolog 1 OS=Rattus norvegicus OX=10116 GN=Dlg1 PE=1 SV=1;tr|A0A0G2K1M2|A0A0G2K1M2_RAT Disks large homolog 1 OS=Rattus norvegicus OX=10116 GN=Dlg1 PE=1 SV=1;tr|F1LNM0|F1LNM0_RAT Disks large homolog 1 OS=Rattus norvegicus OX=10116 GN=Dlg1 PE=1 SV=1	1	1.02384e-07	105.25	74.424	VRDVTHSKAVEALKE	Dlg1	VRDVTHSKAVEALKE	human		1	TRUE	RDVTHSKAVEALK	Dlg1	TRUE	21788	22005	16694	22757	19147	20534	10178	11166	12704	9607.5	11589	15325	-0.058005	0.0342422	-0.00578732	-0.153867	0.00928125	0.00934634	-0.164729	-0.00972297	0.0704822	-0.211155	0.0166636	0.0102921	-0.0183117	0.703776
521	P31016	Dlg4	403	Disks large homolog 4	sp|P31016|DLG4_RAT Disks large homolog 4 OS=Rattus norvegicus OX=10116 GN=Dlg4 PE=1 SV=1	P31016;Q62696;Q63622;A0A0G2K1M2;A0A0G2K7F5;F1LNM0;F1M907	Dlg4;Dlg1;Dlg2;Dlg1;Dlg4;Dlg1;Dlg2	403;555;511;556;402;555;446	sp|P31016|DLG4_RAT Disks large homolog 4 OS=Rattus norvegicus OX=10116 GN=Dlg4 PE=1 SV=1;sp|Q62696|DLG1_RAT Disks large homolog 1 OS=Rattus norvegicus OX=10116 GN=Dlg1 PE=1 SV=1;sp|Q63622|DLG2_RAT Disks large homolog 2 OS=Rattus norvegicus OX=10116 GN=Dlg2 PE=1 SV=1;tr|A0A0G2K1M2|A0A0G2K1M2_RAT Disks large homolog 1 OS=Rattus norvegicus OX=10116 GN=Dlg1 PE=1 SV=1;tr|A0A0G2K7F5|A0A0G2K7F5_RAT Disk…	1	7.6575e-06	108.7	75.288	EYSRFEAKIHDLREQ	Dlg1	EYSRFEAKIHDLREQ	human		2	TRUE	YSRFEAKIHDLRE	Dlg4	TRUE	24945	21389	20118	29242	21933	23243	16561	17122	22677	15896	18501	27442	-0.0578179	-0.20175	0.0683401	0.0128349	0.0102363	-0.00690183	-0.109903	-0.0404946	0.258919	-0.132234	0.0440004	0.20328	0.0638151	0.295218
522	P31016	Dlg4	168	Disks large homolog 4	sp|P31016|DLG4_RAT Disks large homolog 4 OS=Rattus norvegicus OX=10116 GN=Dlg4 PE=1 SV=1	P31016;Q62696;Q63622;A0A0G2K1M2;F1LNM0;F1M907	Dlg4;Dlg1;Dlg2;Dlg1;Dlg1;Dlg2	168;326;201;327;326;136	sp|P31016|DLG4_RAT Disks large homolog 4 OS=Rattus norvegicus OX=10116 GN=Dlg4 PE=1 SV=1;sp|Q62696|DLG1_RAT Disks large homolog 1 OS=Rattus norvegicus OX=10116 GN=Dlg1 PE=1 SV=1;sp|Q63622|DLG2_RAT Disks large homolog 2 OS=Rattus norvegicus OX=10116 GN=Dlg2 PE=1 SV=1;tr|A0A0G2K1M2|A0A0G2K1M2_RAT Disks large homolog 1 OS=Rattus norvegicus OX=10116 GN=Dlg1 PE=1 SV=1;tr|F1LNM0|F1LNM0_RAT Disks large …	1	7.69169e-09	108.05	74.388	IKLIKGPKGLGFSIA	Dlg1	IKLIKGPKGLGFSIA	mouse		1	TRUE	KLFKGPKGLGFSI;KLIKGPKGLGFSI	Dlg4	TRUE	25236	34193	15211	29741	17096	15794	0	0	0	0	0	0	0.146614	0.662781	-0.147332	0.224945	-0.161509	-0.376622							-0.325083	0.251411
523	Q62696	Dlg1	360	Disks large homolog 1	sp|Q62696|DLG1_RAT Disks large homolog 1 OS=Rattus norvegicus OX=10116 GN=Dlg1 PE=1 SV=1	Q62696;A0A0G2K1M2;F1LNM0	Dlg1;Dlg1;Dlg1	360;361;360	sp|Q62696|DLG1_RAT Disks large homolog 1 OS=Rattus norvegicus OX=10116 GN=Dlg1 PE=1 SV=1;tr|A0A0G2K1M2|A0A0G2K1M2_RAT Disks large homolog 1 OS=Rattus norvegicus OX=10116 GN=Dlg1 PE=1 SV=1;tr|F1LNM0|F1LNM0_RAT Disks large homolog 1 OS=Rattus norvegicus OX=10116 GN=Dlg1 PE=1 SV=1	0.99978	2.50165e-21	136.38	95.88	IEGGAAHKDGKLQIG	Dlg1	IEGGAAHKDGKLQIG	human		1	TRUE	EGGAAHKDGRLQI			24037	27659	16587	30942	18327	17489	9340.9	9957.3	11487	9904.7	11326	15926	0.0490319	0.329474	-0.0497502	0.254703	-0.0885527	-0.256907	-0.168522	-0.0549815	0.0452288	-0.0471749	0.103573	0.185816	0.024446	0.790432
524	A0A0G2K1M2	Dlg1	321	Disks large homolog 1	tr|A0A0G2K1M2|A0A0G2K1M2_RAT Disks large homolog 1 OS=Rattus norvegicus OX=10116 GN=Dlg1 PE=1 SV=1	A0A0G2K1M2	Dlg1	321	tr|A0A0G2K1M2|A0A0G2K1M2_RAT Disks large homolog 1 OS=Rattus norvegicus OX=10116 GN=Dlg1 PE=1 SV=1	0.999903	0.0039855	73.931	23.324	SEKIMEIKLIKGPKG	Dlg1	SEKIMEIKLIKGPKG	human		3	TRUE	EKIMEIKLIKGPK	Dlg1	TRUE	10325	11834	6480.7	20676	7400.5	8180.4	0	0	0	0	0	0	0.0910751	0.365821	-0.144423	0.934252	-0.13567	-0.0919529							0.131385	0.701687
525	A0A0G2K1M2	Dlg1	401	Disks large homolog 1	tr|A0A0G2K1M2|A0A0G2K1M2_RAT Disks large homolog 1 OS=Rattus norvegicus OX=10116 GN=Dlg1 PE=1 SV=1	A0A0G2K1M2;F1LNM0	Dlg1;Dlg1	401;400	tr|A0A0G2K1M2|A0A0G2K1M2_RAT Disks large homolog 1 OS=Rattus norvegicus OX=10116 GN=Dlg1 PE=1 SV=1;tr|F1LNM0|F1LNM0_RAT Disks large homolog 1 OS=Rattus norvegicus OX=10116 GN=Dlg1 PE=1 SV=1	0.997596	2.2272e-05	81.494	52.166	TSDFVYLKVAKPTSM	Dlg1	TSDFVYLKVAKPTSM	human		2	TRUE				26422	26608	19105	31710	17957	23091	0	0	0	0	0	0	0.0153246	0.103395	-0.016043	0.119884	-0.288167	-0.026214							-0.0990577	0.443701
526	Q62696	Dlg1	451	Disks large homolog 1	sp|Q62696|DLG1_RAT Disks large homolog 1 OS=Rattus norvegicus OX=10116 GN=Dlg1 PE=1 SV=1	Q62696;A0A0G2K1M2;F1LNM0	Dlg1;Dlg1;Dlg1	451;452;451	sp|Q62696|DLG1_RAT Disks large homolog 1 OS=Rattus norvegicus OX=10116 GN=Dlg1 PE=1 SV=1;tr|A0A0G2K1M2|A0A0G2K1M2_RAT Disks large homolog 1 OS=Rattus norvegicus OX=10116 GN=Dlg1 PE=1 SV=1;tr|F1LNM0|F1LNM0_RAT Disks large homolog 1 OS=Rattus norvegicus OX=10116 GN=Dlg1 PE=1 SV=1	1	0.000118287	75.143	59.757	ARYSPISKAVLGDDE	Dlg1	ARYSPISKAVLGDDE	mouse		1	TRUE				19683	19740	14667	24972	16261	17742	2138.6	2453.8	2189.7	3978.1	2099.4	3322.8	-0.00702122	0.0751003	0.00502426	0.177701	-0.0288537	-0.00393226	-0.107925	0.111774	-0.158476	0.824283	-0.140524	0.112396	0.0896702	0.339697
527	A0A0G2K1M5	Dipk2a	391	Divergent protein kinase domain 2A	tr|A0A0G2K1M5|A0A0G2K1M5_RAT Divergent protein kinase domain 2A OS=Rattus norvegicus OX=10116 GN=Dipk2a PE=1 SV=1	A0A0G2K1M5;D4A3J1	Dipk2a;Dipk2a	391;153	tr|A0A0G2K1M5|A0A0G2K1M5_RAT Divergent protein kinase domain 2A OS=Rattus norvegicus OX=10116 GN=Dipk2a PE=1 SV=1;tr|D4A3J1|D4A3J1_RAT Divergent protein kinase domain 2A OS=Rattus norvegicus OX=10116 GN=Dipk2a PE=1 SV=2	1	0.000242454	58.073	45.305	DPPSEIAKDGRLEAL	""	""	""							7986.1	7594	5861	8285.3	7755.4	7081.6	5419.5	5956.4	5127.3	5166.6	5119.8	6354.4	0.00460207	0.0099206	-0.00532044	-0.100974	0.216014	-0.0159433	0.0619325	0.219561	-0.102646	0.0297831	-0.0260496	-0.123884	-0.0276312	0.523097
528	A0A0G2K1M5	Dipk2a	187	Divergent protein kinase domain 2A	tr|A0A0G2K1M5|A0A0G2K1M5_RAT Divergent protein kinase domain 2A OS=Rattus norvegicus OX=10116 GN=Dipk2a PE=1 SV=1	A0A0G2K1M5	Dipk2a	187	tr|A0A0G2K1M5|A0A0G2K1M5_RAT Divergent protein kinase domain 2A OS=Rattus norvegicus OX=10116 GN=Dipk2a PE=1 SV=1	1	0.000805159	64.827	35.528	VRRYAETKDSGSFLL	C3orf58	VRRYAETKDSGSFLL	human		1	TRUE				11442	10501	8767.7	11592	10341	10912	0	0	0	0	0	0	-0.0265356	-0.0723985	0.0258173	-0.166384	0.0812025	0.0579111							0.0152822	0.875966
529	O70196	Prep	428	Prolyl endopeptidase	sp|O70196|PPCE_RAT Prolyl endopeptidase OS=Rattus norvegicus OX=10116 GN=Prep PE=1 SV=1	O70196;A0A0G2K1M8	Prep;Prep	428;427	sp|O70196|PPCE_RAT Prolyl endopeptidase OS=Rattus norvegicus OX=10116 GN=Prep PE=1 SV=1;tr|A0A0G2K1M8|A0A0G2K1M8_RAT Prolyl endopeptidase OS=Rattus norvegicus OX=10116 GN=Prep PE=1 SV=1	0.99998	0.00208402	53.779	44.848	VFREVTVKGIDASDY	""	""	""							2833.3	3079.9	2886.2	4767.8	3558.5	2885.5	0	0	0	0	0	0	-0.331545	-0.133195	0.131565	0.260657	0.250942	-0.152337							0.230813	0.223823
530	A0A0G2K1Q8	Abca3	711	Phospholipid-transporting ATPase ABCA3	sp|A0A0G2K1Q8|ABCA3_RAT Phospholipid-transporting ATPase ABCA3 OS=Rattus norvegicus OX=10116 GN=Abca3 PE=1 SV=1	A0A0G2K1Q8	Abca3	711	sp|A0A0G2K1Q8|ABCA3_RAT Phospholipid-transporting ATPase ABCA3 OS=Rattus norvegicus OX=10116 GN=Abca3 PE=1 SV=1	1	8.82353e-09	101.39	82.811	WDLLQQQKSDRTVLL	Abca3	WDLLQQQKSDRTVLL	mouse		1	TRUE				9296.5	7051.7	6980.8	15105	6825.8	9487.6	0	0	0	0	0	0	-0.0119224	-0.332689	0.0112041	0.529706	-0.20391	0.170304							0.276502	0.232852
531	A0A0G2K1Q8	Abca3	512	Phospholipid-transporting ATPase ABCA3	sp|A0A0G2K1Q8|ABCA3_RAT Phospholipid-transporting ATPase ABCA3 OS=Rattus norvegicus OX=10116 GN=Abca3 PE=1 SV=1	A0A0G2K1Q8	Abca3	512	sp|A0A0G2K1Q8|ABCA3_RAT Phospholipid-transporting ATPase ABCA3 OS=Rattus norvegicus OX=10116 GN=Abca3 PE=1 SV=1	1	4.8072e-10	113.29	95.15	EEGGDPEKAFRTEYF	Abca3	EEGSDPEKALRNEYF	mouse		1	TRUE	EGSDPEKALRNEY	Abca3	TRUE	25093	25706	18282	25453	21686	19826	45385	46209	57464	46497	54155	74376	0.00986045	0.12263	-0.0105788	-0.128227	0.0530411	-0.17716	-0.158476	-0.111171	0.0973484	-0.0867592	0.0904927	0.138733	-0.00189719	0.981401
532	A0A0G2K1Q8	Abca3	812	Phospholipid-transporting ATPase ABCA3	sp|A0A0G2K1Q8|ABCA3_RAT Phospholipid-transporting ATPase ABCA3 OS=Rattus norvegicus OX=10116 GN=Abca3 PE=1 SV=1	A0A0G2K1Q8	Abca3	812	sp|A0A0G2K1Q8|ABCA3_RAT Phospholipid-transporting ATPase ABCA3 OS=Rattus norvegicus OX=10116 GN=Abca3 PE=1 SV=1	0.999668	0.000382925	94.692	67.906	RFESLFAKLEKKQKE	Abca3	RFESLFAKLEKKQKE	mouse		1	TRUE				7609.9	6371.6	5503.7	18929	5945.4	6593	0	0	0	0	0	0	0.0431089	-0.135163	0.0120551	1.19912	-0.059293	-0.0109631							0.402954	0.303296
533	A0A0G2K1Q8	Abca3	640	Phospholipid-transporting ATPase ABCA3	sp|A0A0G2K1Q8|ABCA3_RAT Phospholipid-transporting ATPase ABCA3 OS=Rattus norvegicus OX=10116 GN=Abca3 PE=1 SV=1	A0A0G2K1Q8	Abca3	640	sp|A0A0G2K1Q8|ABCA3_RAT Phospholipid-transporting ATPase ABCA3 OS=Rattus norvegicus OX=10116 GN=Abca3 PE=1 SV=1	1	3.43018e-10	105.17	59.913	LKGLSVQKCPEEVKQ	Abca3	LKGLSLQKCPEEVKQ	mouse		1	TRUE	KGLSLQKCPEEVK	Abca3	TRUE	15590	15422	9703	15587	11187	12349	20593	21764	20891	20974	21134	27192	0.172265	0.234584	-0.0754309	0.0133492	-0.0528306	-0.0110908	-0.0141369	0.087	-0.0780274	0.0491062	0.0173651	-0.028521	-0.0460889	0.420604
534	A0A0G2K1Q8	Abca3	1620	Phospholipid-transporting ATPase ABCA3	sp|A0A0G2K1Q8|ABCA3_RAT Phospholipid-transporting ATPase ABCA3 OS=Rattus norvegicus OX=10116 GN=Abca3 PE=1 SV=1	A0A0G2K1Q8	Abca3	1620	sp|A0A0G2K1Q8|ABCA3_RAT Phospholipid-transporting ATPase ABCA3 OS=Rattus norvegicus OX=10116 GN=Abca3 PE=1 SV=1	1	2.50336e-10	117.2	93.129	AKVRSEGKQEVLEEF	Abca3	AKVRSEGKQDALEEF	mouse		1	TRUE				45617	41995	40565	44460	37747	41738	19798	18628	24873	19913	23139	31179	0.010516	-0.0308883	0.277602	-0.185186	-0.00899191	0.0351763	-0.13024	-0.196774	0.114368	-0.0850887	0.0888222	0.109568	0.00924033	0.90717
535	A0A0G2K1Q8	Abca3	503	Phospholipid-transporting ATPase ABCA3	sp|A0A0G2K1Q8|ABCA3_RAT Phospholipid-transporting ATPase ABCA3 OS=Rattus norvegicus OX=10116 GN=Abca3 PE=1 SV=1	A0A0G2K1Q8	Abca3	503	sp|A0A0G2K1Q8|ABCA3_RAT Phospholipid-transporting ATPase ABCA3 OS=Rattus norvegicus OX=10116 GN=Abca3 PE=1 SV=1	1	2.06159e-17	124.62	96.939	NPRTVVGKEEEGGDP	Abca3	NPRTVVGKEEEGSDP	mouse		1	TRUE	PRTVVGKEEEGSD	Abca3	TRUE	19085	17264	13686	18866	15920	15626	16841	14244	20543	14749	20794	28809	0.0542042	-0.0125185	0.0108877	-0.121085	0.0463071	-0.081416	-0.102251	-0.322527	0.0997998	-0.256817	0.196028	0.256878	0.0478489	0.532186
[truncated: 4,983 more rows]
[truncated: 2 more columns]
