# Supplementary material for: Ca2+-Triggered (de)ubiquitination Events in Synapses
Source: Mol Cell Proteomics. 2025 Mar 13;24(4):100946. doi: 10.1016/j.mcpro.2025.100946 (PMC12008530; doi:10.1016/j.mcpro.2025.100946)
Supplement: Suppl-Data-02 [file mmc2.xlsx]

## Sheet: Data description
Column	Description
id	Modified peptide id
Protein	Uniprot protein id of the leading protein
Accessions_sorted	Uniprot protein ids of all associated proteins
Positions_sorted	Positions in the sequence of all associated proteins
Position	Position in the sequence of the leading protein
Gene.name	Gene name of the leading protein
Protein.names	Full protein name of the leading protein
Localization.prob	Localization probability as determined by MaxQuant
Sequence	The identified AA sequence of the peptide.
Modifications	Post-translational modifications contained within the sequence.
Mass	Charge corrected mass of the precursor ion.
Charges	All charge states that have been observed.
Score	Andromeda score for the best identified among the associated MS/MS spectra
PEP	Posterior Error Probability of the identification.
m.z	All m/z states that have been observed.
Suppl-Data-01 id	Identifier(s) for site(s) in the Suppl-Data-01 associated with this peptide

## Sheet: Data
id	Protein	Accessions_sorted	Positions_sorted	Position	Gene.name	Protein.names	Localization.prob	Sequence	Modifications	Mass	Charges	Score	PEP	m.z	Suppl-Data-01 id
19	O88321	O88321	265	265	Psmd4		1	AAAASAAEAGIATPGTEGERDSDDALLKMTISQQEFGR	GlyGly (K) NoNewNterm	3948.88	4	129.9	3.3859e-32	988.226	3152
29	M0RBJ0	M0RBJ0	19	19	Gng2	Guanine nucleotide-binding protein subunit gamma	1	AAADLMAYCEAHAKEDPLLTPVPASENPFR	Oxidation (M);GlyGly (K) NoNewNterm	3413.6	4	152.14	7.6383e-33	854.408	3035
30	M0RBJ0	M0RBJ0	19	19	Gng2	Guanine nucleotide-binding protein subunit gamma	1	AAADLMAYCEAHAKEDPLLTPVPASENPFR	GlyGly (K) NoNewNterm	3397.61	4	169.26	6.0537e-43	850.409	3035
34	A0A0G2JZ56	A0A0G2JZ56;A0A0G2K6R9;A0A0G2KAS9;F1LM42;F1M9N9	571;593;593;567;566	571	Ank2		1	AAADSAGKNGLTPLHVAAHYDNQK	GlyGly (K) NoNewNterm;TMT6plex-Lys126 std	2791.42	5	85.224	1.1607e-05	559.291	358
45	A0A0U1RRT8	A0A0U1RRT8;B5DFG5	420;420	420	2006-09-01		1	AAAELLQSQGSQAGGSQTLKR	GlyGly (K) NoNewNterm	2214.14	3;4	171.35	3.9131e-49	739.05237;554.54109	1011
49	Q75Q39	Q75Q39;R9PXR4	170;170	170	Tomm70	Mitochondrial import receptor subunit TOM70	0.999515	AAAFEQLQKWK	GlyGly (K) NoNewNterm;TMT6plex-Lys126 std	1661.91	3	120.09	2.5541e-13	554.977	5274
60	P97536	P97536	355	355	Cand1	Cullin-associated NEDD8-dissociated protein 1	1	AAAKCLDAVVSTR	GlyGly (K) NoNewNterm	1474.76	3	41.996	0.014987	492.593	4503
61	Q05175	Q05175;A0A0G2K1L8	80;80	80	Basp1	Brain acid soluble protein 1	1	AAAKEEAPK	GlyGly (K) NoNewNterm;TMT6plex-Lys126 std	1256.69	3	110.76	6.6977e-05	419.905	500
61	Q05175	Q05175;A0A0G2K1L8	85;85	85	Basp1	Brain acid soluble protein 1	1	AAAKEEAPK	GlyGly (K) NoNewNterm;TMT6plex-Lys126 std	1256.69	3	110.76	6.6977e-05	419.905	501
62	Q05175	Q05175;A0A0G2K1L8	80;80	80	Basp1	Brain acid soluble protein 1	1	AAAKEEAPK	GlyGly (K) NoNewNterm	1027.53	3	48.794	0.011251	343.517	500
62	Q05175	Q05175;A0A0G2K1L8	85;85	85	Basp1	Brain acid soluble protein 1	1	AAAKEEAPK	GlyGly (K) NoNewNterm	1027.53	3	48.794	0.011251	343.517	501
72	M0R5B1	M0R5B1	266	266	Shisa8		1	AAALKATEAAPQDFYQR	GlyGly (K) NoNewNterm	1963.98	3	103.39	2.9564e-09	655.666	2928
88	B3GNI6	B3GNI6;A0A0G2JUL7	418;418	418	Septin11	Septin-11	0.926852	AAAQLLQSQAQQSGAQQTKK	GlyGly (K) NoNewNterm;TMT6plex-Lys126 std	2427.3	3;4	128.69	1.3697e-13	607.8331;810.10837	193
93	Q5XI34	Q5XI34	305	305	Ppp2r1a		0.999962	AAASHKVK	GlyGly (K) NoNewNterm;TMT6plex-Lys126 std	1153.68	3;4	106.36	0.0015734	289.42654;385.56629	4882
93	Q5XI34	Q5XI34	307	307	Ppp2r1a		1	AAASHKVK	GlyGly (K) NoNewNterm;TMT6plex-Lys126 std	1153.68	3;4	106.36	0.0015734	289.42654;385.56629	4883
94	Q5XI34	Q5XI34	305	305	Ppp2r1a		0.999962	AAASHKVK	GlyGly (K) NoNewNterm	924.514	3	52.636	0.0095628	309.179	4882
94	Q5XI34	Q5XI34	307	307	Ppp2r1a		1	AAASHKVK	GlyGly (K) NoNewNterm	924.514	3	52.636	0.0095628	309.179	4883
95	Q4QQT4	Q4QQT4;Q5XI34	200;188	200	Ppp2r1b	Serine/threonine-protein phosphatase 2A 65 kDa regulatory subunit A beta isoform	1	AAASKLGEFAK	GlyGly (K) NoNewNterm;TMT6plex-Lys126 std	1434.8	2;3	183.33	3.3816e-41	479.27507;718.40896	4884
95	Q4QQT4	Q4QQT4;Q5XI34	206;194	206	Ppp2r1b	Serine/threonine-protein phosphatase 2A 65 kDa regulatory subunit A beta isoform	0.99998	AAASKLGEFAK	GlyGly (K) NoNewNterm;TMT6plex-Lys126 std	1434.8	2;3	183.33	3.3816e-41	479.27507;718.40896	4885
96	Q4QQT4	Q4QQT4;Q5XI34	200;188	200	Ppp2r1b	Serine/threonine-protein phosphatase 2A 65 kDa regulatory subunit A beta isoform	1	AAASKLGEFAK	GlyGly (K) NoNewNterm	1205.64	2;3	63.694	0.001422	402.88742;603.82749	4884
96	Q4QQT4	Q4QQT4;Q5XI34	206;194	206	Ppp2r1b	Serine/threonine-protein phosphatase 2A 65 kDa regulatory subunit A beta isoform	0.99998	AAASKLGEFAK	GlyGly (K) NoNewNterm	1205.64	2;3	63.694	0.001422	402.88742;603.82749	4885
99	A0A0G2JV26	A0A0G2JV26	460	460	Ppp4r4		1	AAASLKWR	GlyGly (K) NoNewNterm	1015.56	3	75.109	0.0024255	339.526	220
101	A0A0G2JW90	A0A0G2JW90;D4A5G8;F7FKI5	244;244;243	244	Pdha1	Pyruvate dehydrogenase E1 component subunit alpha	1	AAASTDYYK	GlyGly (K) NoNewNterm	1102.49	2	108.24	0.00018959	552.254	258
103	A0A0G2JW90	A0A0G2JW90;D4A5G8;F7FKI5	244;244;243	244	Pdha1	Pyruvate dehydrogenase E1 component subunit alpha	1	AAASTDYYKR	GlyGly (K) NoNewNterm	1258.59	3	120.31	7.5865e-10	420.539	258
109	Q62666	Q62666;A0A1B0GWU4	16;16	16	Slc18a3	Vesicular acetylcholine transporter	1	AAATKLSEAVGAALQEPQR	GlyGly (K) NoNewNterm	2024.07	3	85.146	2.9891e-05	675.696	1054
129	O70593	O70593	137	137	Sgta	Small glutamine-rich tetratricopeptide repeat-containing protein alpha	1	AAAYSKLGNYVGAVQDCER	GlyGly (K) NoNewNterm	2185.02	3	94.281	3.1761e-14	729.348	3144
145	O55166	O55166	584	584	Vps52	Vacuolar protein sorting-associated protein 52 homolog	1	AADDSKEVESFQQLLNAR	GlyGly (K) NoNewNterm	2134.03	3	166.04	1.0307e-40	712.35	3137
150	Q5PPP3	Q5PPP3	144	144	Tceal1	Transcription elongation factor A protein-like 1	1	AADELEEMKR	Oxidation (M);GlyGly (K) NoNewNterm	1320.6	3	40.496	0.02748	441.207	4806
151	Q5PPP3	Q5PPP3	144	144	Tceal1	Transcription elongation factor A protein-like 1	1	AADELEEMKR	GlyGly (K) NoNewNterm	1304.6	3	51.872	0.025991	435.875	4806
162	P97536	P97536	586	586	Cand1	Cullin-associated NEDD8-dissociated protein 1	1	AADIDQEVKER	GlyGly (K) NoNewNterm	1386.67	3	120.96	1.128e-13	463.232	4504
182	P12785	P12785	2428	2428	Fasn	Fatty acid synthase;[Acyl-carrier-protein] S-acetyltransferase;[Acyl-carrier-protein] S-malonyltransferase;3-oxoacyl-[acyl-carrier-protein] synthase;3-oxoacyl-[acyl-carrier-protein] reductase;3-hydroxyacyl-[acyl-carrier-protein] dehydratase;Enoyl-[acyl-carrier-protein] reductase;Oleoyl-[acyl-carrier-protein] hydrolase	0.999045	AADQYKPK	GlyGly (K) NoNewNterm;TMT6plex-Lys126 std	1262.68	3	71.223	0.0045204	421.901	3584
182	P12785	P12785	2430	2430	Fasn	Fatty acid synthase;[Acyl-carrier-protein] S-acetyltransferase;[Acyl-carrier-protein] S-malonyltransferase;3-oxoacyl-[acyl-carrier-protein] synthase;3-oxoacyl-[acyl-carrier-protein] reductase;3-hydroxyacyl-[acyl-carrier-protein] dehydratase;Enoyl-[acyl-carrier-protein] reductase;Oleoyl-[acyl-carrier-protein] hydrolase	0.976882	AADQYKPK	GlyGly (K) NoNewNterm;TMT6plex-Lys126 std	1262.68	3	71.223	0.0045204	421.901	3585
184	P12785	P12785	2428	2428	Fasn	Fatty acid synthase;[Acyl-carrier-protein] S-acetyltransferase;[Acyl-carrier-protein] S-malonyltransferase;3-oxoacyl-[acyl-carrier-protein] synthase;3-oxoacyl-[acyl-carrier-protein] reductase;3-hydroxyacyl-[acyl-carrier-protein] dehydratase;Enoyl-[acyl-carrier-protein] reductase;Oleoyl-[acyl-carrier-protein] hydrolase	0.999045	AADQYKPKAK	GlyGly (K) NoNewNterm;2 TMT6plex-Lys126 std	1690.98	4	59.542	0.0068129	423.752	3584
184	P12785	P12785	2430	2430	Fasn	Fatty acid synthase;[Acyl-carrier-protein] S-acetyltransferase;[Acyl-carrier-protein] S-malonyltransferase;3-oxoacyl-[acyl-carrier-protein] synthase;3-oxoacyl-[acyl-carrier-protein] reductase;3-hydroxyacyl-[acyl-carrier-protein] dehydratase;Enoyl-[acyl-carrier-protein] reductase;Oleoyl-[acyl-carrier-protein] hydrolase	0.976882	AADQYKPKAK	GlyGly (K) NoNewNterm;2 TMT6plex-Lys126 std	1690.98	4	59.542	0.0068129	423.752	3585
184	P12785	P12785	2432	2432	Fasn	Fatty acid synthase;[Acyl-carrier-protein] S-acetyltransferase;[Acyl-carrier-protein] S-malonyltransferase;3-oxoacyl-[acyl-carrier-protein] synthase;3-oxoacyl-[acyl-carrier-protein] reductase;3-hydroxyacyl-[acyl-carrier-protein] dehydratase;Enoyl-[acyl-carrier-protein] reductase;Oleoyl-[acyl-carrier-protein] hydrolase	1	AADQYKPKAK	GlyGly (K) NoNewNterm;2 TMT6plex-Lys126 std	1690.98	4	59.542	0.0068129	423.752	3586
186	A0A0G2K8V1	A0A0G2K8V1;D4A7K5	680;680	680	Atp11a	Phospholipid-transporting ATPase	0.995116	AADTIEALQKAGIK	GlyGly (K) NoNewNterm;TMT6plex-Lys126 std	1771	3	47.621	0.0032629	591.342	818
188	D3ZZX1	D3ZZX1	265	265	Inpp5a		1	AADTNEVVKLIFR	GlyGly (K) NoNewNterm	1588.86	3	122.42	5.4536e-18	530.626	1682
200	Q5PPJ9	Q5PPJ9;D4A7V1	185;111	185	Sh3glb2	Endophilin-B2	1	AAEAKATCEGDTVPDFQETRPR	GlyGly (K) NoNewNterm	2562.18	4	123.53	4.6295e-09	641.552	4804
212	Q9QZA2	Q9QZA2;A0A140TAA4	48;48	48	Pdcd6ip	Programmed cell death 6-interacting protein	1	AAEELSKLR	GlyGly (K) NoNewNterm	1129.61	3	84.615	0.00048013	377.544	1021
215	D3ZUX5	D3ZUX5	173	173	Chchd3		1	AAEEVESKFR	GlyGly (K) NoNewNterm	1278.62	3	41.399	0.01998	427.214	1594
217	A0A096MK92	A0A096MK92;D4ACI9	509;509	509	Ift88		1	AAEFYKEALR	GlyGly (K) NoNewNterm	1310.66	3	48.981	0.009961	437.895	34
228	P63138	P63138	344	344	Gabrb2	Gamma-aminobutyric acid receptor subunit beta-2	1	AAEKAANANNEK	GlyGly (K) NoNewNterm;TMT6plex-Lys126 std	1572.81	3	145.31	3.7342e-22	525.276	4392
228	P63138	P63138	352	352	Gabrb2	Gamma-aminobutyric acid receptor subunit beta-2	1	AAEKAANANNEK	GlyGly (K) NoNewNterm;TMT6plex-Lys126 std	1572.81	3	145.31	3.7342e-22	525.276	4393
229	Q8R2H0	Q8R2H0;A0A0G2K2R1;A0A0G2KAG3	21;21;21	21	Atp6v1g2		1	AAEKVADAR	GlyGly (K) NoNewNterm	1043.54	3	64.297	0.0028492	348.853	5363
252	P20272	P20272	452	452	Cnr1	Cannabinoid receptor 1	0.999327	AAESCIKSTVK	GlyGly (K) NoNewNterm;TMT6plex-Lys126 std	1535.82	3	81.017	0.00022613	512.947	3768
252	P20272	P20272	456	456	Cnr1	Cannabinoid receptor 1	0.999948	AAESCIKSTVK	GlyGly (K) NoNewNterm;TMT6plex-Lys126 std	1535.82	3	81.017	0.00022613	512.947	3769
275	O35764	O35764	489	489	Nptxr	Neuronal pentraxin receptor	1	AAFDVCKR	GlyGly (K) NoNewNterm	1079.52	3	89.298	0.0046537	360.847	3109
295	P13596	P13596;F1LNY3;F1LUV9;A0A0G2K0M8	781;765;756;668	781	Ncam1	Neural cell adhesion molecule 1	1	AAFSKDESKEPIVEVR	GlyGly (K) NoNewNterm;TMT6plex-Lys126 std	2147.14	4	147.7	1.9043e-25	537.793	461
295	P13596	P13596;F1LNY3;F1LUV9;A0A0G2K0M8	785;769;760;672	785	Ncam1	Neural cell adhesion molecule 1	1	AAFSKDESKEPIVEVR	GlyGly (K) NoNewNterm;TMT6plex-Lys126 std	2147.14	4	147.7	1.9043e-25	537.793	462
296	P13596	P13596;F1LNY3;F1LUV9;A0A0G2K0M8	781;765;756;668	781	Ncam1	Neural cell adhesion molecule 1	1	AAFSKDESKEPIVEVR	2 GlyGly (K) NoNewNterm	2032.02	4	42.947	0.025758	509.013	461
296	P13596	P13596;F1LNY3;F1LUV9;A0A0G2K0M8	785;769;760;672	785	Ncam1	Neural cell adhesion molecule 1	1	AAFSKDESKEPIVEVR	2 GlyGly (K) NoNewNterm	2032.02	4	42.947	0.025758	509.013	462
297	P16970	P16970	6	6	Abcd3	ATP-binding cassette sub-family D member 3	1	AAFSKYLTAR	GlyGly (K) NoNewNterm	1240.66	3	64.841	0.0020941	414.559	3719
305	A0A0G2K012	A0A0G2K012;M0RAE4	509;380	509	Ubxn6		1	AAGAEPAKSVLRPELLAAIEQLS	GlyGly (K) NoNewNterm	2447.34	3	54.117	3.8512e-05	816.787	422
310	O88778	O88778;G3V984	551;551	551	Bsn	Protein bassoon	0.986975	AAGASPLKQK	GlyGly (K) NoNewNterm;TMT6plex-Lys126 std	1312.77	3	47.853	0.034603	438.596	2833
346	P17105	P17105	207	207	Itpka	Inositol-trisphosphate 3-kinase A	1	AAGTSGLILKR	GlyGly (K) NoNewNterm	1199.7	3	117.7	6.1344e-13	400.907	3726
354	O88370	O88370;O88377;Q9R0I8;F1LX22;G3V9W5	389;385;375;163;390	389	Pip4k2c	Phosphatidylinositol 5-phosphate 4-kinase type-2 gamma;Phosphatidylinositol 5-phosphate 4-kinase type-2 beta;Phosphatidylinositol 5-phosphate 4-kinase type-2 alpha	0.99986	AAHAAKTVK	GlyGly (K) NoNewNterm;TMT6plex-Lys126 std	1238.73	3;4	85.731	0.0020295	413.91721;310.68973	2890
364	P47858	P47858;A0A0G2KBC7;Q52KS1	107;178;107	107	Pfkm	ATP-dependent 6-phosphofructokinase;ATP-dependent 6-phosphofructokinase, muscle type	1	AAHNLVKR	GlyGly (K) NoNewNterm	1021.58	2;3;4	148.54	5.6641e-14	341.53331;511.79633;256.4018	4695
371	P61765	P61765	120	120	Stxbp1	Syntaxin-binding protein 1	1	AAHVFFTDSCPDALFNELVKSR	GlyGly (K) NoNewNterm	2637.26	4	163.45	5.8418e-38	660.323	4220
375	A0A0G2JTL7	A0A0G2JTL7;D4A731;B0BNH5	145;145;145	145	Ankib1		0.914613	AAIDAVDNKK	GlyGly (K) NoNewNterm;TMT6plex-Lys126 std	1386.77	3	54.608	0.025855	463.263	1801
384	G3V8G2	G3V8G2	147	147	Psmd5		1	AAIKSLSR	GlyGly (K) NoNewNterm	958.556	3	85.064	0.0015886	320.526	2783
385	D4A0E8	D4A0E8	240	240	Prmt5	Protein arginine N-methyltransferase 5	0.891646	AAILPTSIFLTNKK	GlyGly (K) NoNewNterm;TMT6plex-Lys126 std	1859.11	3	58.487	0.0015063	620.71	1696
401	G3V6Q3	G3V6Q3;A0A0G2K0H6	351;351	351	Wdr13		1	AAKAAVNK	GlyGly (K) NoNewNterm;TMT6plex-Lys126 std	1114.67	3	75.213	0.0094102	372.563	452
402	Q9R1Z0	Q9R1Z0;A0A0G2JSR0	15;15	15	Vdac3	Voltage-dependent anion-selective channel protein 3	1	AAKDVFNK	GlyGly (K) NoNewNterm;TMT6plex-Lys126 std	1234.69	2;3	95.741	0.002498	412.5697;618.35091	96
402	Q9R1Z0	Q9R1Z0;A0A0G2JSR0	20;20	20	Vdac3	Voltage-dependent anion-selective channel protein 3	1	AAKDVFNK	GlyGly (K) NoNewNterm;TMT6plex-Lys126 std	1234.69	2;3	95.741	0.002498	412.5697;618.35091	97
403	D3ZD23	D3ZD23	181	181	Abce1		1	AAKGTVGSILDR	GlyGly (K) NoNewNterm	1300.71	3	54.871	0.0039906	434.577	1339
404	O35244	O35244	56	56	Prdx6	Peroxiredoxin-6	0.999974	AAKLAPEFAK	GlyGly (K) NoNewNterm;TMT6plex-Lys126 std	1387.8	3	51.092	0.044403	463.608	3094
405	Q63092	Q63092;A0A0G2K1R5	68;68	68	Camkv	CaM kinase-like vesicle-associated protein	1	AAKNEIGILK	GlyGly (K) NoNewNterm;TMT6plex-Lys126 std	1398.84	3	82.749	0.0017417	467.287	4977
405	Q63092	Q63092;A0A0G2K1R5	75;75	75	Camkv	CaM kinase-like vesicle-associated protein	0.997515	AAKNEIGILK	GlyGly (K) NoNewNterm;TMT6plex-Lys126 std	1398.84	3	82.749	0.0017417	467.287	4978
406	Q9Z272	Q9Z272;A0A0G2K527	758;740	758	Git1	ARF GTPase-activating protein GIT1	1	AAKQLVTITTR	GlyGly (K) NoNewNterm	1314.76	3	59.496	0.0019449	439.261	5574
407	Q5GH56	Q5GH56	4	4	Xkr7	XK-related protein 7	1	AAKSDGAAAVAGPGPEGPAGADR	Acetyl (Protein N-term);GlyGly (K) NoNewNterm	2148.02	3	60.278	2.4337e-05	717.014	4761
408	Q63881	Q63881	437	437	Kcnd2	Potassium voltage-gated channel subfamily D member 2	0.999998	AAKSGSANAYMQSK	GlyGly (K) NoNewNterm;TMT6plex-Lys126 std	1755.88	3	59.709	0.0048452	586.3	5052
410	Q9Z0Z5	Q9Z0Z5;A2VD10	9;9	9	Slc13a3	Solute carrier family 13 member 3	0.874945	AALAALAKK	GlyGly (K) NoNewNterm;TMT6plex-Lys126 std	1198.76	3	55.531	0.0067241	400.594	1093
418	Q62950	Q62950	122	122	Crmp1	Dihydropyrimidinase-related protein 1	0.999956	AALAGGTTMIIDHVVPEPGSSLLTSFEKWHEAADTK	Oxidation (M);GlyGly (K) NoNewNterm;TMT6plex-Lys126 std	4138.09	5	71.068	8.5215e-12	828.625	4959
422	Q5U2N3	Q5U2N3	1187	1187	Pitpnm1	Membrane-associated phosphatidylinositol transfer protein 1	1	AALAKSSYAVAAPVDFLR	GlyGly (K) NoNewNterm	1963.05	3	75.239	1.0443e-05	655.358	4844
453	P84087	P84087	98	98	Cplx2	Complexin-2	0.893729	AALEQPCEGSLTRPKK	GlyGly (K) NoNewNterm;TMT6plex-Lys126 std	2127.13	4	70.98	0.00022672	532.79	4481
464	B0BNB9	B0BNB9	5	5	Htra2		1	AALKAGR	GlyGly (K) NoNewNterm	799.466	3	64.866	0.014582	267.496	1107
466	Q3B7U9	Q3B7U9	325	325	Fkbp8	Peptidyl-prolyl cis-trans isomerase FKBP8	1	AALKLEPSNK	GlyGly (K) NoNewNterm;TMT6plex-Lys126 std	1412.82	3	98.048	0.0002174	471.947	4598
485	Q5FVK6	Q5FVK6	547	547	Cc2d1b	Coiled-coil and C2 domain-containing protein 1B	1	AALQAKR	GlyGly (K) NoNewNterm	870.504	3	74.396	0.021126	291.175	4752
487	Q569C1	Q569C1;F1LPT7;D4A9Z8	70;70;70	70	Chmp4c	Charged multivesicular body protein 4c	1	AALQALKR	GlyGly (K) NoNewNterm	983.588	3	102.72	0.001315	328.87	1862
493	D4A0P5	D4A0P5;F7ETI3	40;40	40	Wdr41		1	AALQTIGEDQGQNPYTELLVLKAHR	GlyGly (K) NoNewNterm	2878.49	4	104.41	1.0716e-06	720.631	2569
514	Q9QXY2	Q9QXY2	962	962	Srcin1	SRC kinase signaling inhibitor 1	1	AALTQYSAKDINR	GlyGly (K) NoNewNterm	1563.8	3	105.65	2.0158e-12	522.274	5511
526	P56720	P56720	911	911	Srebf1	Sterol regulatory element-binding protein 1;Processed sterol regulatory element-binding protein 1	1	AALYSFKAAR	GlyGly (K) NoNewNterm	1210.65	3	43.512	0.015576	404.556	4154
542	P63138	P63138	352	352	Gabrb2	Gamma-aminobutyric acid receptor subunit beta-2	1	AANANNEKMR	Oxidation (M);GlyGly (K) NoNewNterm	1247.57	3	86.898	0.00016127	416.863	4393
543	P63138	P63138	352	352	Gabrb2	Gamma-aminobutyric acid receptor subunit beta-2	1	AANANNEKMR	GlyGly (K) NoNewNterm	1231.57	3	142	6.7703e-17	411.532	4393
553	P13234	P13234	311	311	Camk4	Calcium/calmodulin-dependent protein kinase type IV	0.928043	AANFVHMDTAQKK	GlyGly (K) NoNewNterm;TMT6plex-Lys126 std	1802.93	4	51.218	0.0049552	451.74	3630
553	P13234	P13234	312	312	Camk4	Calcium/calmodulin-dependent protein kinase type IV	1	AANFVHMDTAQKK	GlyGly (K) NoNewNterm;TMT6plex-Lys126 std	1802.93	4	51.218	0.0049552	451.74	3631
554	P13234	P13234	311	311	Camk4	Calcium/calmodulin-dependent protein kinase type IV	0.928043	AANFVHMDTAQKK	Oxidation (M);GlyGly (K) NoNewNterm;TMT6plex-Lys126 std	1818.92	4	40.577	0.023187	455.739	3630
554	P13234	P13234	312	312	Camk4	Calcium/calmodulin-dependent protein kinase type IV	1	AANFVHMDTAQKK	Oxidation (M);GlyGly (K) NoNewNterm;TMT6plex-Lys126 std	1818.92	4	40.577	0.023187	455.739	3631
564	P50475	P50475	74	74	Aars1	Alanine--tRNA ligase, cytoplasmic	1	AANTQKCIR	GlyGly (K) NoNewNterm	1174.59	3	84.615	0.00031324	392.537	4098
595	O70511	O70511;A0A0G2K0J3;A0A0G2K1Q7;A0A0G2K1R9;A0A0G2K4D0	338;338;292;300;294	338	Ank3	Ankyrin-3	0.997461	AAPILSKTK	GlyGly (K) NoNewNterm;TMT6plex-Lys126 std	1270.78	3	97.635	0.00054118	424.601	455
628	P05065	P05065;Q6AY07	330;330	330	Aldoa	Fructose-bisphosphate aldolase A;Fructose-bisphosphate aldolase	1	AAQEEYIKR	GlyGly (K) NoNewNterm	1220.61	3	166.16	1.353e-24	407.879	3270
643	P05708	P05708;M0RAQ6	844;819	844	Hk1	Hexokinase;Hexokinase-1	1	AAQLCGAGMAAVVEKIR	Oxidation (M);GlyGly (K) NoNewNterm	1873.95	3	122.75	1.8535e-13	625.657	3011
644	P05708	P05708;M0RAQ6	844;819	844	Hk1	Hexokinase;Hexokinase-1	1	AAQLCGAGMAAVVEKIR	GlyGly (K) NoNewNterm	1857.96	3	135.09	1.1279e-18	620.326	3011
652	P07936	P07936	198	198	Gap43	Neuromodulin	1	AAQPPTETAESSQAEEEKEAVDEAKPK	GlyGly (K) NoNewNterm;2 TMT6plex-Lys126 std	3441.72	4;5	193.19	2.4672e-77	861.4361;689.35034	3396
652	P07936	P07936	207	207	Gap43	Neuromodulin	0.970385	AAQPPTETAESSQAEEEKEAVDEAKPK	GlyGly (K) NoNewNterm;2 TMT6plex-Lys126 std	3441.72	4;5	193.19	2.4672e-77	861.4361;689.35034	3397
654	P07936	P07936	198	198	Gap43	Neuromodulin	1	AAQPPTETAESSQAEEEKEAVDEAKPKESAR	GlyGly (K) NoNewNterm;TMT6plex-Lys126 std	3655.77	5	175.39	1.5015e-53	732.16	3396
654	P07936	P07936	207	207	Gap43	Neuromodulin	0.970385	AAQPPTETAESSQAEEEKEAVDEAKPKESAR	GlyGly (K) NoNewNterm;TMT6plex-Lys126 std	3655.77	5	175.39	1.5015e-53	732.16	3397
663	P47863	P47863;A0A0G2K336;A0A0H2UHZ1	274;315;197	274	Aqp4	Aquaporin-4	1	AAQQTKGSYMEVEDNR	Oxidation (M);GlyGly (K) NoNewNterm	1955.86	3	145.7	5.0162e-26	652.962	584
664	P47863	P47863;A0A0G2K336;A0A0H2UHZ1	274;315;197	274	Aqp4	Aquaporin-4	1	AAQQTKGSYMEVEDNR	GlyGly (K) NoNewNterm	1939.87	3	185.67	3.0482e-70	647.63	584
710	P12075	P12075	74	74	Cox5b	Cytochrome c oxidase subunit 5B, mitochondrial	1	AASGTKEDPNLVPSVSNK	GlyGly (K) NoNewNterm;TMT6plex-Lys126 std	2156.13	3	85.362	1.6961e-05	719.716	3581
710	P12075	P12075	86	86	Cox5b	Cytochrome c oxidase subunit 5B, mitochondrial	1	AASGTKEDPNLVPSVSNK	GlyGly (K) NoNewNterm;TMT6plex-Lys126 std	2156.13	3	85.362	1.6961e-05	719.716	3582
737	P15087	P15087	173	173	Cpe	Carboxypeptidase E	1	AASQPGELKDWFVGR	GlyGly (K) NoNewNterm	1773.88	3	130.72	3.2022e-23	592.301	3670
741	Q4KSH7	Q4KSH7;D3XAM6	9;9	9	Map2k7	Dual specificity mitogen-activated protein kinase kinase 7	1	AASSLEQKLSR	Acetyl (Protein N-term);GlyGly (K) NoNewNterm	1344.7	2	75.509	7.7666e-05	673.357	1268
752	D3ZX38	D3ZX38	10	10	Pfdn1		0.93065	AASVDLELKK	Acetyl (Protein N-term);GlyGly (K) NoNewNterm;TMT6plex-Lys126 std	1457.83	2	59.8	5.64e-08	729.922	1643
769	P11980	P11980;A0A0G2JVG3	115;115	115	Pkm	Pyruvate kinase PKM	1	AATESFASDPILYRPVAVALDTKGPEIR	GlyGly (K) NoNewNterm	3100.62	4	252.24	2.737e-169	776.162	228
776	Q99PD4	Q99PD4;D3ZXP7	103;103	103	Arpc1a	Actin-related protein 2/3 complex subunit 1A	1	AATFVKWSPLENK	GlyGly (K) NoNewNterm;TMT6plex-Lys126 std	1833	3	107.37	2.2666e-12	612.007	5424
786	P07936	P07936	37	37	Gap43	Neuromodulin	1	AATKIQASFR	GlyGly (K) NoNewNterm	1205.65	2;3	107.21	1.0392e-07	402.89117;603.83311	3398
796	D3ZFY8	D3ZFY8	10	10	LOC100912618		1	AATTGSGVKVPR	Acetyl (Protein N-term);GlyGly (K) NoNewNterm	1298.69	2	115.71	1.1492e-34	650.354	1411
799	Q9QYF3	Q9QYF3;A0A0G2K4Y7;A0A0G2K9S4;A0A0G2K9X3	823;823;692;815	823	Myo5a	Unconventional myosin-Va	1	AATTIQKYWR	GlyGly (K) NoNewNterm	1350.7	3	126.07	1.7406e-13	451.242	635
803	D3ZTK0	D3ZTK0	67	67	Ttc9b		1	AAVAFKAEGQR	GlyGly (K) NoNewNterm	1260.66	3	64.82	0.0012818	421.226	1575
817	Q63475	Q63475	567	567	Ptprn2	Receptor-type tyrosine-protein phosphatase N2	0.999816	AAVDNKDELEK	GlyGly (K) NoNewNterm;TMT6plex-Lys126 std	1573.82	3	57.019	0.017204	525.612	4994
817	Q63475	Q63475	572	572	Ptprn2	Receptor-type tyrosine-protein phosphatase N2	1	AAVDNKDELEK	GlyGly (K) NoNewNterm;TMT6plex-Lys126 std	1573.82	3	57.019	0.017204	525.612	4995
820	A0A0G2K0D3	A0A0G2K0D3	174	174	Lmod1		0.998791	AAVDRKEAGKDGR	GlyGly (K) NoNewNterm	1485.76	2	45.368	0.024867	743.89	441
834	P13234	P13234	327	327	Camk4	Calcium/calmodulin-dependent protein kinase type IV	1	AAVKAVVASSR	GlyGly (K) NoNewNterm	1171.67	3	98.898	2.4312e-06	391.563	3632
835	Q3MHS9	Q3MHS9	5	5	Cct6a		1	AAVKTLNPK	Acetyl (Protein N-term);GlyGly (K) NoNewNterm;TMT6plex-Lys126 std	1325.79	2	117.17	8.987e-06	663.901	4612
835	Q3MHS9	Q3MHS9	10	10	Cct6a		1	AAVKTLNPK	Acetyl (Protein N-term);GlyGly (K) NoNewNterm;TMT6plex-Lys126 std	1325.79	2	117.17	8.987e-06	663.901	4613
837	Q9ERH3	Q9ERH3	747	747	Wdr7	WD repeat-containing protein 7	0.999922	AAVLFQQVKETIK	GlyGly (K) NoNewNterm;TMT6plex-Lys126 std	1817.06	3	106.49	2.5432e-12	606.694	5440
837	Q9ERH3	Q9ERH3	751	751	Wdr7	WD repeat-containing protein 7	0.999997	AAVLFQQVKETIK	GlyGly (K) NoNewNterm;TMT6plex-Lys126 std	1817.06	3	106.49	2.5432e-12	606.694	5441
838	P20651	P20651;P63329;E2CWF0;E2CWF1;A0A0G2K7T5;Q6AYJ0	332;323;319;319;304;319	332	Ppp3cb	Serine/threonine-protein phosphatase;Serine/threonine-protein phosphatase 2B catalytic subunit beta isoform;Serine/threonine-protein phosphatase 2B catalytic subunit alpha isoform	1	AAVLKYENNVMNIR	Oxidation (M);GlyGly (K) NoNewNterm	1763.9	3	52.576	0.002578	588.974	795
839	P20651	P20651;P63329;E2CWF0;E2CWF1;A0A0G2K7T5;Q6AYJ0	332;323;319;319;304;319	332	Ppp3cb	Serine/threonine-protein phosphatase;Serine/threonine-protein phosphatase 2B catalytic subunit beta isoform;Serine/threonine-protein phosphatase 2B catalytic subunit alpha isoform	1	AAVLKYENNVMNIR	GlyGly (K) NoNewNterm	1747.9	3	107.97	6.4501e-12	583.642	795
848	P06685	P06685;P06686;P06687	605;602;595	605	Atp1a1	Sodium/potassium-transporting ATPase subunit alpha-1;Sodium/potassium-transporting ATPase subunit alpha-2;Sodium/potassium-transporting ATPase subunit alpha-3	1	AAVPDAVGK	GlyGly (K) NoNewNterm	940.498	2	81.297	0.013881	471.256	3298
849	P06685	P06685;P06686;P06687	605;602;595	605	Atp1a1	Sodium/potassium-transporting ATPase subunit alpha-1;Sodium/potassium-transporting ATPase subunit alpha-2;Sodium/potassium-transporting ATPase subunit alpha-3	1	AAVPDAVGKCR	GlyGly (K) NoNewNterm	1256.63	2;3	157.91	2.3385e-26	629.32205;419.88379	3298
885	P25113	P25113	5	5	Pgam1	Phosphoglycerate mutase 1	1	AAYKLVLIR	Acetyl (Protein N-term);GlyGly (K) NoNewNterm	1201.72	2;3	108.24	7.195e-10	601.86642;401.58004	3830
888	A0A0G2K7P9	A0A0G2K7P9;F1M8G9	761;744	761	Ncam2		0.999973	AAYLKDGSK	GlyGly (K) NoNewNterm;TMT6plex-Lys126 std	1294.71	3	76.827	0.0014994	432.577	789
893	G3V7P1	G3V7P1;A0A0G2JVB6;A0A0G2K4U8	245;245;243	245	Stx12	Syntaxin-12	0.922471	AAYYQKK	GlyGly (K) NoNewNterm;TMT6plex-Lys126 std	1213.67	3	82.263	0.014642	405.563	223
894	Q63569	Q63569;Q6P6U2	245;248	245	Psmc3	26S protease regulatory subunit 6A	0.999999	ACAAQTKATFLK	GlyGly (K) NoNewNterm;TMT6plex-Lys126 std	1651.89	3	107.06	1.7971e-07	551.638	5027
940	P46462	P46462	696	696	Vcp	Transitional endoplasmic reticulum ATPase	1	ACKLAIR	GlyGly (K) NoNewNterm	944.523	3	57.102	0.019477	315.848	4005
942	A0A0G2JUG7	A0A0G2JUG7	917	917	Iqsec1		1	ACLDDSYASGEGLKR	GlyGly (K) NoNewNterm	1754.79	3	166.48	3.4288e-49	585.937	183
978	P06687	P06687	661	661	Atp1a3	Sodium/potassium-transporting ATPase subunit alpha-3	1	ACVIHGTDLKDFTSEQIDEILQNHTEIVFAR	GlyGly (K) NoNewNterm	3712.82	5	152.14	6.1743e-33	743.57	3346
983	P06685	P06685	671	671	Atp1a1	Sodium/potassium-transporting ATPase subunit alpha-1	1	ACVVHGSDLKDMTSEELDDILR	Oxidation (M);GlyGly (K) NoNewNterm	2632.21	4	67.866	0.00015714	659.06	3299
984	P06685	P06685	671	671	Atp1a1	Sodium/potassium-transporting ATPase subunit alpha-1	1	ACVVHGSDLKDMTSEELDDILR	GlyGly (K) NoNewNterm	2616.22	4	150.68	5.7051e-28	655.061	3299
985	P06686	P06686	668	668	Atp1a2	Sodium/potassium-transporting ATPase subunit alpha-2	1	ACVVHGSDLKDMTSEQLDEILR	Oxidation (M);GlyGly (K) NoNewNterm	2645.24	4	61.087	0.00051242	662.318	3324
986	P06686	P06686	668	668	Atp1a2	Sodium/potassium-transporting ATPase subunit alpha-2	1	ACVVHGSDLKDMTSEQLDEILR	GlyGly (K) NoNewNterm	2629.25	4	138.75	9.3958e-20	658.319	3324
1003	Q8VIL3	Q8VIL3	6	6	Zwint	ZW10 interactor	0.999991	ADAEKNAVAEK	Acetyl (Protein N-term);GlyGly (K) NoNewNterm;TMT6plex-Lys126 std	1529.79	2	54.982	0.0070252	765.902	5370
1014	P51111	P51111;G3V9P7	1533;1543	1533	Htt	Huntingtin	0.999999	ADAGKELETQK	GlyGly (K) NoNewNterm;TMT6plex-Lys126 std	1531.8	3	70.728	0.002189	511.609	2871
1019	P63025	P63025;P63045	70;83	70	Vamp3	Vesicle-associated membrane protein 3;Vesicle-associated membrane protein 2	1	ADALQAGASQFETSAAKLK	GlyGly (K) NoNewNterm;TMT6plex-Lys126 std	2249.19	3;4	229.96	2.2505e-112	750.73576;563.30364	4361
1019	P63025	P63025;P63045	72;85	72	Vamp3	Vesicle-associated membrane protein 3;Vesicle-associated membrane protein 2	1	ADALQAGASQFETSAAKLK	GlyGly (K) NoNewNterm;TMT6plex-Lys126 std	2249.19	3;4	229.96	2.2505e-112	750.73576;563.30364	4362
1020	P63025	P63025;P63045	70;83	70	Vamp3	Vesicle-associated membrane protein 3;Vesicle-associated membrane protein 2	1	ADALQAGASQFETSAAKLK	GlyGly (K) NoNewNterm	2020.02	3	150.45	7.4072e-30	674.348	4361
1020	P63025	P63025;P63045	72;85	72	Vamp3	Vesicle-associated membrane protein 3;Vesicle-associated membrane protein 2	1	ADALQAGASQFETSAAKLK	GlyGly (K) NoNewNterm	2020.02	3	150.45	7.4072e-30	674.348	4362
1021	P63025	P63025;P63045	70;83	70	Vamp3	Vesicle-associated membrane protein 3;Vesicle-associated membrane protein 2	1	ADALQAGASQFETSAAKLKR	2 GlyGly (K) NoNewNterm	2290.17	3;4	150.7	1.2376e-27	573.54892;764.39613	4361
1021	P63025	P63025;P63045	72;85	72	Vamp3	Vesicle-associated membrane protein 3;Vesicle-associated membrane protein 2	1	ADALQAGASQFETSAAKLKR	2 GlyGly (K) NoNewNterm	2290.17	3;4	150.7	1.2376e-27	573.54892;764.39613	4362
1022	P63025	P63025;P63045	70;83	70	Vamp3	Vesicle-associated membrane protein 3;Vesicle-associated membrane protein 2	1	ADALQAGASQFETSAAKLKR	GlyGly (K) NoNewNterm;TMT6plex-Lys126 std	2405.29	4	244.32	5.7031e-129	602.329	4361
1022	P63025	P63025;P63045	72;85	72	Vamp3	Vesicle-associated membrane protein 3;Vesicle-associated membrane protein 2	1	ADALQAGASQFETSAAKLKR	GlyGly (K) NoNewNterm;TMT6plex-Lys126 std	2405.29	4	244.32	5.7031e-129	602.329	4362
1024	Q63666	Q63666	85	85	Vamp1	Vesicle-associated membrane protein 1	1	ADALQAGASVFESSAAKLK	GlyGly (K) NoNewNterm;TMT6plex-Lys126 std	2206.18	3;4	149.34	1.2327e-29	736.40049;552.55219	5049
1024	Q63666	Q63666	87	87	Vamp1	Vesicle-associated membrane protein 1	1	ADALQAGASVFESSAAKLK	GlyGly (K) NoNewNterm;TMT6plex-Lys126 std	2206.18	3;4	149.34	1.2327e-29	736.40049;552.55219	5050
1025	Q63666	Q63666	85	85	Vamp1	Vesicle-associated membrane protein 1	1	ADALQAGASVFESSAAKLK	GlyGly (K) NoNewNterm	1977.02	3	73.809	1.3305e-05	660.013	5049
1025	Q63666	Q63666	87	87	Vamp1	Vesicle-associated membrane protein 1	1	ADALQAGASVFESSAAKLK	GlyGly (K) NoNewNterm	1977.02	3	73.809	1.3305e-05	660.013	5050
1026	Q63666	Q63666	85	85	Vamp1	Vesicle-associated membrane protein 1	1	ADALQAGASVFESSAAKLKR	GlyGly (K) NoNewNterm;TMT6plex-Lys126 std	2362.28	4	148.44	3.6057e-28	591.577	5049
1026	Q63666	Q63666	87	87	Vamp1	Vesicle-associated membrane protein 1	1	ADALQAGASVFESSAAKLKR	GlyGly (K) NoNewNterm;TMT6plex-Lys126 std	2362.28	4	148.44	3.6057e-28	591.577	5050
1027	Q63666	Q63666	85	85	Vamp1	Vesicle-associated membrane protein 1	1	ADALQAGASVFESSAAKLKR	2 GlyGly (K) NoNewNterm	2247.16	4	58.848	0.0010995	562.797	5049
1027	Q63666	Q63666	87	87	Vamp1	Vesicle-associated membrane protein 1	1	ADALQAGASVFESSAAKLKR	2 GlyGly (K) NoNewNterm	2247.16	4	58.848	0.0010995	562.797	5050
1054	P05065	P05065	99	99	Aldoa	Fructose-bisphosphate aldolase A	0.998806	ADDGRPFPQVIKSK	GlyGly (K) NoNewNterm;TMT6plex-Lys126 std	1900.04	4	93.823	2.026e-07	476.017	3271
1060	A6JFQ6	A6JFQ6;A0A0G2K5H2;F1LRF3	119;117;97	119	Clvs1	Clavesin-1	1	ADDPGIKR	GlyGly (K) NoNewNterm	984.499	3	50.04	0.038104	329.174	2199
1067	P61765	P61765	225	225	Stxbp1	Syntaxin-binding protein 1	1	ADDPTMGEGPDKAR	Oxidation (M);GlyGly (K) NoNewNterm	1588.68	3	70.889	0.00069838	530.567	4221
1068	P61765	P61765	225	225	Stxbp1	Syntaxin-binding protein 1	1	ADDPTMGEGPDKAR	GlyGly (K) NoNewNterm	1572.68	3	96.371	1.224e-07	525.235	4221
1073	Q5M7T6	Q5M7T6	265	265	Atp6v0d1		0.999995	ADDYEQVKNVADYYPEYK	GlyGly (K) NoNewNterm;TMT6plex-Lys126 std	2552.19	3	79.311	1.6761e-05	851.738	4780
1073	Q5M7T6	Q5M7T6	275	275	Atp6v0d1		1	ADDYEQVKNVADYYPEYK	GlyGly (K) NoNewNterm;TMT6plex-Lys126 std	2552.19	3	79.311	1.6761e-05	851.738	4781
1082	B0BNL2	B0BNL2	6	6	Pin1		0.999999	ADEEKLPSGWEK	Acetyl (Protein N-term);GlyGly (K) NoNewNterm;TMT6plex-Lys126 std	1772.88	2	63.283	0.0001178	887.446	1114
1082	B0BNL2	B0BNL2	13	13	Pin1		1	ADEEKLPSGWEK	Acetyl (Protein N-term);GlyGly (K) NoNewNterm;TMT6plex-Lys126 std	1772.88	2	63.283	0.0001178	887.446	1115
1084	B0BNL2	B0BNL2	6	6	Pin1		0.999999	ADEEKLPSGWEKR	Acetyl (Protein N-term);GlyGly (K) NoNewNterm;TMT6plex-Lys126 std	1928.98	3	58.098	4.626e-05	644	1114
1084	B0BNL2	B0BNL2	13	13	Pin1		1	ADEEKLPSGWEKR	Acetyl (Protein N-term);GlyGly (K) NoNewNterm;TMT6plex-Lys126 std	1928.98	3	58.098	4.626e-05	644	1115
1090	P62959	P62959;D4A269	7;7	7	Hint1	Histidine triad nucleotide-binding protein 1	0.999994	ADEIAKAQVAQPGGDTIFGK	Acetyl (Protein N-term);GlyGly (K) NoNewNterm;TMT6plex-Lys126 std	2400.25	3	52.784	7.5304e-05	801.09	4325
1090	P62959	P62959;D4A269	21;21	21	Hint1	Histidine triad nucleotide-binding protein 1	1	ADEIAKAQVAQPGGDTIFGK	Acetyl (Protein N-term);GlyGly (K) NoNewNterm;TMT6plex-Lys126 std	2400.25	3	52.784	7.5304e-05	801.09	4326
1091	Q5I6B8	Q5I6B8;F1M8H6;Q3MID5	345;345;345	345	Pip5k1c	Phosphatidylinositol 4-phosphate 5-kinase type-1 gamma	0.999999	ADEKRPVAQK	GlyGly (K) NoNewNterm;TMT6plex-Lys126 std	1483.83	3;4	70.028	0.0035251	495.6176;371.96502	2493
1091	Q5I6B8	Q5I6B8;F1M8H6;Q3MID5	351;351;351	351	Pip5k1c	Phosphatidylinositol 4-phosphate 5-kinase type-1 gamma	1	ADEKRPVAQK	GlyGly (K) NoNewNterm;TMT6plex-Lys126 std	1483.83	3;4	70.028	0.0035251	495.6176;371.96502	2494
1092	Q5I6B8	Q5I6B8;F1M8H6;Q3MID5	345;345;345	345	Pip5k1c	Phosphatidylinositol 4-phosphate 5-kinase type-1 gamma	0.999999	ADEKRPVAQK	GlyGly (K) NoNewNterm	1254.67	3	60.064	0.029562	419.23	2493
1092	Q5I6B8	Q5I6B8;F1M8H6;Q3MID5	351;351;351	351	Pip5k1c	Phosphatidylinositol 4-phosphate 5-kinase type-1 gamma	1	ADEKRPVAQK	GlyGly (K) NoNewNterm	1254.67	3	60.064	0.029562	419.23	2494
1102	P16638	P16638;A0A0G2K5E7;G3V888;G3V9G4	467;467;468;468	467	Acly	ATP-citrate synthase	0.879051	ADEVAPAKK	GlyGly (K) NoNewNterm;TMT6plex-Lys126 std	1270.71	3	50.805	0.016517	424.577	663
1115	Q62940	Q62940;A0A0G2K0B4;A0A0G2K8P3	556;555;559	556	Nedd4	E3 ubiquitin-protein ligase NEDD4	1	ADFLKAR	GlyGly (K) NoNewNterm	933.503	3	47.067	0.025836	312.175	433
1123	P13233	P13233	101	101	Cnp	2',3'-cyclic-nucleotide 3'-phosphodiesterase	1	ADFSEEYKR	GlyGly (K) NoNewNterm	1257.56	2;3	128.38	8.7117e-08	420.1948;629.78857	3609
1142	P17105	P17105	345	345	Itpka	Inositol-trisphosphate 3-kinase A	1	ADGSCSTDFKTTR	GlyGly (K) NoNewNterm	1558.67	3	103.14	1.4721e-09	520.563	3727
1150	P08413	P08413;F1LUE2;F1LNI8;G3V9G3	353;353;329;353	353	Camk2b	Calcium/calmodulin-dependent protein kinase type II subunit beta	1	ADGVKPQTNSTK	GlyGly (K) NoNewNterm;TMT6plex-Lys126 std	1587.84	3	119.74	1.3332e-10	530.288	2065
1150	P08413	P08413;F1LUE2;F1LNI8;G3V9G3	360;360;336;360	360	Camk2b	Calcium/calmodulin-dependent protein kinase type II subunit beta	1	ADGVKPQTNSTK	GlyGly (K) NoNewNterm;TMT6plex-Lys126 std	1587.84	3	119.74	1.3332e-10	530.288	2066
1152	P08413	P08413;F1LUE2;F1LNI8;G3V9G3	353;353;329;353	353	Camk2b	Calcium/calmodulin-dependent protein kinase type II subunit beta	1	ADGVKPQTNSTKNSSAITSPK	GlyGly (K) NoNewNterm;2 TMT6plex-Lys126 std	2702.46	4;5	159.04	1.3969e-37	676.62239;541.49937	2065
1152	P08413	P08413;F1LUE2;F1LNI8;G3V9G3	360;360;336;360	360	Camk2b	Calcium/calmodulin-dependent protein kinase type II subunit beta	1	ADGVKPQTNSTKNSSAITSPK	GlyGly (K) NoNewNterm;2 TMT6plex-Lys126 std	2702.46	4;5	159.04	1.3969e-37	676.62239;541.49937	2066
1152	P08413	P08413;F1LUE2;G3V9G3	369;369;369	369	Camk2b	Calcium/calmodulin-dependent protein kinase type II subunit beta	0.999794	ADGVKPQTNSTKNSSAITSPK	GlyGly (K) NoNewNterm;2 TMT6plex-Lys126 std	2702.46	4;5	159.04	1.3969e-37	676.62239;541.49937	2271
1160	Q5I0G4	Q5I0G4	208	208	Gars1	Glycine--tRNA ligase	0.999997	ADHLLKAHLQK	GlyGly (K) NoNewNterm;TMT6plex-Lys126 std	1615.94	4;5	85.958	6.8179e-05	324.1945;404.9913	4771
1170	Q63560	Q63560	32	32	Map6	Microtubule-associated protein 6	1	ADIAVPLVFTKYSEATEHPGAPPQPPAPPQPGLAPPSR	GlyGly (K) NoNewNterm	4014.06	4;5	98.795	1.5082e-25	803.82007;1004.5233	5010
1173	P62271	P62271;A0A0G2KA79;D3ZAU6;D3ZM33;A0A0H2UHT6;M0R5K9	54;54;54;54;53;53	54	Rps18	40S ribosomal protein S18	1	ADIDLTKR	GlyGly (K) NoNewNterm	1044.56	3	46.158	0.05351	349.193	996
1176	D3ZD23	D3ZD23	250	250	Abce1		1	ADIFMFDEPSSYLDVKQR	Oxidation (M);GlyGly (K) NoNewNterm	2290.06	3	71.558	9.55e-06	764.36	1340
1191	O08838	O08838;F1LPP0	5;5	5	Amph	Amphiphysin	0.999999	ADIKTGIFAK	Acetyl (Protein N-term);GlyGly (K) NoNewNterm;TMT6plex-Lys126 std	1447.82	2	72.547	0.0013012	724.919	3071
1191	O08838	O08838;F1LPP0	11;11	11	Amph	Amphiphysin	0.999463	ADIKTGIFAK	Acetyl (Protein N-term);GlyGly (K) NoNewNterm;TMT6plex-Lys126 std	1447.82	2	72.547	0.0013012	724.919	3072
1203	Q5PQL7	Q5PQL7	20	20	Itm2c	Integral membrane protein 2C;CT-BRI3	1	ADKAAASGPASASAPAAEILLTPAR	GlyGly (K) NoNewNterm	2420.27	3;4	183.31	1.029e-62	807.76259;606.07376	4812
1206	A0A1B0GWW0	A0A1B0GWW0;D3ZHB7	638;491	638	Ube3c		1	ADKVTQLYVPASR	GlyGly (K) NoNewNterm	1560.83	3	66.533	0.00068288	521.283	1055
1210	M0RC99	M0RC99;A1L1J8	140;140	140	Rab5a	Ras-related protein Rab-5A	1	ADLANKR	GlyGly (K) NoNewNterm	900.478	3	63.301	0.051291	301.167	1082
1212	B0BNK1	B0BNK1	141	141	Rab5c		1	ADLASKR	GlyGly (K) NoNewNterm	873.467	3	64.757	0.048238	292.163	1111
1212	M0RDE4	M0RDE4	143	143			1	ADLASKR	GlyGly (K) NoNewNterm	873.467	3	64.757	0.048238	292.163	3051
1225	P62898	P62898;D4A5L9	100;100	100	Cycs	Cytochrome c, somatic	0.938341	ADLIAYLKK	GlyGly (K) NoNewNterm;TMT6plex-Lys126 std	1376.82	3	92.062	0.00024128	459.948	1783
1227	Q6IV57	Q6IV57	176	176	Rnf141	RING finger protein 141	0.999768	ADLILPCAHSFCQKCIDK	GlyGly (K) NoNewNterm;TMT6plex-Lys126 std	2518.23	4	117.67	3.4318e-07	630.566	5195
1229	P34058	P34058;P82995;A0A0G2K793	107;112;77	107	Hsp90ab1	Heat shock protein HSP 90-beta;Heat shock protein HSP 90-alpha	0.999399	ADLINNLGTIAKSGTK	GlyGly (K) NoNewNterm;TMT6plex-Lys126 std	1958.1	3	143.28	4.43e-19	653.707	3931
1230	A0A096MK15	A0A096MK15;F1M1J2	5833;4542	5833	Neb		0.935923	ADLKKLHK	GlyGly (K) NoNewNterm;TMT6plex-Lys126 std	1294.79	4	40.432	0.036937	324.705	31
1231	P36506	P36506	361	361	Map2k2	Dual specificity mitogen-activated protein kinase kinase 2	1	ADLKLLTNHAFIK	GlyGly (K) NoNewNterm;TMT6plex-Lys126 std	1826.06	4	81.431	2.1008e-05	457.523	3969
1231	P36506	P36506	370	370	Map2k2	Dual specificity mitogen-activated protein kinase kinase 2	1	ADLKLLTNHAFIK	GlyGly (K) NoNewNterm;TMT6plex-Lys126 std	1826.06	4	81.431	2.1008e-05	457.523	3970
1262	D4ADS9	D4ADS9	39	39	Efr3a		1	ADMEKLTFYAVSAPEK	GlyGly (K) NoNewNterm;TMT6plex-Lys126 std	2142.09	3	79.013	0.0002828	715.036	1921
1262	D4ADS9	D4ADS9	50	50	Efr3a		1	ADMEKLTFYAVSAPEK	GlyGly (K) NoNewNterm;TMT6plex-Lys126 std	2142.09	3	79.013	0.0002828	715.036	1922
1272	B0K026	B0K026;G3V996	112;112	112	Letmd1		0.999572	ADMWKQNLK	GlyGly (K) NoNewNterm;TMT6plex-Lys126 std	1475.78	3	46.158	0.020981	492.933	1123
1314	Q62720	Q62720	210	210	Slc30a1	Zinc transporter 1	1	ADQAEPEKLR	GlyGly (K) NoNewNterm	1269.63	3	93.096	1.1012e-05	424.218	4946
1324	P54311	P54311	280	280	Gnb1	Guanine nucleotide-binding protein G(I)/G(S)/G(T) subunit beta-1	1	ADQELMTYSHDNIICGITSVSFSKSGR	Oxidation (M);GlyGly (K) NoNewNterm	3145.44	4	126.75	1.1305e-15	787.368	4126
1325	P54311	P54311	280	280	Gnb1	Guanine nucleotide-binding protein G(I)/G(S)/G(T) subunit beta-1	1	ADQELMTYSHDNIICGITSVSFSKSGR	GlyGly (K) NoNewNterm	3129.45	4	164.46	1.7636e-39	783.37	4126
1334	P0DP29	P0DP29;P0DP30;P0DP31;D4ABV5	14;14;14;14	14	Calm1		0.999988	ADQLTEEQIAEFKEAFSLFDKDGDGTITTK	Acetyl (Protein N-term);GlyGly (K) NoNewNterm;2 TMT6plex-Lys126 std	3960.99	4	68.934	1.5903e-12	991.254	3489
1334	P0DP29	P0DP29;P0DP30;P0DP31;D4ABV5	22;22;22;22	22	Calm1		1	ADQLTEEQIAEFKEAFSLFDKDGDGTITTK	Acetyl (Protein N-term);GlyGly (K) NoNewNterm;2 TMT6plex-Lys126 std	3960.99	4	68.934	1.5903e-12	991.254	3490
1334	P0DP29	P0DP29;P0DP30;P0DP31;D4ABV5	31;31;31;31	31	Calm1		1	ADQLTEEQIAEFKEAFSLFDKDGDGTITTK	Acetyl (Protein N-term);GlyGly (K) NoNewNterm;2 TMT6plex-Lys126 std	3960.99	4	68.934	1.5903e-12	991.254	3491
1337	Q06437	Q06437;A0A0G2JW90;F7FKI5	84;83;83	84	Pdha2	Pyruvate dehydrogenase E1 component subunit alpha;Pyruvate dehydrogenase E1 component subunit alpha, testis-specific form, mitochondrial	0.99837	ADQLYKQK	GlyGly (K) NoNewNterm;TMT6plex-Lys126 std	1335.73	3	68.224	0.0081922	446.252	259
1342	P63322	P63322	159	159	Rala	Ras-related protein Ral-A	1	ADQWNVNYVETSAKTR	GlyGly (K) NoNewNterm	1994.94	3	144.73	7.6304e-26	665.989	4418
1361	P34926	P34926;G3V7U2;A0A0G2K5C6	320;320;558	320	Map1a	Microtubule-associated protein 1A;MAP1A heavy chain;MAP1 light chain LC2	0.999999	ADSKESLK	GlyGly (K) NoNewNterm;TMT6plex-Lys126 std	1219.66	3	78.516	0.0050102	407.561	652
1361	P34926	P34926;G3V7U2;A0A0G2K5C6	324;324;562	324	Map1a	Microtubule-associated protein 1A;MAP1A heavy chain;MAP1 light chain LC2	0.999984	ADSKESLK	GlyGly (K) NoNewNterm;TMT6plex-Lys126 std	1219.66	3	78.516	0.0050102	407.561	653
1362	P25122	P25122	504	504	Kcnc1	Potassium voltage-gated channel subfamily C member 1	0.999997	ADSKLNGEVAK	GlyGly (K) NoNewNterm;TMT6plex-Lys126 std	1473.8	3	60.49	0.0028348	492.274	3843
1363	P59215	P59215	105	105	Gnao1	Guanine nucleotide-binding protein G(o) subunit alpha	1	ADSKMVCDVVSR	Oxidation (M);GlyGly (K) NoNewNterm	1495.68	3	71.632	0.00027713	499.566	4159
1364	P59215	P59215	105	105	Gnao1	Guanine nucleotide-binding protein G(o) subunit alpha	1	ADSKMVCDVVSR	GlyGly (K) NoNewNterm	1479.68	3	56.569	0.0028278	494.234	4159
1375	F1M4A4	F1M4A4;O88658;A0A0G2KA12	261;261;261	261	Kif1a	Kinesin-like protein;Kinesin-like protein KIF1B	1	ADSTGAKGTR	GlyGly (K) NoNewNterm	1076.52	3	47.302	0.0076755	359.848	2379
1376	Q5PPJ9	Q5PPJ9;A0A0G2K9P4	50;50	50	Sh3glb2	Endophilin-B2	1	ADSTKNWTER	GlyGly (K) NoNewNterm	1320.61	3	71.03	0.0011775	441.209	870
1380	P34926	P34926;G3V7U2;A0A0G2K5C6	1585;1585;1823	1585	Map1a	Microtubule-associated protein 1A;MAP1A heavy chain;MAP1 light chain LC2	1	ADSVEQQDGAALEKTR	GlyGly (K) NoNewNterm	1830.87	3	76.151	0.0001036	611.298	654
1393	B0BNF1	B0BNF1;A0A0G2K7G7;G3V9Z6	193;193;193	193	Septin8	Septin-8	0.999651	ADTISKSELHK	GlyGly (K) NoNewNterm;TMT6plex-Lys126 std	1570.85	4	48.004	0.0088566	393.72	768
1397	Q91Y81	Q91Y81	190	190	Septin2	Septin-2	1	ADTLTLKER	GlyGly (K) NoNewNterm	1159.62	3	72.643	0.0015142	387.547	5388
1399	Q9WVC0	Q9WVC0;A0A0G2JZT5;F1LMC7;D4A0F5	207;208;207;209	207	Septin7	Septin-7	0.905392	ADTLTPEECQQFKK	GlyGly (K) NoNewNterm;TMT6plex-Lys126 std	2037	3	104.24	1.1778e-11	680.009	2005
1445	Q5I0L7	Q5I0L7	143	143	Kti12	Protein KTI12 homolog	1	ADYGEKTQAVGAVEQR	GlyGly (K) NoNewNterm	1834.88	3	85.619	1.9428e-05	612.634	4775
1472	A0A0G2JV04	A0A0G2JV04;D3ZHG8	15;15	15	Gga3		1	AEAEGESLESWLNKATNPSNR	Acetyl (Protein N-term);GlyGly (K) NoNewNterm	2458.14	3	54.834	8.5713e-05	820.386	213
1481	Q9Z1E1	Q9Z1E1	340	340	Flot1	Flotillin-1	0.938796	AEAEQMAKK	GlyGly (K) NoNewNterm;TMT6plex-Lys126 std	1347.7	3	101.11	0.00042069	450.241	5561
1493	O35314	O35314	225	225	Chgb	Secretogranin-1;PE-11;CCB peptide short form;CCB peptide long form	1	AEAHFVELEKTHSR	GlyGly (K) NoNewNterm	1766.87	4;5	76.759	0.00034807	442.72478;354.38128	3097
1528	Q9JHZ9	Q9JHZ9	45	45	Slc38a3	Sodium-coupled neutral amino acid transporter 3	1	AEDAQHCGEGKGFLQQSSSK	GlyGly (K) NoNewNterm;TMT6plex-Lys126 std	2506.17	4	89.668	6.31e-05	627.55	5466
1528	Q9JHZ9	Q9JHZ9	54	54	Slc38a3	Sodium-coupled neutral amino acid transporter 3	0.999997	AEDAQHCGEGKGFLQQSSSK	GlyGly (K) NoNewNterm;TMT6plex-Lys126 std	2506.17	4	89.668	6.31e-05	627.55	5467
1538	Q9QYJ6	Q9QYJ6;F1LX13	71;54	71	Pde10a	cAMP and cAMP-inhibited cGMP 3',5'-cyclic phosphodiesterase 10A	1	AEDEPSPKEVSR	GlyGly (K) NoNewNterm	1456.68	3	117.86	5.3014e-15	486.567	5534
1545	P07936	P07936	153	153	Gap43	Neuromodulin	0.999999	AEDGPAKEEPK	GlyGly (K) NoNewNterm;TMT6plex-Lys126 std	1512.76	3	102.53	3.7079e-06	505.261	3399
1545	P07936	P07936	157	157	Gap43	Neuromodulin	0.931513	AEDGPAKEEPK	GlyGly (K) NoNewNterm;TMT6plex-Lys126 std	1512.76	3	102.53	3.7079e-06	505.261	3400
1547	P07936	P07936	153	153	Gap43	Neuromodulin	0.999999	AEDGPAKEEPK	GlyGly (K) NoNewNterm	1283.6	3	90.913	2.3555e-05	428.874	3399
1547	P07936	P07936	157	157	Gap43	Neuromodulin	0.931513	AEDGPAKEEPK	GlyGly (K) NoNewNterm	1283.6	3	90.913	2.3555e-05	428.874	3400
1548	P07936	P07936	153	153	Gap43	Neuromodulin	0.999999	AEDGPAKEEPKQADVPAAVTDAAATTPAAEDAAK	GlyGly (K) NoNewNterm;2 TMT6plex-Lys126 std	3877.96	4	51.236	0.00011532	970.497	3399
1548	P07936	P07936	157	157	Gap43	Neuromodulin	0.931513	AEDGPAKEEPKQADVPAAVTDAAATTPAAEDAAK	GlyGly (K) NoNewNterm;2 TMT6plex-Lys126 std	3877.96	4	51.236	0.00011532	970.497	3400
1550	D3ZD09	D3ZD09;D3ZSB0	6;6	6	Cox6b1		0.999276	AEDIKTK	Acetyl (Protein N-term);GlyGly (K) NoNewNterm;TMT6plex-Lys126 std	1188.66	2	68.422	0.008219	595.335	1338
1552	P27952	P27952;A0A0U1RVI9;D3ZAS1;D3ZIY7;A0A0G2KB28;M0RAJ8;O55213	58;32;58;34;54;55;33	58	Rps2	40S ribosomal protein S2	1	AEDKEWIPVTK	GlyGly (K) NoNewNterm;TMT6plex-Lys126 std	1657.89	3	87.001	0.00016295	553.637	1019
1579	Q9JK00	Q9JK00	206	206	Scn3b	Sodium channel subunit beta-3	1	AEEAAQENASDYLAIPSENKENSVVPVEE	GlyGly (K) NoNewNterm	3245.48	3;4	123.65	1.4242e-15	1082.8355;812.37847	5477
1598	D3Z9C7	D3Z9C7;F1M7V4	2779;3017	2779	Pclo		0.998048	AEEDPMEDPYELKLLK	Oxidation (M);GlyGly (K) NoNewNterm;TMT6plex-Lys126 std	2278.12	3	107.61	8.0574e-08	760.382	2463
1599	D3Z9C7	D3Z9C7;F1M7V4	2779;3017	2779	Pclo		0.998048	AEEDPMEDPYELKLLK	GlyGly (K) NoNewNterm;TMT6plex-Lys126 std	2262.13	3	147.35	1.0792e-25	755.05	2463
1630	Q05175	Q05175;A0A0G2K1L8	72;72	72	Basp1	Brain acid soluble protein 1	0.999951	AEEKEADK	GlyGly (K) NoNewNterm;TMT6plex-Lys126 std	1261.64	3	67.993	0.0090546	421.552	502
1630	Q05175	Q05175;A0A0G2K1L8	76;76	76	Basp1	Brain acid soluble protein 1	0.999981	AEEKEADK	GlyGly (K) NoNewNterm;TMT6plex-Lys126 std	1261.64	3	67.993	0.0090546	421.552	503
1632	Q05175	Q05175;A0A0G2K1L8	80;80	80	Basp1	Brain acid soluble protein 1	1	AEEKEADKAAAK	GlyGly (K) NoNewNterm;2 TMT6plex-Lys126 std	1832	4	60.157	0.0029711	459.008	500
1632	Q05175	Q05175;A0A0G2K1L8	72;72	72	Basp1	Brain acid soluble protein 1	0.999951	AEEKEADKAAAK	GlyGly (K) NoNewNterm;2 TMT6plex-Lys126 std	1832	4	60.157	0.0029711	459.008	502
1632	Q05175	Q05175;A0A0G2K1L8	76;76	76	Basp1	Brain acid soluble protein 1	0.999981	AEEKEADKAAAK	GlyGly (K) NoNewNterm;2 TMT6plex-Lys126 std	1832	4	60.157	0.0029711	459.008	503
1650	Q8R424	Q8R424	107	107	Stambp	STAM-binding protein	0.999998	AEELKTELLK	GlyGly (K) NoNewNterm;TMT6plex-Lys126 std	1515.87	3	75.509	0.0026975	506.298	5364
1653	P97837	P97837;A0A0G2JUI3;F1LSL6	715;636;659	715	Dlgap2	Disks large-associated protein 2	1	AEELLKSR	GlyGly (K) NoNewNterm	1058.57	3	45.161	0.018503	353.865	2248
1661	P07936	P07936	104	104	Gap43	Neuromodulin	1	AEEPSKAGDAPSEEK	GlyGly (K) NoNewNterm;TMT6plex-Lys126 std	1886.91	3	189.1	5.155e-62	629.976	3401
1661	P07936	P07936	113	113	Gap43	Neuromodulin	0.996536	AEEPSKAGDAPSEEK	GlyGly (K) NoNewNterm;TMT6plex-Lys126 std	1886.91	3	189.1	5.155e-62	629.976	3402
1663	P07936	P07936	104	104	Gap43	Neuromodulin	1	AEEPSKAGDAPSEEK	GlyGly (K) NoNewNterm	1657.74	3	88.706	1.8296e-05	553.588	3401
1663	P07936	P07936	113	113	Gap43	Neuromodulin	0.996536	AEEPSKAGDAPSEEK	GlyGly (K) NoNewNterm	1657.74	3	88.706	1.8296e-05	553.588	3402
1674	F7FMK8	F7FMK8;Q66H82	195;195	195	Map3k13		0.922883	AEEVAIKK	GlyGly (K) NoNewNterm;TMT6plex-Lys126 std	1229.72	3	83.265	0.0037029	410.913	2585
1694	P47987	P47987	7	7	Pllp	Plasmolipin	1	AEFPSKVSTR	GlyGly (K) NoNewNterm	1234.63	3	53.798	0.0065175	412.551	4073
1695	P47987	P47987	7	7	Pllp	Plasmolipin	1	AEFPSKVSTR	Acetyl (Protein N-term);GlyGly (K) NoNewNterm	1276.64	2	93.649	1.8722e-06	639.328	4073
1702	Q05175	Q05175;A0A0G2K1L8	38;38	38	Basp1	Brain acid soluble protein 1	1	AEGAGTEEEGTQKESEPQAAADATEVK	GlyGly (K) NoNewNterm	2846.27	3;4	157.9	2.2992e-30	949.7636;712.57452	504
1702	Q05175	Q05175;A0A0G2K1L8	52;52	52	Basp1	Brain acid soluble protein 1	1	AEGAGTEEEGTQKESEPQAAADATEVK	GlyGly (K) NoNewNterm	2846.27	3;4	157.9	2.2992e-30	949.7636;712.57452	505
1703	Q05175	Q05175;A0A0G2K1L8	38;38	38	Basp1	Brain acid soluble protein 1	1	AEGAGTEEEGTQKESEPQAAADATEVK	GlyGly (K) NoNewNterm;TMT6plex-Lys126 std	3075.43	3;4	203.4	1.9383e-92	769.86526;1026.1512	504
1703	Q05175	Q05175;A0A0G2K1L8	52;52	52	Basp1	Brain acid soluble protein 1	1	AEGAGTEEEGTQKESEPQAAADATEVK	GlyGly (K) NoNewNterm;TMT6plex-Lys126 std	3075.43	3;4	203.4	1.9383e-92	769.86526;1026.1512	505
1704	Q9QZA2	Q9QZA2;A0A140TAA4	499;494	499	Pdcd6ip	Programmed cell death 6-interacting protein	1	AEGAKFR	GlyGly (K) NoNewNterm	891.456	3	65.803	0.013985	298.159	1022
1719	Q9JJ50	Q9JJ50;A0A140TAH1	226;288	226	Hgs	Hepatocyte growth factor-regulated tyrosine kinase substrate	1	AEGKAASTTELPPEYLTSPLSQQSQLPPK	GlyGly (K) NoNewNterm;TMT6plex-Lys126 std	3410.78	3;4	89.181	1.0497e-12	853.70158;1137.933	1037
1773	E9PSL7	E9PSL7	1149	1149	Cit		0.999982	AEILALQQALKEQK	GlyGly (K) NoNewNterm;TMT6plex-Lys126 std	1925.11	3;4	130.24	1.115e-17	642.71223;482.28599	1941
1790	Q5PQL7	Q5PQL7	20	20	Itm2c	Integral membrane protein 2C;CT-BRI3	1	AEKADKAAASGPASASAPAAEILLTPAR	2 GlyGly (K) NoNewNterm	2862.48	4	135.8	1.2199e-16	716.628	4812
1790	Q5PQL7	Q5PQL7	17	17	Itm2c	Integral membrane protein 2C;CT-BRI3	1	AEKADKAAASGPASASAPAAEILLTPAR	2 GlyGly (K) NoNewNterm	2862.48	4	135.8	1.2199e-16	716.628	4813
1796	Q9JKE3	Q9JKE3;A0A0G2K464	4;4	4	Scamp5	Secretory carrier-associated membrane protein 5	1	AEKVNNFPPLPK	Acetyl (Protein N-term);GlyGly (K) NoNewNterm;TMT6plex-Lys126 std	1737.96	2;3	68.735	0.00014538	869.98811;580.32783	621
1797	Q9JKE3	Q9JKE3;A0A0G2K464	4;4	4	Scamp5	Secretory carrier-associated membrane protein 5	1	AEKVNNFPPLPK	Acetyl (Protein N-term);GlyGly (K) NoNewNterm	1508.8	2	50.123	0.0065301	755.407	621
1802	Q5GFD9	Q5GFD9	87	87	Impact	Protein IMPACT	0.99999	AELAKSLEEIYMK	GlyGly (K) NoNewNterm;TMT6plex-Lys126 std	1867	3	60.628	0.0017517	623.339	4759
1831	Q6MGC4	Q6MGC4	7	7	Pfdn6		0.936824	AELIQKK	Acetyl (Protein N-term);GlyGly (K) NoNewNterm;TMT6plex-Lys126 std	1213.72	2	47.907	0.003423	607.869	5208
1841	P62944	P62944	26	26	Ap2b1	AP-2 complex subunit beta	0.99251	AELNNEKK	GlyGly (K) NoNewNterm;TMT6plex-Lys126 std	1287.7	3	134.48	7.0778e-06	430.24	4319
1841	P62944	P62944	27	27	Ap2b1	AP-2 complex subunit beta	0.630604	AELNNEKK	GlyGly (K) NoNewNterm;TMT6plex-Lys126 std	1287.7	3	134.48	7.0778e-06	430.24	4320
1842	P62944	P62944	26	26	Ap2b1	AP-2 complex subunit beta	0.99251	AELNNEKK	GlyGly (K) NoNewNterm	1058.54	3	72.038	0.009133	353.852	4319
1842	P62944	P62944	27	27	Ap2b1	AP-2 complex subunit beta	0.630604	AELNNEKK	GlyGly (K) NoNewNterm	1058.54	3	72.038	0.009133	353.852	4320
1845	P52303	P52303;A0A0G2K2V2;G3V9N8	26;26;26	26	Ap1b1	AP complex subunit beta;AP-1 complex subunit beta-1	0.890503	AELNSDKK	GlyGly (K) NoNewNterm;TMT6plex-Lys126 std	1246.67	3	66.692	0.0077876	416.565	572
1884	Q5FVH8	Q5FVH8	90	90	Rgs7bp	Regulator of G-protein signaling 7-binding protein	1	AEMHKTR	GlyGly (K) NoNewNterm	985.476	3;4	86.011	0.0027904	329.49939;247.37636	4729
1903	P04797	P04797;E9PTN6;E9PTV9;Q498M9;A0A0G2K8S2;D3ZGY4;D3ZME3;D3ZQT0;D3ZWV2;F1M2N4;M0R590	64;64;64;66;66;64;63;62;64;42;64	64	Gapdh	Glyceraldehyde-3-phosphate dehydrogenase	0.999998	AENGKLVINGK	GlyGly (K) NoNewNterm;TMT6plex-Lys126 std	1484.85	3	84.507	0.00061096	495.958	1968
1903	P04797	P04797;E9PTV9;A0A0G2K8S2;D3ZGY4;D3ZME3;D3ZQT0;F1M2N4;M0R590	70;70;72;70;69;68;48;70	70	Gapdh	Glyceraldehyde-3-phosphate dehydrogenase	1	AENGKLVINGK	GlyGly (K) NoNewNterm;TMT6plex-Lys126 std	1484.85	3	84.507	0.00061096	495.958	1973
1917	Q9QUL6	Q9QUL6;F1LQ81;A0A0G2K6U1	198;198;198	198	Nsf	Vesicle-fusing ATPase	0.997275	AENSSLNLIGKAK	GlyGly (K) NoNewNterm;TMT6plex-Lys126 std	1686.95	3	129.71	1.6084e-17	563.323	722
1923	P16617	P16617;M0R6Y8	146;134	146	Pgk1	Phosphoglycerate kinase 1;Phosphoglycerate kinase	1	AEPAKIDAFR	GlyGly (K) NoNewNterm	1230.64	3	83.869	0.00027715	411.219	3714
1930	Q05175	Q05175;A0A0G2K1L8	90;90	90	Basp1	Brain acid soluble protein 1	1	AEPEKSEGAAEEQPEPAPAPEQEAAAPGPAAGGEAPK	GlyGly (K) NoNewNterm;TMT6plex-Lys126 std	3907.86	4;5	140.3	1.9827e-37	977.97105;782.57829	506
1931	Q05175	Q05175;A0A0G2K1L8	90;90	90	Basp1	Brain acid soluble protein 1	1	AEPEKSEGAAEEQPEPAPAPEQEAAAPGPAAGGEAPK	GlyGly (K) NoNewNterm	3678.69	4	115.2	4.2361e-28	920.68	506
1943	Q5FVJ5	Q5FVJ5	180	180	Bmerb1	Uncharacterized protein C16orf45 homolog	0.999999	AEPPPSKPTVAK	GlyGly (K) NoNewNterm;TMT6plex-Lys126 std	1563.88	3	89.403	8.8018e-05	522.301	4751
1953	O88778	O88778;A0A0G2K1X6;G3V984	3860;2916;3855	3860	Bsn	Protein bassoon	0.9961	AEQAGSSKPAAK	GlyGly (K) NoNewNterm;TMT6plex-Lys126 std	1486.79	3	66.498	0.0033016	496.605	2834
1976	M0R7U1	M0R7U1	269	269	Ak5		1	AEQQGRPDDNLKATQR	GlyGly (K) NoNewNterm	1939.95	3;4	129.11	1.1221e-17	485.99378;647.65595	2980
1977	A0A0G2K677	A0A0G2K677	2118	2118	Sptbn4		1	AEQSKQPPTPLLGR	GlyGly (K) NoNewNterm	1634.87	3	74.649	0.00051956	545.965	699
1979	D3ZC56	D3ZC56	3672	3672	Dst		0.996487	AEQSTKELDK	GlyGly (K) NoNewNterm;TMT6plex-Lys126 std	1490.78	3	61.213	0.0043171	497.933	1316
2027	P16290	P16290;P25113;F1M1Y1	106;106;48	106	Pgam2	Phosphoglycerate mutase 1;Phosphoglycerate mutase 2	1	AETAAKHGEAQVK	GlyGly (K) NoNewNterm;TMT6plex-Lys126 std	1681.89	3;4	167.73	1.7476e-43	421.48104;561.63896	3831
2027	P25113	P25113;F1M1Y1	113;55	113	Pgam1	Phosphoglycerate mutase 1	1	AETAAKHGEAQVK	GlyGly (K) NoNewNterm;TMT6plex-Lys126 std	1681.89	3;4	167.73	1.7476e-43	421.48104;561.63896	3832
2028	P16290	P16290;P25113;F1M1Y1	106;106;48	106	Pgam2	Phosphoglycerate mutase 1;Phosphoglycerate mutase 2	1	AETAAKHGEAQVKIWR	2 GlyGly (K) NoNewNterm	2022.04	4;5	73.386	0.00012984	405.41518;506.51716	3831
2028	P25113	P25113;F1M1Y1	113;55	113	Pgam1	Phosphoglycerate mutase 1	1	AETAAKHGEAQVKIWR	2 GlyGly (K) NoNewNterm	2022.04	4;5	73.386	0.00012984	405.41518;506.51716	3832
2060	P15205	P15205	623	623	Map1b	Microtubule-associated protein 1B;MAP1B heavy chain;MAP1 light chain LC1	0.972578	AEVAEKAATESKPK	GlyGly (K) NoNewNterm;2 TMT6plex-Lys126 std	2030.14	4	57.804	0.0093431	508.543	3675
2075	P62628	P62628	9	9	Dynlrb1	Dynein light chain roadblock-type 1	1	AEVEETLKR	Acetyl (Protein N-term);GlyGly (K) NoNewNterm	1229.63	2	124.83	3.902e-19	615.82	4275
2079	D4A507	D4A507	428	428	Clip3		1	AEVGDQVLVAGQKQGIVR	GlyGly (K) NoNewNterm	1980.08	3	120.77	1.8764e-10	661.032	1767
2102	Q9QYC5	Q9QYC5;B4F7C1	467;467	467	Gpr37l1	Prosaposin receptor GPR37L1	1	AEVSSSIYFHKPR	GlyGly (K) NoNewNterm	1633.82	4	77.597	0.0001448	409.463	1219
2109	P62483	P62483;A0A0G2K670	104;104	104	Kcnab2	Voltage-gated potassium channel subunit beta-2	0.879219	AEVVLGNIIKK	GlyGly (K) NoNewNterm;TMT6plex-Lys126 std	1525.94	3	78.342	0.00050277	509.654	690
2123	Q8VHK2	Q8VHK2;D3ZE17	614;614	614	Caskin1	Caskin-1	1	AEYSKYEGGPLR	GlyGly (K) NoNewNterm	1482.71	3	111.86	7.183e-11	495.244	1382
2133	O35509	O35509	145	145	Rab11b	Ras-related protein Rab-11B	1	AFAEKNNLSFIETSALDSTNVEEAFK	GlyGly (K) NoNewNterm;TMT6plex-Lys126 std	3217.6	3;4	156.74	7.9707e-23	805.40682;1073.54	3106
2181	A0A0G2JSJ3	A0A0G2JSJ3;A0A0G2JVB0	473;475	473	Slc2a3		1	AFEGQAQSGKGSAGVELNSMQPVK	Oxidation (M);GlyGly (K) NoNewNterm;TMT6plex-Lys126 std	2778.38	3;4;5	119.01	9.3038e-07	695.60251;927.13426;556.68347	68
2181	Q07647	Q07647;A0A0G2JSJ3;A0A0G2JVB0	487;487;489	487	Slc2a3	Solute carrier family 2, facilitated glucose transporter member 3	1	AFEGQAQSGKGSAGVELNSMQPVK	Oxidation (M);GlyGly (K) NoNewNterm;TMT6plex-Lys126 std	2778.38	3;4;5	119.01	9.3038e-07	695.60251;927.13426;556.68347	69
2182	A0A0G2JSJ3	A0A0G2JSJ3;A0A0G2JVB0	473;475	473	Slc2a3		1	AFEGQAQSGKGSAGVELNSMQPVK	GlyGly (K) NoNewNterm;TMT6plex-Lys126 std	2762.39	3;4	124.86	6.122e-09	691.60378;921.80262	68
2182	Q07647	Q07647;A0A0G2JSJ3;A0A0G2JVB0	487;487;489	487	Slc2a3	Solute carrier family 2, facilitated glucose transporter member 3	1	AFEGQAQSGKGSAGVELNSMQPVK	GlyGly (K) NoNewNterm;TMT6plex-Lys126 std	2762.39	3;4	124.86	6.122e-09	691.60378;921.80262	69
2183	A0A0G2JSJ3	A0A0G2JSJ3;A0A0G2JVB0	473;475	473	Slc2a3		1	AFEGQAQSGKGSAGVELNSMQPVKETPGNA	Oxidation (M);2 GlyGly (K) NoNewNterm	3232.51	3;4	57.299	2.8906e-05	809.13365;1078.5091	68
2183	Q07647	Q07647;A0A0G2JSJ3;A0A0G2JVB0	487;487;489	487	Slc2a3	Solute carrier family 2, facilitated glucose transporter member 3	1	AFEGQAQSGKGSAGVELNSMQPVKETPGNA	Oxidation (M);2 GlyGly (K) NoNewNterm	3232.51	3;4	57.299	2.8906e-05	809.13365;1078.5091	69
2184	A0A0G2JSJ3	A0A0G2JSJ3;A0A0G2JVB0	473;475	473	Slc2a3		1	AFEGQAQSGKGSAGVELNSMQPVKETPGNA	2 GlyGly (K) NoNewNterm	3216.51	3;4	83.879	2.5589e-12	805.13492;1073.1775	68
2184	Q07647	Q07647;A0A0G2JSJ3;A0A0G2JVB0	487;487;489	487	Slc2a3	Solute carrier family 2, facilitated glucose transporter member 3	1	AFEGQAQSGKGSAGVELNSMQPVKETPGNA	2 GlyGly (K) NoNewNterm	3216.51	3;4	83.879	2.5589e-12	805.13492;1073.1775	69
2186	Q6AYF7	Q6AYF7;Q6AYP2	197;206	197	Mfap3	Microfibril-associated glycoprotein 3;Microfibrillar-associated protein 3-like	1	AFEIAKR	GlyGly (K) NoNewNterm	947.519	3	100.74	0.020863	316.847	5147
2193	Q8VIL3	Q8VIL3	163	163	Zwint	ZW10 interactor	0.983294	AFEQLEAKK	GlyGly (K) NoNewNterm;TMT6plex-Lys126 std	1405.78	3	93.111	0.00048753	469.6	5371
2193	Q8VIL3	Q8VIL3	164	164	Zwint	ZW10 interactor	0.5	AFEQLEAKK	GlyGly (K) NoNewNterm;TMT6plex-Lys126 std	1405.78	3	93.111	0.00048753	469.6	5372
2194	Q8VIL3	Q8VIL3	163	163	Zwint	ZW10 interactor	0.983294	AFEQLEAKKR	GlyGly (K) NoNewNterm;TMT6plex-Lys126 std	1561.88	4	51.927	0.0097334	391.477	5371
2194	Q8VIL3	Q8VIL3	164	164	Zwint	ZW10 interactor	0.5	AFEQLEAKKR	GlyGly (K) NoNewNterm;TMT6plex-Lys126 std	1561.88	4	51.927	0.0097334	391.477	5372
2200	P28840	P28840;A0A0G2JX54	293;169	293	Pcsk1	Neuroendocrine convertase 1	1	AFEYGVKQGR	GlyGly (K) NoNewNterm	1267.63	3	93.111	1.0996e-05	423.551	288
2203	Q09073	Q09073	272	272	Slc25a5	ADP/ATP translocase 2;ADP/ATP translocase 2, N-terminally processed	1	AFFKGAWSNVLR	GlyGly (K) NoNewNterm	1508.79	3	92.112	3.9132e-07	503.937	4573
2203	Q05962	Q05962;Q6P9Y4	272;272	272	Slc25a4	ADP/ATP translocase 1	1	AFFKGAWSNVLR	GlyGly (K) NoNewNterm	1508.79	3	92.112	3.9132e-07	503.937	5234
2208	Q62976	Q62976;A0A0G2K104;F1LNC7	683;464;682	683	Kcnma1	Calcium-activated potassium channel subunit alpha-1	1	AFFYCKACHDDVTDPK	GlyGly (K) NoNewNterm;TMT6plex-Lys126 std	2316.05	4	91.812	2.3915e-05	580.02	480
2216	Q9JHW5	Q9JHW5	83	83	Vamp7	Vesicle-associated membrane protein 7	0.993378	AFGFLNEVKK	GlyGly (K) NoNewNterm;TMT6plex-Lys126 std	1494.84	3	99.653	3.5918e-06	499.287	5459
2221	P14408	P14408	97	97	Fh	Fumarate hydratase, mitochondrial	1	AFGILKR	GlyGly (K) NoNewNterm	917.545	3	74.517	0.032932	306.856	3646
2222	D3ZSZ0	D3ZSZ0	266	266	Cdk14		0.999796	AFGKNNSYGK	GlyGly (K) NoNewNterm;TMT6plex-Lys126 std	1427.74	3	43.512	0.038528	476.919	1559
2225	P50137	P50137;G3V826	232;264	232	Tkt	Transketolase	1	AFGQAKHQPTAIIAK	GlyGly (K) NoNewNterm;TMT6plex-Lys126 std	1923.09	4	75.462	0.00025242	481.78	4083
2240	Q5M7T6	Q5M7T6	234	234	Atp6v0d1		1	AFIITINSFGTELSKEDR	GlyGly (K) NoNewNterm	2154.1	3	129.32	3.3518e-15	719.039	4782
2245	P60868	P60868;A0A0H2UHG7;M0R987;A0A0G2K6L6;D3ZZK1;M0R5V6;M0RB28;A0A0G2K3E9;A0A0G2K632	4;3;4;4;4;4;4;4;4	4	Rps20	40S ribosomal protein S20	1	AFKDTGK	Acetyl (Protein N-term);GlyGly (K) NoNewNterm;TMT6plex-Lys126 std	1150.62	2	84.244	0.007833	576.317	709
2245	P60868	P60868;A0A0H2UHG7;M0R987;A0A0G2K6L6;D3ZZK1;M0R5V6;M0RB28;A0A0G2K3E9;A0A0G2K632	8;7;8;8;8;8;8;8;8	8	Rps20	40S ribosomal protein S20	1	AFKDTGK	Acetyl (Protein N-term);GlyGly (K) NoNewNterm;TMT6plex-Lys126 std	1150.62	2	84.244	0.007833	576.317	710
2246	P60868	P60868;A0A0H2UHG7;M0R987;A0A0G2K6L6;D3ZZK1;M0R5V6;M0RB28;A0A0G2K3E9;A0A0G2K632	4;3;4;4;4;4;4;4;4	4	Rps20	40S ribosomal protein S20	1	AFKDTGKTPVEPEVAIHR	Acetyl (Protein N-term);2 GlyGly (K) NoNewNterm	2264.15	4	66.335	4.7225e-05	567.046	709
2246	P60868	P60868;A0A0H2UHG7;M0R987;A0A0G2K6L6;D3ZZK1;M0R5V6;M0RB28;A0A0G2K3E9;A0A0G2K632	8;7;8;8;8;8;8;8;8	8	Rps20	40S ribosomal protein S20	1	AFKDTGKTPVEPEVAIHR	Acetyl (Protein N-term);2 GlyGly (K) NoNewNterm	2264.15	4	66.335	4.7225e-05	567.046	710
2256	Q66HC3	Q66HC3;R9PXU1	388;387	388		Protein C9orf72 homolog	1	AFLDQVFHLKPGLSLR	GlyGly (K) NoNewNterm	1954.08	4	118.47	1.1541e-13	489.527	5098
2259	P56558	P56558;A0A0G2K3V4;G3V6F4	742;752;742	742	Ogt	UDP-N-acetylglucosamine--peptide N-acetylglucosaminyltransferase 110 kDa subunit	0.998489	AFLDSLPDVKIVK	GlyGly (K) NoNewNterm;TMT6plex-Lys126 std	1787.04	3	108.56	1.7184e-12	596.687	603
2267	Q8CF97	Q8CF97	181	181	Vcpip1	Deubiquitinating protein VCIP135	1	AFLIEPEHVNTVGYGKDR	GlyGly (K) NoNewNterm	2158.08	3;4	152.37	2.2753e-30	540.52746;720.36752	5337
2278	P14562	P14562	255	255	Lamp1	Lysosome-associated membrane glycoprotein 1	1	AFNINPSDKYSGTCGAQLVTLK	GlyGly (K) NoNewNterm;TMT6plex-Lys126 std	2726.39	3;4	126.91	1.9617e-09	909.80396;682.60479	3648
2279	D3ZTD8	D3ZTD8;A0A0G2K7J5	1039;1045	1039	Sema5a	Semaphorin-5A	1	AFNKNNLILEER	GlyGly (K) NoNewNterm	1573.82	3	95.401	1.5168e-07	525.614	775
2297	Q9QX69	Q9QX69	15	15	Lancl1	LanC-like protein 1	1	AFPNPYADYNKSLAENYFDSTGR	GlyGly (K) NoNewNterm	2753.24	3	83.905	4.5177e-05	918.753	5510
2316	F1LR18	F1LR18	610	610	Arhgap39		0.99015	AFSEDEALAQQDSKHWK	GlyGly (K) NoNewNterm;TMT6plex-Lys126 std	2332.13	4	60.209	0.00020802	584.039	2190
2324	Q62910	Q62910;D4ABN3	5;5	5	Synj1	Synaptojanin-1	1	AFSKGFR	Acetyl (Protein N-term);GlyGly (K) NoNewNterm	967.488	2	50.966	0.017011	484.751	1891
2331	Q9QYM0	Q9QYM0;G3V676;A0A0G2K6R4	383;381;383	383	Abcc5	Multidrug resistance-associated protein 5	1	AFSQCVQKIR	GlyGly (K) NoNewNterm	1349.69	3	128.86	1.3048e-13	450.903	713
2343	G3V7K5	G3V7K5	1180	1180	Npc1		1	AFTMSTKGSR	Oxidation (M);GlyGly (K) NoNewNterm	1214.57	3	60.547	0.002495	405.864	2716
2368	P50503	P50503	14	14	St13	Hsc70-interacting protein	1	AFVKMCR	GlyGly (K) NoNewNterm	1024.49	3	48.761	0.018192	342.505	4102
2382	Q5XIP1	Q5XIP1	297	297	Pelo	Protein pelota homolog	1	AFYGLKQVER	GlyGly (K) NoNewNterm	1323.69	3	60.102	0.0028772	442.238	4931
2385	Q5EGY4	Q5EGY4	186	186	Ykt6	Synaptobrevin homolog YKT6	1	AFYKTAR	GlyGly (K) NoNewNterm	969.503	3	44.692	0.030792	324.175	4726
2395	P07323	P07323	126	126	Eno2	Gamma-enolase	1	AGAAEKDLPLYR	GlyGly (K) NoNewNterm	1416.74	3	79.659	5.798e-05	473.253	3365
2419	P04797	P04797;A0A0G2K7M1;D3ZGY4;M0R590	111;111;111;111	111	Gapdh	Glyceraldehyde-3-phosphate dehydrogenase	1	AGAHLKGGAK	GlyGly (K) NoNewNterm;TMT6plex-Lys126 std	1251.73	2;3;4	107.15	1.3237e-07	418.24896;313.93854;626.86981	777
2419	P04797	P04797;A0A0G2K7M1;E9PTN6;E9PTV9;M0R660;D3ZGY4;F1M269;F1M4G6;M0R590;F1M3U4	115;115;115;115;115;115;37;113;115;88	115	Gapdh	Glyceraldehyde-3-phosphate dehydrogenase	1	AGAHLKGGAK	GlyGly (K) NoNewNterm;TMT6plex-Lys126 std	1251.73	2;3;4	107.15	1.3237e-07	418.24896;313.93854;626.86981	778
2419	E9PTN6	E9PTN6;E9PTV9;M0R660;F1M269;F1M4G6;F1M3U4	111;111;111;33;109;84	111		Glyceraldehyde-3-phosphate dehydrogenase	1	AGAHLKGGAK	GlyGly (K) NoNewNterm;TMT6plex-Lys126 std	1251.73	2;3;4	107.15	1.3237e-07	418.24896;313.93854;626.86981	1969
2419	F1LU03	F1LU03	81	81		Glyceraldehyde-3-phosphate dehydrogenase	1	AGAHLKGGAK	GlyGly (K) NoNewNterm;TMT6plex-Lys126 std	1251.73	2;3;4	107.15	1.3237e-07	418.24896;313.93854;626.86981	2266
2420	P04797	P04797;A0A0G2K7M1;D3ZGY4;M0R590	111;111;111;111	111	Gapdh	Glyceraldehyde-3-phosphate dehydrogenase	1	AGAHLKGGAK	GlyGly (K) NoNewNterm	1022.56	2;3;4	117.89	3.2876e-10	341.86132;256.64781;512.28834	777
2420	P04797	P04797;A0A0G2K7M1;E9PTN6;E9PTV9;M0R660;D3ZGY4;F1M269;F1M4G6;M0R590;F1M3U4	115;115;115;115;115;115;37;113;115;88	115	Gapdh	Glyceraldehyde-3-phosphate dehydrogenase	1	AGAHLKGGAK	GlyGly (K) NoNewNterm	1022.56	2;3;4	117.89	3.2876e-10	341.86132;256.64781;512.28834	778
2420	E9PTN6	E9PTN6;E9PTV9;M0R660;F1M269;F1M4G6;F1M3U4	111;111;111;33;109;84	111		Glyceraldehyde-3-phosphate dehydrogenase	1	AGAHLKGGAK	GlyGly (K) NoNewNterm	1022.56	2;3;4	117.89	3.2876e-10	341.86132;256.64781;512.28834	1969
2420	F1LU03	F1LU03	81	81		Glyceraldehyde-3-phosphate dehydrogenase	1	AGAHLKGGAK	GlyGly (K) NoNewNterm	1022.56	2;3;4	117.89	3.2876e-10	341.86132;256.64781;512.28834	2266
2422	P04797	P04797;A0A0G2K7M1;D3ZGY4;M0R590	111;111;111;111	111	Gapdh	Glyceraldehyde-3-phosphate dehydrogenase	1	AGAHLKGGAKR	GlyGly (K) NoNewNterm	1178.66	4	43.512	0.027221	295.673	777
2422	P04797	P04797;A0A0G2K7M1;E9PTN6;E9PTV9;M0R660;D3ZGY4;F1M269;F1M4G6;M0R590;F1M3U4	115;115;115;115;115;115;37;113;115;88	115	Gapdh	Glyceraldehyde-3-phosphate dehydrogenase	1	AGAHLKGGAKR	GlyGly (K) NoNewNterm	1178.66	4	43.512	0.027221	295.673	778
2422	E9PTN6	E9PTN6;E9PTV9;M0R660;F1M269;F1M4G6;F1M3U4	111;111;111;33;109;84	111		Glyceraldehyde-3-phosphate dehydrogenase	1	AGAHLKGGAKR	GlyGly (K) NoNewNterm	1178.66	4	43.512	0.027221	295.673	1969
2423	P04797	P04797;A0A0G2K7M1;D3ZGY4;M0R590	111;111;111;111	111	Gapdh	Glyceraldehyde-3-phosphate dehydrogenase	1	AGAHLKGGAKR	2 GlyGly (K) NoNewNterm	1292.71	3	64.297	0.0071473	431.909	777
2423	P04797	P04797;A0A0G2K7M1;E9PTN6;E9PTV9;M0R660;D3ZGY4;F1M269;F1M4G6;M0R590;F1M3U4	115;115;115;115;115;115;37;113;115;88	115	Gapdh	Glyceraldehyde-3-phosphate dehydrogenase	1	AGAHLKGGAKR	2 GlyGly (K) NoNewNterm	1292.71	3	64.297	0.0071473	431.909	778
2423	E9PTN6	E9PTN6;E9PTV9;M0R660;F1M269;F1M4G6;F1M3U4	111;111;111;33;109;84	111		Glyceraldehyde-3-phosphate dehydrogenase	1	AGAHLKGGAKR	2 GlyGly (K) NoNewNterm	1292.71	3	64.297	0.0071473	431.909	1969
2432	D4A9R4	D4A9R4	537	537	Prrt4	Proline-rich transmembrane protein 4	1	AGAPLGGSGFKGATPVPQVR	GlyGly (K) NoNewNterm	1980.05	3	56.424	0.00093453	661.025	1861
2445	P04764	P04764;M0R5J4	126;126	126	Eno1	Alpha-enolase	1	AGAVEKGVPLYR	GlyGly (K) NoNewNterm	1372.75	3	54.486	0.004254	458.589	3246
2451	P11275	P11275;F1LZG4;A0A0G2JUV8	245;244;244	245	Camk2a	Calcium/calmodulin-dependent protein kinase type II subunit alpha	0.999998	AGAYDFPSPEWDTVTPEAKDLINK	GlyGly (K) NoNewNterm;TMT6plex-Lys126 std	3006.48	3;4;5	233.31	1.3143e-108	1003.1677;752.62762;602.30355	3530
2451	P11275	P11275;F1LZG4;A0A0G2JUV8	250;249;249	250	Camk2a	Calcium/calmodulin-dependent protein kinase type II subunit alpha	1	AGAYDFPSPEWDTVTPEAKDLINK	GlyGly (K) NoNewNterm;TMT6plex-Lys126 std	3006.48	3;4;5	233.31	1.3143e-108	1003.1677;752.62762;602.30355	3531
2451	P15791	P15791	246	246	Camk2d	Calcium/calmodulin-dependent protein kinase type II subunit delta	0.999998	AGAYDFPSPEWDTVTPEAKDLINK	GlyGly (K) NoNewNterm;TMT6plex-Lys126 std	3006.48	3;4;5	233.31	1.3143e-108	1003.1677;752.62762;602.30355	3691
2451	P15791	P15791	251	251	Camk2d	Calcium/calmodulin-dependent protein kinase type II subunit delta	1	AGAYDFPSPEWDTVTPEAKDLINK	GlyGly (K) NoNewNterm;TMT6plex-Lys126 std	3006.48	3;4;5	233.31	1.3143e-108	1003.1677;752.62762;602.30355	3692
2453	P11275	P11275;F1LZG4;A0A0G2JUV8	245;244;244	245	Camk2a	Calcium/calmodulin-dependent protein kinase type II subunit alpha	0.999998	AGAYDFPSPEWDTVTPEAKDLINK	GlyGly (K) NoNewNterm	2777.32	3	59.356	6.6746e-05	926.78	3530
2453	P11275	P11275;F1LZG4;A0A0G2JUV8	250;249;249	250	Camk2a	Calcium/calmodulin-dependent protein kinase type II subunit alpha	1	AGAYDFPSPEWDTVTPEAKDLINK	GlyGly (K) NoNewNterm	2777.32	3	59.356	6.6746e-05	926.78	3531
2453	P15791	P15791	246	246	Camk2d	Calcium/calmodulin-dependent protein kinase type II subunit delta	0.999998	AGAYDFPSPEWDTVTPEAKDLINK	GlyGly (K) NoNewNterm	2777.32	3	59.356	6.6746e-05	926.78	3691
2453	P15791	P15791	251	251	Camk2d	Calcium/calmodulin-dependent protein kinase type II subunit delta	1	AGAYDFPSPEWDTVTPEAKDLINK	GlyGly (K) NoNewNterm	2777.32	3	59.356	6.6746e-05	926.78	3692
2454	P11275	P11275;F1LZG4;A0A0G2JUV8	245;244;244	245	Camk2a	Calcium/calmodulin-dependent protein kinase type II subunit alpha	0.999998	AGAYDFPSPEWDTVTPEAKDLINKMLTINPSK	Oxidation (M);2 GlyGly (K) NoNewNterm;TMT6plex-Lys126 std	4021	4	74.13	3.893e-07	1006.26	3530
2454	P11275	P11275;F1LZG4;A0A0G2JUV8	250;249;249	250	Camk2a	Calcium/calmodulin-dependent protein kinase type II subunit alpha	1	AGAYDFPSPEWDTVTPEAKDLINKMLTINPSK	Oxidation (M);2 GlyGly (K) NoNewNterm;TMT6plex-Lys126 std	4021	4	74.13	3.893e-07	1006.26	3531
2454	P11275	P11275;F1LZG4;A0A0G2JUV8	258;257;257	258	Camk2a	Calcium/calmodulin-dependent protein kinase type II subunit alpha	1	AGAYDFPSPEWDTVTPEAKDLINKMLTINPSK	Oxidation (M);2 GlyGly (K) NoNewNterm;TMT6plex-Lys126 std	4021	4	74.13	3.893e-07	1006.26	3532
2455	P08413	P08413;P11730;F1LUE2;F1LNI8;F1M3F8;G3V9G3	246;246;246;246;263;246	246	Camk2b	Calcium/calmodulin-dependent protein kinase type II subunit beta;Calcium/calmodulin-dependent protein kinase type II subunit gamma	1	AGAYDFPSPEWDTVTPEAKNLINQMLTINPAK	Oxidation (M);GlyGly (K) NoNewNterm;TMT6plex-Lys126 std	3889.94	3;4;5	113.5	6.6153e-19	973.49226;1297.6539;778.99527	2067
2455	P08413	P08413;P11730;F1LUE2;F1LNI8;F1M3F8;G3V9G3	259;259;259;259;276;259	259	Camk2b	Calcium/calmodulin-dependent protein kinase type II subunit beta;Calcium/calmodulin-dependent protein kinase type II subunit gamma	1	AGAYDFPSPEWDTVTPEAKNLINQMLTINPAK	Oxidation (M);GlyGly (K) NoNewNterm;TMT6plex-Lys126 std	3889.94	3;4;5	113.5	6.6153e-19	973.49226;1297.6539;778.99527	2068
2456	P08413	P08413;P11730;F1LUE2;F1LNI8;F1M3F8;G3V9G3	246;246;246;246;263;246	246	Camk2b	Calcium/calmodulin-dependent protein kinase type II subunit beta;Calcium/calmodulin-dependent protein kinase type II subunit gamma	1	AGAYDFPSPEWDTVTPEAKNLINQMLTINPAK	GlyGly (K) NoNewNterm;TMT6plex-Lys126 std	3873.95	3;4	97.063	5.6051e-18	969.49353;1292.3223	2067
2456	P08413	P08413;P11730;F1LUE2;F1LNI8;F1M3F8;G3V9G3	259;259;259;259;276;259	259	Camk2b	Calcium/calmodulin-dependent protein kinase type II subunit beta;Calcium/calmodulin-dependent protein kinase type II subunit gamma	1	AGAYDFPSPEWDTVTPEAKNLINQMLTINPAK	GlyGly (K) NoNewNterm;TMT6plex-Lys126 std	3873.95	3;4	97.063	5.6051e-18	969.49353;1292.3223	2068
2457	P08413	P08413;P11730;F1LUE2;F1LNI8;F1M3F8;G3V9G3	246;246;246;246;263;246	246	Camk2b	Calcium/calmodulin-dependent protein kinase type II subunit beta;Calcium/calmodulin-dependent protein kinase type II subunit gamma	1	AGAYDFPSPEWDTVTPEAKNLINQMLTINPAKR	Oxidation (M);2 GlyGly (K) NoNewNterm	3930.92	4	66.879	4.9217e-07	983.738	2067
2457	P08413	P08413;P11730;F1LUE2;F1LNI8;F1M3F8;G3V9G3	259;259;259;259;276;259	259	Camk2b	Calcium/calmodulin-dependent protein kinase type II subunit beta;Calcium/calmodulin-dependent protein kinase type II subunit gamma	1	AGAYDFPSPEWDTVTPEAKNLINQMLTINPAKR	Oxidation (M);2 GlyGly (K) NoNewNterm	3930.92	4	66.879	4.9217e-07	983.738	2068
2458	P08413	P08413;P11730;F1LUE2;F1LNI8;F1M3F8;G3V9G3	246;246;246;246;263;246	246	Camk2b	Calcium/calmodulin-dependent protein kinase type II subunit beta;Calcium/calmodulin-dependent protein kinase type II subunit gamma	1	AGAYDFPSPEWDTVTPEAKNLINQMLTINPAKR	2 GlyGly (K) NoNewNterm	3914.93	4	117.03	2.4518e-20	979.739	2067
2458	P08413	P08413;P11730;F1LUE2;F1LNI8;F1M3F8;G3V9G3	259;259;259;259;276;259	259	Camk2b	Calcium/calmodulin-dependent protein kinase type II subunit beta;Calcium/calmodulin-dependent protein kinase type II subunit gamma	1	AGAYDFPSPEWDTVTPEAKNLINQMLTINPAKR	2 GlyGly (K) NoNewNterm	3914.93	4	117.03	2.4518e-20	979.739	2068
2467	P07936	P07936	113	113	Gap43	Neuromodulin	0.996536	AGDAPSEEKK	GlyGly (K) NoNewNterm;TMT6plex-Lys126 std	1373.7	3	110.38	3.2e-06	458.907	3402
2467	P07936	P07936	114	114	Gap43	Neuromodulin	1	AGDAPSEEKK	GlyGly (K) NoNewNterm;TMT6plex-Lys126 std	1373.7	3	110.38	3.2e-06	458.907	3403
2469	P07936	P07936	113	113	Gap43	Neuromodulin	0.996536	AGDAPSEEKK	GlyGly (K) NoNewNterm	1144.54	2;3	87.298	0.00044606	382.51929;573.27529	3402
2469	P07936	P07936	114	114	Gap43	Neuromodulin	1	AGDAPSEEKK	GlyGly (K) NoNewNterm	1144.54	2;3	87.298	0.00044606	382.51929;573.27529	3403
2470	P07936	P07936	113	113	Gap43	Neuromodulin	0.996536	AGDAPSEEKKGEGDAAPSEEK	GlyGly (K) NoNewNterm;2 TMT6plex-Lys126 std	2673.31	4	196.89	2.8179e-77	669.336	3402
2470	P07936	P07936	114	114	Gap43	Neuromodulin	1	AGDAPSEEKKGEGDAAPSEEK	GlyGly (K) NoNewNterm;2 TMT6plex-Lys126 std	2673.31	4	196.89	2.8179e-77	669.336	3403
2470	P07936	P07936	125	125	Gap43	Neuromodulin	1	AGDAPSEEKKGEGDAAPSEEK	GlyGly (K) NoNewNterm;2 TMT6plex-Lys126 std	2673.31	4	196.89	2.8179e-77	669.336	3404
2471	P07936	P07936	113	113	Gap43	Neuromodulin	0.996536	AGDAPSEEKKGEGDAAPSEEK	GlyGly (K) NoNewNterm;TMT6plex-Lys126 std	2444.15	4	74.047	0.00013096	612.045	3402
2471	P07936	P07936	114	114	Gap43	Neuromodulin	1	AGDAPSEEKKGEGDAAPSEEK	GlyGly (K) NoNewNterm;TMT6plex-Lys126 std	2444.15	4	74.047	0.00013096	612.045	3403
2471	P07936	P07936	125	125	Gap43	Neuromodulin	1	AGDAPSEEKKGEGDAAPSEEK	GlyGly (K) NoNewNterm;TMT6plex-Lys126 std	2444.15	4	74.047	0.00013096	612.045	3404
2478	O35095	O35095	71	71	Ncdn	Neurochondrin	1	AGDIDAKTR	GlyGly (K) NoNewNterm	1059.53	3	83.998	0.00050284	354.184	3082
2497	Q9JJ19	Q9JJ19	139	139	Slc9a3r1	Na(+)/H(+) exchange regulatory cofactor NHE-RF1	1	AGDQNEAEKSHLER	GlyGly (K) NoNewNterm	1696.78	4	75.462	0.00043397	425.201	5469
2508	D3ZQN3	D3ZQN3	641	641	Pnma8b		0.999991	AGEAKGQPAAVPK	GlyGly (K) NoNewNterm;TMT6plex-Lys126 std	1565.87	3	63.76	0.0045281	522.965	1540
2510	Q05175	Q05175	145	145	Basp1	Brain acid soluble protein 1	0.882971	AGEASAESTGAADGAPQEEGEAKK	GlyGly (K) NoNewNterm;TMT6plex-Lys126 std	2603.22	3;4	199.61	6.8692e-63	868.74561;651.81102	4557
2510	Q05175	Q05175	146	146	Basp1	Brain acid soluble protein 1	0.566588	AGEASAESTGAADGAPQEEGEAKK	GlyGly (K) NoNewNterm;TMT6plex-Lys126 std	2603.22	3;4	199.61	6.8692e-63	868.74561;651.81102	4558
2512	Q05175	Q05175	145	145	Basp1	Brain acid soluble protein 1	0.882971	AGEASAESTGAADGAPQEEGEAKK	GlyGly (K) NoNewNterm	2374.05	3	152.06	1.5401e-27	792.358	4557
2512	Q05175	Q05175	146	146	Basp1	Brain acid soluble protein 1	0.566588	AGEASAESTGAADGAPQEEGEAKK	GlyGly (K) NoNewNterm	2374.05	3	152.06	1.5401e-27	792.358	4558
2543	Q9EQG6	Q9EQG6;D3ZWB2;D4ABK9	416;416;417	416	Kidins220	Kinase D-interacting substrate of 220 kDa	1	AGETPYNIDCSHQKSILTQIFGAR	GlyGly (K) NoNewNterm	2819.37	4	191.99	2.605e-63	705.849	1631
2587	Q9QXY2	Q9QXY2	426	426	Srcin1	SRC kinase signaling inhibitor 1	1	AGGMVLVKGEGLYADPYGLLHEGR	GlyGly (K) NoNewNterm	2615.32	4	121.26	1.713e-09	654.836	5512
2588	Q62848	Q62848;Q3S4A4;Q3S4A5	82;82;82	82	Arfgap1	ADP-ribosylation factor GTPase-activating protein 1	1	AGGNAKFR	GlyGly (K) NoNewNterm	933.478	2;3	89.55	0.0014031	312.16663;467.74631	4622
2596	Q6W5G4	Q6W5G4;F1LR33	9;9	9	Plppr2	Lipid phosphate phosphatase-related protein type 2	1	AGGRPHLKR	GlyGly (K) NoNewNterm	1104.63	4	52.937	0.011464	277.164	2195
2601	D4AAS1	D4AAS1	226	226	Gpr162		1	AGGSVGAKAGGLGGLGTR	GlyGly (K) NoNewNterm	1598.85	3	63.546	9.829e-05	533.957	1877
2602	D4AAS1	D4AAS1	226	226	Gpr162		1	AGGSVGAKAGGLGGLGTRPAFEVPAIVVEDTR	GlyGly (K) NoNewNterm	3122.65	4	77.31	5.6714e-11	781.669	1877
2603	P09483	P09483;A0A0G2K6W5;K4DIC3	556;555;552	556	Chrna4	Neuronal acetylcholine receptor subunit alpha-4	1	AGGTKAPPQHLPLSPALTR	GlyGly (K) NoNewNterm	2025.11	4	42.395	0.010539	507.285	746
2615	D3Z9Z0	D3Z9Z0	361	361	Ank1		1	AGHTEVAKYLLQNK	GlyGly (K) NoNewNterm;TMT6plex-Lys126 std	1914.05	4	106.26	6.9646e-12	479.52	1288
2615	D3Z9Z0	D3Z9Z0	367	367	Ank1		0.996705	AGHTEVAKYLLQNK	GlyGly (K) NoNewNterm;TMT6plex-Lys126 std	1914.05	4	106.26	6.9646e-12	479.52	1289
2624	P14925	P14925	831	831	Pam	Peptidyl-glycine alpha-amidating monooxygenase;Peptidylglycine alpha-hydroxylating monooxygenase;Peptidyl-alpha-hydroxyglycine alpha-amidating lyase	1	AGIEVQEIKEAEAVVEPK	GlyGly (K) NoNewNterm;TMT6plex-Lys126 std	2281.24	3;4	110.22	9.032e-06	571.31648;761.41955	3658
2635	P53676	P53676;P53678;Q6IRG9;V9GZ82	413;413;413;412	413	Ap3m1	AP-3 complex subunit mu-1;AP-3 complex subunit mu-2	1	AGKFQVR	GlyGly (K) NoNewNterm	918.504	3	43.066	0.034185	307.175	4120
2636	A0A0G2K350	A0A0G2K350;D4A0E2	123;41	123	Napg		0.999994	AGKLIENVDPEK	GlyGly (K) NoNewNterm;TMT6plex-Lys126 std	1654.91	3	53.967	0.0068364	552.644	591
2638	Q5PQJ6	Q5PQJ6	32	32	Pycr3	Pyrroline-5-carboxylate reductase 3	0.999995	AGKVEAK	GlyGly (K) NoNewNterm;TMT6plex-Lys126 std	1044.61	3	60.76	0.037731	349.212	4807
2638	Q5PQJ6	Q5PQJ6	36	36	Pycr3	Pyrroline-5-carboxylate reductase 3	1	AGKVEAK	GlyGly (K) NoNewNterm;TMT6plex-Lys126 std	1044.61	3	60.76	0.037731	349.212	4808
2639	P04764	P04764;M0R5J4	256;256	256	Eno1	Alpha-enolase	0.999996	AGKYDLDFK	GlyGly (K) NoNewNterm;TMT6plex-Lys126 std	1398.73	3	61.78	0.012519	467.252	3247
2639	P04764	P04764;M0R5J4	262;262	262	Eno1	Alpha-enolase	1	AGKYDLDFK	GlyGly (K) NoNewNterm;TMT6plex-Lys126 std	1398.73	3	61.78	0.012519	467.252	3248
2640	A0A0G2K4N7	A0A0G2K4N7;B5DFE0	420;403	420	Mpp6		1	AGKYLEHGEYEGNLYGTK	GlyGly (K) NoNewNterm;TMT6plex-Lys126 std	2371.16	3;4	138.08	7.7719e-22	593.79846;791.39552	630
2687	P12785	P12785	49	49	Fasn	Fatty acid synthase;[Acyl-carrier-protein] S-acetyltransferase;[Acyl-carrier-protein] S-malonyltransferase;3-oxoacyl-[acyl-carrier-protein] synthase;3-oxoacyl-[acyl-carrier-protein] reductase;3-hydroxyacyl-[acyl-carrier-protein] dehydratase;Enoyl-[acyl-carrier-protein] reductase;Oleoyl-[acyl-carrier-protein] hydrolase	1	AGLYGLPKR	GlyGly (K) NoNewNterm	1087.61	3	72.547	0.0050195	363.545	3587
2695	Q3MHS9	Q3MHS9	530	530	Cct6a		1	AGMSSLKG	Oxidation (M);GlyGly (K) NoNewNterm	879.412	2	65.263	0.0032066	440.713	4614
2709	A0A0G2JZ56	A0A0G2JZ56;A0A0G2K6R9;A0A0G2KAS9;F1LM42;F1M5N3;F1M9N9;D4A4Q9;F1LZM2;M0R511	24;46;46;19;24;19;58;19;24	24	Ank2		1	AGNLDKVVEYLK	GlyGly (K) NoNewNterm;TMT6plex-Lys126 std	1690.95	3	95.401	1.4811e-05	564.656	359
2709	A0A0G2JZ56	A0A0G2JZ56;A0A0G2K6R9;A0A0G2KAS9;F1LM42;F1M5N3;F1M9N9;D4A4Q9;F1LZM2;M0R511	30;52;52;25;30;25;64;25;30	30	Ank2		1	AGNLDKVVEYLK	GlyGly (K) NoNewNterm;TMT6plex-Lys126 std	1690.95	3	95.401	1.4811e-05	564.656	360
2711	Q3V5X8	Q3V5X8	287	287	Endog		1	AGNLKAITAGSK	GlyGly (K) NoNewNterm;TMT6plex-Lys126 std	1472.85	3	82.362	2.053e-05	491.958	4632
2727	P13596	P13596;F1LNY3;F1LUV9;A0A0G2K0M8	768;752;743;655	768	Ncam1	Neural cell adhesion molecule 1	1	AGPGAKGK	GlyGly (K) NoNewNterm;TMT6plex-Lys126 std	1027.6	2;3	107.66	0.0021794	343.53985;514.80614	463
2727	P13596	P13596;F1LNY3;F1LUV9;A0A0G2K0M8	770;754;745;657	770	Ncam1	Neural cell adhesion molecule 1	1	AGPGAKGK	GlyGly (K) NoNewNterm;TMT6plex-Lys126 std	1027.6	2;3	107.66	0.0021794	343.53985;514.80614	464
2728	P13596	P13596;F1LNY3;F1LUV9;A0A0G2K0M8	768;752;743;655	768	Ncam1	Neural cell adhesion molecule 1	1	AGPGAKGKDMEEGK	2 GlyGly (K) NoNewNterm;TMT6plex-Lys126 std	1830.91	4	88.101	0.00032532	458.735	463
2728	P13596	P13596;F1LNY3;F1LUV9;A0A0G2K0M8	770;754;745;657	770	Ncam1	Neural cell adhesion molecule 1	1	AGPGAKGKDMEEGK	2 GlyGly (K) NoNewNterm;TMT6plex-Lys126 std	1830.91	4	88.101	0.00032532	458.735	464
2728	P13596	P13596;F1LNY3;F1LUV9;A0A0G2K0M8	776;760;751;663	776	Ncam1	Neural cell adhesion molecule 1	1	AGPGAKGKDMEEGK	2 GlyGly (K) NoNewNterm;TMT6plex-Lys126 std	1830.91	4	88.101	0.00032532	458.735	465
2729	P13596	P13596;F1LNY3;F1LUV9;A0A0G2K0M8	768;752;743;655	768	Ncam1	Neural cell adhesion molecule 1	1	AGPGAKGKDMEEGK	Oxidation (M);2 GlyGly (K) NoNewNterm;TMT6plex-Lys126 std	1846.9	4	54.524	0.0089836	462.733	463
2729	P13596	P13596;F1LNY3;F1LUV9;A0A0G2K0M8	770;754;745;657	770	Ncam1	Neural cell adhesion molecule 1	1	AGPGAKGKDMEEGK	Oxidation (M);2 GlyGly (K) NoNewNterm;TMT6plex-Lys126 std	1846.9	4	54.524	0.0089836	462.733	464
2729	P13596	P13596;F1LNY3;F1LUV9;A0A0G2K0M8	776;760;751;663	776	Ncam1	Neural cell adhesion molecule 1	1	AGPGAKGKDMEEGK	Oxidation (M);2 GlyGly (K) NoNewNterm;TMT6plex-Lys126 std	1846.9	4	54.524	0.0089836	462.733	465
2746	Q76GL9	Q76GL9	525	525	Slc1a4	Amino acid transporter	1	AGPVAVAPELESKESVL	GlyGly (K) NoNewNterm	1808.95	3	47.532	0.0031069	603.991	5296
2756	P06686	P06686	442	442	Atp1a2	Sodium/potassium-transporting ATPase subunit alpha-2	1	AGQENISVSKR	GlyGly (K) NoNewNterm	1301.67	2;3	188.28	2.0375e-50	434.89687;651.84166	3325
2759	P16086	P16086;A0A0G2JZ69;A0A0G2K1E7;A0A0G2K1Y8;Q6IRK8	637;649;637;637;637	637	Sptan1	Spectrin alpha chain, non-erythrocytic 1	1	AGQKLIDVNHYAK	GlyGly (K) NoNewNterm;TMT6plex-Lys126 std	1798.99	4	81.431	2.1008e-05	450.755	375
2782	P13233	P13233	216	216	Cnp	2',3'-cyclic-nucleotide 3'-phosphodiesterase	0.999761	AGQVFLEELGNHKAFK	GlyGly (K) NoNewNterm;TMT6plex-Lys126 std	2130.14	3;4	193.96	2.0387e-84	533.5429;711.05477	3610
2782	P13233	P13233	219	219	Cnp	2',3'-cyclic-nucleotide 3'-phosphodiesterase	0.56528	AGQVFLEELGNHKAFK	GlyGly (K) NoNewNterm;TMT6plex-Lys126 std	2130.14	3;4	193.96	2.0387e-84	533.5429;711.05477	3611
2783	P13233	P13233	216	216	Cnp	2',3'-cyclic-nucleotide 3'-phosphodiesterase	0.999761	AGQVFLEELGNHKAFK	GlyGly (K) NoNewNterm	1900.98	4	41.378	0.014769	476.252	3610
2783	P13233	P13233	219	219	Cnp	2',3'-cyclic-nucleotide 3'-phosphodiesterase	0.56528	AGQVFLEELGNHKAFK	GlyGly (K) NoNewNterm	1900.98	4	41.378	0.014769	476.252	3611
2789	P07936	P07936	136	136	Gap43	Neuromodulin	1	AGSAETESAAKATTDNSPSSK	GlyGly (K) NoNewNterm;TMT6plex-Lys126 std	2352.12	3;4	185.85	8.3553e-50	785.04874;589.03837	3405
2789	P07936	P07936	146	146	Gap43	Neuromodulin	1	AGSAETESAAKATTDNSPSSK	GlyGly (K) NoNewNterm;TMT6plex-Lys126 std	2352.12	3;4	185.85	8.3553e-50	785.04874;589.03837	3406
2797	P12785	P12785	2199	2199	Fasn	Fatty acid synthase;[Acyl-carrier-protein] S-acetyltransferase;[Acyl-carrier-protein] S-malonyltransferase;3-oxoacyl-[acyl-carrier-protein] synthase;3-oxoacyl-[acyl-carrier-protein] reductase;3-hydroxyacyl-[acyl-carrier-protein] dehydratase;Enoyl-[acyl-carrier-protein] reductase;Oleoyl-[acyl-carrier-protein] hydrolase	0.981019	AGSDTELAAPKSK	GlyGly (K) NoNewNterm;TMT6plex-Lys126 std	1616.86	3	82.543	3.1949e-05	539.96	3588
2799	P48768	P48768;A0A0G2JZK7;F1M9A2	454;454;454	454	Slc8a2	Sodium/calcium exchanger 2	1	AGSDYEYSEGTLVFKPGETQK	GlyGly (K) NoNewNterm;TMT6plex-Lys126 std	2648.28	3;4	182.17	1.372e-50	883.76757;663.0775	402
2816	D4A5I9	D4A5I9	307	307	Myo6		1	AGSLKDPLLDDHGDFIR	GlyGly (K) NoNewNterm	1981.99	4	48.288	0.0027321	496.504	1775
2826	Q63610	Q63610	11	11	Tpm3	Tropomyosin alpha-3 chain	1	AGSTTIEAVKR	Acetyl (Protein N-term);GlyGly (K) NoNewNterm	1287.68	2	124.98	1.0049e-33	644.846	5036
2870	P10860	P10860;P00366	187;187	187	Glud1	Glutamate dehydrogenase 1, mitochondrial	1	AGVKINPK	GlyGly (K) NoNewNterm;TMT6plex-Lys126 std	1168.71	3	76.899	0.0033969	390.578	3202
2870	P10860	P10860;P00366	191;191	191	Glud1	Glutamate dehydrogenase 1, mitochondrial	1	AGVKINPK	GlyGly (K) NoNewNterm;TMT6plex-Lys126 std	1168.71	3	76.899	0.0033969	390.578	3203
2898	D3ZHQ1	D3ZHQ1	382	382	Dpp8		1	AGWTPEGKYAWSILLDR	GlyGly (K) NoNewNterm	2076.04	3	136.63	3.059e-19	693.022	1447
2904	Q9WVB1	Q9WVB1;A0A0H2UHP9	164;164	164	Rab6a	Ras-related protein Rab-6A	1	AGYNVKQLFR	GlyGly (K) NoNewNterm	1308.69	3	90.629	6.3066e-05	437.239	985
2920	O88339	O88339;A0A140TAC3	149;149	149	Epn1	Epsin-1	0.998784	AHALKTK	GlyGly (K) NoNewNterm;TMT6plex-Lys126 std	1110.67	3;4	101.28	0.010877	371.23102;278.67508	1028
2920	O88339	O88339;A0A140TAC3	151;151	151	Epn1	Epsin-1	0.73989	AHALKTK	GlyGly (K) NoNewNterm;TMT6plex-Lys126 std	1110.67	3;4	101.28	0.010877	371.23102;278.67508	1029
2921	O88339	O88339;A0A140TAC3	149;149	149	Epn1	Epsin-1	0.998784	AHALKTK	GlyGly (K) NoNewNterm	881.508	3	50.966	0.023166	294.843	1028
2921	O88339	O88339;A0A140TAC3	151;151	151	Epn1	Epsin-1	0.73989	AHALKTK	GlyGly (K) NoNewNterm	881.508	3	50.966	0.023166	294.843	1029
2929	Q9JJM9	Q9JJM9;D3ZDH8;D3ZT07	318;327;318	318	Septin5	Septin-5	1	AHCIQQMTSKLTQDSR	GlyGly (K) NoNewNterm	2016.95	3;4	125.28	1.0542e-14	505.24401;673.32292	1356
2968	P11442	P11442;F1M779	619;619	619	Cltc	Clathrin heavy chain;Clathrin heavy chain 1	1	AHIAQLCEKAGLLQR	GlyGly (K) NoNewNterm	1820.97	3;4	161.21	2.2763e-49	607.99659;456.24926	2430
2972	P07936	P07936	37	37	Gap43	Neuromodulin	1	AHKAATK	GlyGly (K) NoNewNterm;TMT6plex-Lys126 std	1068.62	3	79.116	0.015975	357.215	3398
2972	P07936	P07936	33	33	Gap43	Neuromodulin	0.999996	AHKAATK	GlyGly (K) NoNewNterm;TMT6plex-Lys126 std	1068.62	3	79.116	0.015975	357.215	3407
2983	P63329	P63329	52	52	Ppp3ca	Serine/threonine-protein phosphatase 2B catalytic subunit alpha isoform	1	AHLMKEGR	Oxidation (M);GlyGly (K) NoNewNterm	1070.53	3	53.166	0.0081448	357.85	4425
3001	Q5BK32	Q5BK32;A0A0G2JTA0	68;167	68	Faf2	FAS-associated factor 2	1	AHPVFYQGTYSQALSDAKR	GlyGly (K) NoNewNterm	2252.1	4	183.23	1.8566e-65	564.032	131
3002	A0A0G2KB98	A0A0G2KB98	303	303	Gsk3b		1	AHPWTKDPSGTGHFTPGAR	GlyGly (K) NoNewNterm	2133.01	4;5	47.754	0.0020475	427.61008;534.26078	934
3003	P18265	P18265;A0A0G2K7W7	366;366	366	Gsk3a	Glycogen synthase kinase-3 alpha	0.996142	AHPWTKVFK	GlyGly (K) NoNewNterm;TMT6plex-Lys126 std	1455.82	4	40.002	0.026767	364.962	3740
3019	P62138	P62138;P62142;P63088;A0A0G2JVK2;A0A0G2JYS8	260;259;260;255;247	260	Ppp1ca	Serine/threonine-protein phosphatase PP1-alpha catalytic subunit;Serine/threonine-protein phosphatase PP1-beta catalytic subunit;Serine/threonine-protein phosphatase PP1-gamma catalytic subunit	1	AHQVVEDGYEFFAKR	GlyGly (K) NoNewNterm	1908.91	4	57.414	0.0010219	478.235	4251
3045	G3V892	G3V892	171	171	Nrsn1		1	AHTQPITKTPGPGDTK	GlyGly (K) NoNewNterm;TMT6plex-Lys126 std	1991.06	4	103.39	1.4201e-07	498.773	2772
3045	G3V892	G3V892	179	179	Nrsn1		1	AHTQPITKTPGPGDTK	GlyGly (K) NoNewNterm;TMT6plex-Lys126 std	1991.06	4	103.39	1.4201e-07	498.773	2773
3066	Q64568	Q64568;A0A0G2K9Q6	718;718	718	Atp2b3	Plasma membrane calcium-transporting ATPase 3	1	AIAAKCGIIQPGEDFLCLEGK	GlyGly (K) NoNewNterm;TMT6plex-Lys126 std	2632.36	3	100.92	0.00011182	878.459	874
3069	P48500	P48500;A0A0G2JWU1;A0A0G2JWJ4	156;160;193	156	Tpi1	Triosephosphate isomerase	0.999993	AIADNVKDWCK	GlyGly (K) NoNewNterm;TMT6plex-Lys126 std	1661.84	3	101.95	2.4215e-07	554.954	4074
3070	D4A4R1	D4A4R1	577	577	Eml3		1	AIAEGLGSELLVGTTKNALLR	GlyGly (K) NoNewNterm	2239.25	3	132.13	1.642e-13	747.425	1763
3078	B2RYL4	B2RYL4	328	328	Armc6		1	AIAGNDDVKDAIVR	GlyGly (K) NoNewNterm	1569.81	3	116.98	1.1068e-17	524.278	1191
3082	P54921	P54921;F8WFM2	153;153	153	Napa	Alpha-soluble NSF attachment protein	1	AIAHYEQSADYYKGEESNSSANK	GlyGly (K) NoNewNterm;TMT6plex-Lys126 std	2904.34	3;4;5	188.56	6.6057e-63	727.0914;969.11944;581.87458	2591
3082	P54921	P54921;F8WFM2	163;163	163	Napa	Alpha-soluble NSF attachment protein	0.999986	AIAHYEQSADYYKGEESNSSANK	GlyGly (K) NoNewNterm;TMT6plex-Lys126 std	2904.34	3;4;5	188.56	6.6057e-63	727.0914;969.11944;581.87458	2592
3083	P54921	P54921;F8WFM2	153;153	153	Napa	Alpha-soluble NSF attachment protein	1	AIAHYEQSADYYKGEESNSSANK	GlyGly (K) NoNewNterm	2675.17	4	103.31	7.1687e-06	669.801	2591
3083	P54921	P54921;F8WFM2	163;163	163	Napa	Alpha-soluble NSF attachment protein	0.999986	AIAHYEQSADYYKGEESNSSANK	GlyGly (K) NoNewNterm	2675.17	4	103.31	7.1687e-06	669.801	2592
3088	Q80W98	Q80W98	151	151	Sgtb	Small glutamine-rich tetratricopeptide repeat-containing protein beta	0.999999	AIAIDSKYSK	GlyGly (K) NoNewNterm;TMT6plex-Lys126 std	1437.8	3	115.71	2.1153e-07	480.275	5324
3089	P11506	P11506;D4A8B3	744;744	744	Atp2b2	Calcium-transporting ATPase;Plasma membrane calcium-transporting ATPase 2	1	AIAIKCGIIHPGEDFLCLEGK	GlyGly (K) NoNewNterm;TMT6plex-Lys126 std	2683.4	4	114.34	1.7766e-08	671.858	1817
3089	P11506	P11506;D4A8B3	760;760	760	Atp2b2	Calcium-transporting ATPase;Plasma membrane calcium-transporting ATPase 2	1	AIAIKCGIIHPGEDFLCLEGK	GlyGly (K) NoNewNterm;TMT6plex-Lys126 std	2683.4	4	114.34	1.7766e-08	671.858	1818
3091	P06685	P06685;P06686;P06687;P54708;G3V8S4;A0A0G2JWS9	629;626;619;641;641;533	629	Atp1a1	Sodium/potassium-transporting ATPase subunit alpha-1;Sodium/potassium-transporting ATPase subunit alpha-2;Potassium-transporting ATPase alpha chain 2;Sodium/potassium-transporting ATPase subunit alpha-3	1	AIAKGVGIISEGNETVEDIAAR	GlyGly (K) NoNewNterm	2326.21	3;4	158.44	8.4014e-29	776.41156;582.56049	3300
3100	P11505	P11505	721	721	Atp2b1	Plasma membrane calcium-transporting ATPase 1	1	AIATKCGILHPGEDFLCLEGK	GlyGly (K) NoNewNterm;TMT6plex-Lys126 std	2671.37	4	103.89	1.5309e-05	668.849	3552
3100	P11505	P11505	737	737	Atp2b1	Plasma membrane calcium-transporting ATPase 1	1	AIATKCGILHPGEDFLCLEGK	GlyGly (K) NoNewNterm;TMT6plex-Lys126 std	2671.37	4	103.89	1.5309e-05	668.849	3553
3101	Q64542	Q64542	709	709	Atp2b4	Plasma membrane calcium-transporting ATPase 4	1	AIATKCGILTPGDDFLCLEGK	GlyGly (K) NoNewNterm;TMT6plex-Lys126 std	2621.34	3;4	125.09	3.0048e-08	874.78714;656.34218	5064
3101	Q64542	Q64542	725	725	Atp2b4	Plasma membrane calcium-transporting ATPase 4	1	AIATKCGILTPGDDFLCLEGK	GlyGly (K) NoNewNterm;TMT6plex-Lys126 std	2621.34	3;4	125.09	3.0048e-08	874.78714;656.34218	5065
3102	Q9Z2I7	Q9Z2I7;A0A0G2JZX3	279;278	279	Svop	Synaptic vesicle 2-related protein	1	AIATLKR	GlyGly (K) NoNewNterm	885.54	2;3	61.561	0.0093482	296.18714;443.77708	5584
3105	Q9JI66	Q9JI66;A0A0H2UHB7	359;364	359	Slc4a4	Electrogenic sodium bicarbonate cotransporter 1	0.992163	AIATLMSDEVFHDIAYKAK	Oxidation (M);GlyGly (K) NoNewNterm;TMT6plex-Lys126 std	2481.28	4	116.43	7.145e-10	621.327	943
3106	Q9JI66	Q9JI66;A0A0H2UHB7	359;364	359	Slc4a4	Electrogenic sodium bicarbonate cotransporter 1	0.992163	AIATLMSDEVFHDIAYKAK	GlyGly (K) NoNewNterm;TMT6plex-Lys126 std	2465.28	4	144.05	6.6882e-22	617.328	943
3115	D3ZQ02	D3ZQ02	118	118	Wdr37		1	AICQLVKEYIGHR	GlyGly (K) NoNewNterm	1699.88	3;4	105.03	2.0223e-12	425.97798;567.63488	1527
3121	Q10468	Q10468	104	104	B4galnt1	Beta-1,4 N-acetylgalactosaminyltransferase 1	1	AIDFTKAFDAEELR	GlyGly (K) NoNewNterm	1738.85	3	47.037	0.0016749	580.625	4583
3173	P97836	P97836;G3V849	506;506	506	Dlgap1	Disks large-associated protein 1	1	AIEKGCSQDDECVSLR	GlyGly (K) NoNewNterm	1979.87	3	104.45	4.3762e-10	660.963	2741
3174	P59215	P59215	21	21	Gnao1	Guanine nucleotide-binding protein G(o) subunit alpha	1	AIEKNLK	GlyGly (K) NoNewNterm;TMT6plex-Lys126 std	1157.7	3	111.73	0.009185	386.906	4160
3174	P59215	P59215	24	24	Gnao1	Guanine nucleotide-binding protein G(o) subunit alpha	1	AIEKNLK	GlyGly (K) NoNewNterm;TMT6plex-Lys126 std	1157.7	3	111.73	0.009185	386.906	4161
3175	P59215	P59215	21	21	Gnao1	Guanine nucleotide-binding protein G(o) subunit alpha	1	AIEKNLK	GlyGly (K) NoNewNterm	928.534	3	42.914	0.034502	310.519	4160
3175	P59215	P59215	24	24	Gnao1	Guanine nucleotide-binding protein G(o) subunit alpha	1	AIEKNLK	GlyGly (K) NoNewNterm	928.534	3	42.914	0.034502	310.519	4161
3176	P59215	P59215	21	21	Gnao1	Guanine nucleotide-binding protein G(o) subunit alpha	1	AIEKNLKEDGISAAK	GlyGly (K) NoNewNterm;2 TMT6plex-Lys126 std	2158.24	3;4	168.41	5.7203e-49	540.56636;720.41939	4160
3176	P59215	P59215	24	24	Gnao1	Guanine nucleotide-binding protein G(o) subunit alpha	1	AIEKNLKEDGISAAK	GlyGly (K) NoNewNterm;2 TMT6plex-Lys126 std	2158.24	3;4	168.41	5.7203e-49	540.56636;720.41939	4161
3176	P59215	P59215	32	32	Gnao1	Guanine nucleotide-binding protein G(o) subunit alpha	0.999949	AIEKNLKEDGISAAK	GlyGly (K) NoNewNterm;2 TMT6plex-Lys126 std	2158.24	3;4	168.41	5.7203e-49	540.56636;720.41939	4162
3181	Q792I0	Q792I0	23	23	Lin7c	Protein lin-7 homolog C	1	AIELLEKLQR	GlyGly (K) NoNewNterm	1325.77	3	41.704	0.019344	442.93	5305
3186	B5DF55	B5DF55	185	185	Stam		1	AIELSLKEQR	GlyGly (K) NoNewNterm	1299.71	3	131.12	9.5202e-14	434.245	1236
3205	M0R5U4	M0R5U4	480	480	Adcy9		0.889051	AIEQFCQEKK	GlyGly (K) NoNewNterm;TMT6plex-Lys126 std	1622.83	3	64.439	0.0026991	541.95	2945
3223	P13233	P13233	399	399	Cnp	2',3'-cyclic-nucleotide 3'-phosphodiesterase	0.989086	AIFTGYYGKGK	GlyGly (K) NoNewNterm;TMT6plex-Lys126 std	1546.83	3	87.298	0.00053168	516.619	3612
3223	P13233	P13233	401	401	Cnp	2',3'-cyclic-nucleotide 3'-phosphodiesterase	1	AIFTGYYGKGK	GlyGly (K) NoNewNterm;TMT6plex-Lys126 std	1546.83	3	87.298	0.00053168	516.619	3613
3234	Q9WU34	Q9WU34;F1LMH0	118;118	118	Septin3	Neuronal-specific septin-3	0.860086	AIGHVIEEGGVKMK	Oxidation (M);GlyGly (K) NoNewNterm;TMT6plex-Lys126 std	1825.99	4	67.456	0.00095652	457.505	2019
3236	O70593	O70593	160	160	Sgta	Small glutamine-rich tetratricopeptide repeat-containing protein alpha	1	AIGIDPGYSKAYGR	GlyGly (K) NoNewNterm	1580.79	3	160.52	4.3725e-50	527.939	3145
3237	Q62952	Q62952	345	345	Dpysl3	Dihydropyrimidinase-related protein 3	1	AIGKDNFTAIPEGTNGVEER	GlyGly (K) NoNewNterm	2231.08	3	118.46	6.4391e-09	744.701	4969
3239	D3ZD18	D3ZD18;D4A3D9;F1M3G9	31;102;31	31	Stk32a		0.999979	AIGKGSFGK	GlyGly (K) NoNewNterm;TMT6plex-Lys126 std	1206.69	3	62.582	0.010816	403.238	1745
3240	P20651	P20651;P63329;E2CWF0;E2CWF1;A0A0G2K7T5;Q6AYJ0	415;405;407;375;387;398	415	Ppp3cb	Serine/threonine-protein phosphatase;Serine/threonine-protein phosphatase 2B catalytic subunit beta isoform;Serine/threonine-protein phosphatase 2B catalytic subunit alpha isoform	1	AIGKMAR	GlyGly (K) NoNewNterm	859.47	3	80.555	0.0081492	287.497	796
3244	F7F2F3	F7F2F3	232	232	Hspa4l		1	AIGNAAKSQIVTNVR	GlyGly (K) NoNewNterm	1654.91	3	62.378	0.0007091	552.644	2578
3256	P46462	P46462	236	236	Vcp	Transitional endoplasmic reticulum ATPase	1	AIGVKPPR	GlyGly (K) NoNewNterm	950.566	3	91.906	0.0013056	317.863	4006
3279	D3ZD23	D3ZD23	169	169	Abce1		0.999997	AIIKPQYVDQIPK	GlyGly (K) NoNewNterm;TMT6plex-Lys126 std	1855.08	3	62.924	0.0014712	619.366	1341
3279	D3ZD23	D3ZD23	178	178	Abce1		0.998456	AIIKPQYVDQIPK	GlyGly (K) NoNewNterm;TMT6plex-Lys126 std	1855.08	3	62.924	0.0014712	619.366	1342
3280	D3ZD23	D3ZD23	181	181	Abce1		1	AIIKPQYVDQIPKAAK	GlyGly (K) NoNewNterm;2 TMT6plex-Lys126 std	2354.41	4	82.102	6.5907e-05	589.61	1339
3280	D3ZD23	D3ZD23	169	169	Abce1		0.999997	AIIKPQYVDQIPKAAK	GlyGly (K) NoNewNterm;2 TMT6plex-Lys126 std	2354.41	4	82.102	6.5907e-05	589.61	1341
3280	D3ZD23	D3ZD23	178	178	Abce1		0.998456	AIIKPQYVDQIPKAAK	GlyGly (K) NoNewNterm;2 TMT6plex-Lys126 std	2354.41	4	82.102	6.5907e-05	589.61	1342
3308	D3ZDR2	D3ZDR2	24	24	Chmp6		1	AILQLKQQR	GlyGly (K) NoNewNterm	1210.71	3	105.14	1.2082e-05	404.579	1371
3320	D4A6H8	D4A6H8	251	251	Ctnna2		0.984935	AIMAQLPQEEKAK	Oxidation (M);GlyGly (K) NoNewNterm;TMT6plex-Lys126 std	1814.98	3	106.49	1.4739e-12	605.999	1799
3330	P48037	P48037;Q6IMZ3	478;478	478	Anxa6	Annexin;Annexin A6	0.999997	AINEAYKEDYHK	GlyGly (K) NoNewNterm;TMT6plex-Lys126 std	1822.91	3;4	113.77	6.7684e-15	456.73359;608.64237	5181
3332	P48037	P48037;Q6IMZ3	478;478	478	Anxa6	Annexin;Annexin A6	0.999997	AINEAYKEDYHK	GlyGly (K) NoNewNterm	1593.74	4	84.188	1.0469e-05	399.443	5181
3349	P38650	P38650;M0R9X8;F1LRT9	4087;4087;4086	4087	Dync1h1	Cytoplasmic dynein 1 heavy chain 1	1	AINTAVKSGR	GlyGly (K) NoNewNterm	1129.62	3	71.555	0.0011349	377.547	2998
3352	G3V8Y8	G3V8Y8	56	56	Hip1		0.996311	AINTQEVAVKEK	GlyGly (K) NoNewNterm;TMT6plex-Lys126 std	1671.94	3	107.17	4.3668e-10	558.319	2818
3359	Q9WU82	Q9WU82;A0A0G2JT93	158;158	158	Ctnnb1	Catenin beta-1	1	AIPELTKLLNDEDQVVVNK	GlyGly (K) NoNewNterm;TMT6plex-Lys126 std	2480.37	3;4	78.234	1.4923e-05	621.0995;827.79691	126
3359	Q9WU82	Q9WU82;A0A0G2JT93	170;170	170	Ctnnb1	Catenin beta-1	1	AIPELTKLLNDEDQVVVNK	GlyGly (K) NoNewNterm;TMT6plex-Lys126 std	2480.37	3;4	78.234	1.4923e-05	621.0995;827.79691	127
3363	Q8CGU4	Q8CGU4;A0A0G2JVS4	673;673	673	Agap2	Arf-GAP with GTPase, ANK repeat and PH domain-containing protein 2	0.999999	AIPIKQSFLLK	GlyGly (K) NoNewNterm;TMT6plex-Lys126 std	1599.99	3	78.655	0.0006317	534.338	5355
3369	A0A0G2K472	A0A0G2K472;D4A8H8	97;97	97	Cyfip1		1	AIPQVKCNEQPNR	GlyGly (K) NoNewNterm	1666.82	3	84.169	1.7974e-05	556.614	623
3377	O70595	O70595;A0A0G2K4U1	771;229	771	Abcb6	ATP-binding cassette sub-family B member 6, mitochondrial	1	AIQASLAKVCTNR	GlyGly (K) NoNewNterm	1544.81	3	76.588	0.00019246	515.944	3149
3384	D4A4U1	D4A4U1	47	47	Ece2		1	AIQDSLEVGSQKR	GlyGly (K) NoNewNterm	1543.8	3	86.467	4.238e-05	515.606	1765
3386	D3ZEJ9	D3ZEJ9	334	334	RGD1310429		1	AIQDTNNLKR	GlyGly (K) NoNewNterm	1285.67	3	148.32	4.2059e-18	429.565	1393
3418	D3ZLQ8	D3ZLQ8	325	325	Usp20	Ubiquitin carboxyl-terminal hydrolase	1	AISEKER	GlyGly (K) NoNewNterm	945.488	3	102.77	0.0056068	316.17	1486
3427	Q6Y290	Q6Y290	244	244	Rnf130	E3 ubiquitin-protein ligase RNF130	1	AISKLTTR	GlyGly (K) NoNewNterm	1002.58	3	65.246	0.0038241	335.201	5262
3444	P47868	P47868;F1M7L6	87;87	87	Scg3	Secretogranin-3	0.999998	AITEKETVEK	GlyGly (K) NoNewNterm;TMT6plex-Lys126 std	1489.82	3	77.379	0.0026915	497.614	2460
3451	D3ZG78	D3ZG78	2091	2091	Zzef1		1	AITPSPEQVFAECSQKR	GlyGly (K) NoNewNterm	2060.99	3	64.52	0.00046738	688.006	1414
3455	P35439	P35439;Q62648	892;913	892	Grin1	Glutamate receptor ionotropic, NMDA 1	1	AITSTLASSFKR	GlyGly (K) NoNewNterm	1394.75	3	94.791	5.3698e-07	465.925	3964
3478	P97544	P97544;Q6IMX4	15;15	15	Plpp3	Lipid phosphate phosphohydrolase 3	1	AIVPESKNGGSPALNNNPR	GlyGly (K) NoNewNterm	2048.04	3;4	179.14	2.3258e-52	683.68725;513.01726	4509
3485	A0A0G2K1Q8	A0A0G2K1Q8	711	711	Abca3		1	AIWDLLQQQKSDR	GlyGly (K) NoNewNterm	1713.88	3	101.39	8.8235e-09	572.301	530
3490	B1WBY5	B1WBY5	83	83	Dnajc11		1	AIYDIYGKR	GlyGly (K) NoNewNterm	1211.63	3	89.355	0.0010056	404.884	1134
3504	F1M1W4	F1M1W4	194	194	Ndfip2		1	AKAAALAAAAADAPQR	GlyGly (K) NoNewNterm	1579.84	3	108.63	2.5958e-10	527.622	2344
3505	Q6AZ50	Q6AZ50	185	185	Atg3	Ubiquitin-like-conjugating enzyme ATG3	1	AKADAGGEDAILQTR	GlyGly (K) NoNewNterm	1628.81	3	64.52	0.00066209	543.945	5170
3506	A4F267	A4F267	122	122	Tomm40l	Mitochondrial import receptor subunit TOM40B	1	AKAVFQTQQAK	GlyGly (K) NoNewNterm;TMT6plex-Lys126 std	1561.88	3	79.659	0.00025694	521.633	1094
3512	P54690	P54690;Q99JD5	53;41	53	Bcat1	Branched-chain-amino-acid aminotransferase, cytosolic;Branched-chain-amino-acid aminotransferase	0.999974	AKDLIITK	GlyGly (K) NoNewNterm;TMT6plex-Lys126 std	1243.77	3	47.261	0.021969	415.597	4135
3512	P54690	P54690;Q99JD5	59;47	59	Bcat1	Branched-chain-amino-acid aminotransferase, cytosolic;Branched-chain-amino-acid aminotransferase	0.999997	AKDLIITK	GlyGly (K) NoNewNterm;TMT6plex-Lys126 std	1243.77	3	47.261	0.021969	415.597	4136
3515	D3ZFY7	D3ZFY7;D4A2Q3;D4A404;D3ZUW0	932;964;438;296	932	Psd3		0.994584	AKDVDEYKLK	GlyGly (K) NoNewNterm;2 TMT6plex-Lys126 std	1780.01	4	54.776	0.012924	446.011	1408
3516	P31016	P31016;A0A0G2K7F5	505;504	505	Dlg4	Disks large homolog 4	1	AKDWGSSSGSQGR	GlyGly (K) NoNewNterm	1435.64	3	95.345	3.4248e-08	479.555	3886
3517	P41123	P41123;F1M2E9;D3ZD02;D3ZRM9;A0A0G2JYG9	200;199;199;200;192	200	Rpl13	60S ribosomal protein L13	1	AKEAAEQDVEKK	3 GlyGly (K) NoNewNterm	1686.82	2	53.683	0.058867	844.416	1547
3517	P41123	P41123;F1M2E9;D3ZD02;D3ZRM9;A0A0G2JYG9	209;208;208;209;201	209	Rpl13	60S ribosomal protein L13	1	AKEAAEQDVEKK	3 GlyGly (K) NoNewNterm	1686.82	2	53.683	0.058867	844.416	1548
3517	P41123	P41123;F1M2E9;D3ZD02;D3ZRM9;A0A0G2JYG9	210;209;209;210;202	210	Rpl13	60S ribosomal protein L13	1	AKEAAEQDVEKK	3 GlyGly (K) NoNewNterm	1686.82	2	53.683	0.058867	844.416	1549
3518	B5DFJ4	B5DFJ4	916	916	Vps18		1	AKEAEAGAAAVGPSR	GlyGly (K) NoNewNterm	1497.75	3	43.37	0.011804	500.258	1246
3519	P68182	P68182	24	24	Prkacb	cAMP-dependent protein kinase catalytic subunit beta	1	AKEDFLR	GlyGly (K) NoNewNterm	991.509	3	58.604	0.018571	331.51	4431
3521	P07340	P07340	7	7	Atp1b1	Sodium/potassium-transporting ATPase subunit beta-1	1	AKEEGSWK	GlyGly (K) NoNewNterm;TMT6plex-Lys126 std	1276.66	2;3	129.38	3.087e-06	639.338;426.56109	3380
3521	P07340	P07340	13	13	Atp1b1	Sodium/potassium-transporting ATPase subunit beta-1	0.995886	AKEEGSWK	GlyGly (K) NoNewNterm;TMT6plex-Lys126 std	1276.66	2;3	129.38	3.087e-06	639.338;426.56109	3381
3523	P07340	P07340	7	7	Atp1b1	Sodium/potassium-transporting ATPase subunit beta-1	1	AKEEGSWK	GlyGly (K) NoNewNterm	1047.5	3	58.23	0.0052316	350.173	3380
3523	P07340	P07340	13	13	Atp1b1	Sodium/potassium-transporting ATPase subunit beta-1	0.995886	AKEEGSWK	GlyGly (K) NoNewNterm	1047.5	3	58.23	0.0052316	350.173	3381
3524	P07340	P07340	7	7	Atp1b1	Sodium/potassium-transporting ATPase subunit beta-1	1	AKEEGSWKK	GlyGly (K) NoNewNterm;2 TMT6plex-Lys126 std	1633.92	3;4	129.82	5.7671e-08	409.48711;545.64706	3380
3524	P07340	P07340	13	13	Atp1b1	Sodium/potassium-transporting ATPase subunit beta-1	0.995886	AKEEGSWKK	GlyGly (K) NoNewNterm;2 TMT6plex-Lys126 std	1633.92	3;4	129.82	5.7671e-08	409.48711;545.64706	3381
3524	P07340	P07340	14	14	Atp1b1	Sodium/potassium-transporting ATPase subunit beta-1	0.848213	AKEEGSWKK	GlyGly (K) NoNewNterm;2 TMT6plex-Lys126 std	1633.92	3;4	129.82	5.7671e-08	409.48711;545.64706	3382
3525	P07340	P07340	7	7	Atp1b1	Sodium/potassium-transporting ATPase subunit beta-1	1	AKEEGSWKK	GlyGly (K) NoNewNterm	1175.59	3	89.679	0.003009	392.872	3380
3525	P07340	P07340	13	13	Atp1b1	Sodium/potassium-transporting ATPase subunit beta-1	0.995886	AKEEGSWKK	GlyGly (K) NoNewNterm	1175.59	3	89.679	0.003009	392.872	3381
3525	P07340	P07340	14	14	Atp1b1	Sodium/potassium-transporting ATPase subunit beta-1	0.848213	AKEEGSWKK	GlyGly (K) NoNewNterm	1175.59	3	89.679	0.003009	392.872	3382
3526	P07340	P07340	7	7	Atp1b1	Sodium/potassium-transporting ATPase subunit beta-1	1	AKEEGSWKK	GlyGly (K) NoNewNterm;TMT6plex-Lys126 std	1404.76	4	64.82	0.0036996	352.196	3380
3526	P07340	P07340	13	13	Atp1b1	Sodium/potassium-transporting ATPase subunit beta-1	0.995886	AKEEGSWKK	GlyGly (K) NoNewNterm;TMT6plex-Lys126 std	1404.76	4	64.82	0.0036996	352.196	3381
3526	P07340	P07340	14	14	Atp1b1	Sodium/potassium-transporting ATPase subunit beta-1	0.848213	AKEEGSWKK	GlyGly (K) NoNewNterm;TMT6plex-Lys126 std	1404.76	4	64.82	0.0036996	352.196	3382
3532	P37377	P37377	12	12	Snca	Alpha-synuclein	0.999998	AKEGVVAAAEK	GlyGly (K) NoNewNterm;TMT6plex-Lys126 std	1414.8	3	59.155	0.010825	472.607	3976
3532	P37377	P37377	21	21	Snca	Alpha-synuclein	0.988829	AKEGVVAAAEK	GlyGly (K) NoNewNterm;TMT6plex-Lys126 std	1414.8	3	59.155	0.010825	472.607	3977
3533	D4A133	D4A133	480	480	Atp6v1a		1	AKEILQEEEDLAEIVQLVGK	GlyGly (K) NoNewNterm;TMT6plex-Lys126 std	2596.42	4	151.57	1.7192e-20	650.111	1707
3534	P62716	P62716;P63331;A0A0G2JYA4	41;41;41	41	Ppp2cb	Serine/threonine-protein phosphatase 2A catalytic subunit alpha isoform;Serine/threonine-protein phosphatase 2A catalytic subunit beta isoform	1	AKEILTKESNVQEVR	GlyGly (K) NoNewNterm;TMT6plex-Lys126 std	2086.16	4	44.312	0.013385	522.547	336
3536	Q6AXX6	Q6AXX6	67	67	Prxl2a	Redox-regulatory protein FAM213A	1	AKELWEK	GlyGly (K) NoNewNterm;TMT6plex-Lys126 std	1245.69	3	70.525	0.026814	416.238	5131
3538	P47819	P47819	109	109	Gfap	Glial fibrillary acidic protein	0.995582	AKEPTKLADVYQAELR	GlyGly (K) NoNewNterm;TMT6plex-Lys126 std	2174.19	4	79.393	7.5757e-05	544.555	4028
3541	B2RZ37	B2RZ37	164	164	Reep5	Receptor expression-enhancing protein 5	1	AKETADAISK	GlyGly (K) NoNewNterm;TMT6plex-Lys126 std	1375.75	3	73.435	0.0014759	459.591	1202
3541	B2RZ37	B2RZ37	172	172	Reep5	Receptor expression-enhancing protein 5	0.99993	AKETADAISK	GlyGly (K) NoNewNterm;TMT6plex-Lys126 std	1375.75	3	73.435	0.0014759	459.591	1203
3544	A0A0G2K095	A0A0G2K095;E9PT65	83;83	83	Rdx		1	AKFFPEDVSEELIQEITQR	GlyGly (K) NoNewNterm	2392.19	3	59.585	0.00015815	798.404	1949
3545	P50408	P50408	110	110	Atp6v1f	V-type proton ATPase subunit F	1	AKGMFTAEDLR	GlyGly (K) NoNewNterm	1351.66	3	43.502	0.01934	451.559	4097
3546	P10633	P10633;P10634;P12939;Q64680;A0A0G2JSU8	286;286;286;286;286	286	Cyp2d1	Cytochrome P450 2D18;Cytochrome P450 2D26;Cytochrome P450 2D10;Cytochrome P450 2D1	1	AKGNPESSFNDENLR	GlyGly (K) NoNewNterm	1790.82	3	75.316	0.00030531	597.947	5082
3548	Q63564	Q63564	328	328	Sv2b	Synaptic vesicle glycoprotein 2B	0.999999	AKGTPEKVFTVSHIK	2 GlyGly (K) NoNewNterm;TMT6plex-Lys126 std	2098.17	5	61.097	0.002776	420.642	5023
3548	Q63564	Q63564	333	333	Sv2b	Synaptic vesicle glycoprotein 2B	1	AKGTPEKVFTVSHIK	2 GlyGly (K) NoNewNterm;TMT6plex-Lys126 std	2098.17	5	61.097	0.002776	420.642	5024
3548	Q63564	Q63564	341	341	Sv2b	Synaptic vesicle glycoprotein 2B	1	AKGTPEKVFTVSHIK	2 GlyGly (K) NoNewNterm;TMT6plex-Lys126 std	2098.17	5	61.097	0.002776	420.642	5025
3549	Q05683	Q05683	462	462	Gad2	Glutamate decarboxylase 2	0.999997	AKGTTGFEAHIDK	GlyGly (K) NoNewNterm;TMT6plex-Lys126 std	1716.9	4	56.482	0.0018065	430.232	4561
3550	O35413	O35413;F1LPM3	772;772	772	Sorbs2	Sorbin and SH3 domain-containing protein 2	1	AKHENIDRPR	GlyGly (K) NoNewNterm	1348.7	3;4;5	81.338	0.00050349	338.18128;450.57261;270.74648	2123
3554	P48037	P48037;Q6IMZ3	3;3	3	Anxa6	Annexin;Annexin A6	1	AKIAQGAMYR	Acetyl (Protein N-term);GlyGly (K) NoNewNterm	1263.64	2	72.789	0.0003264	632.827	5182
3555	Q5M7T6	Q5M7T6	343	343	Atp6v0d1		1	AKIDNYIPIF	GlyGly (K) NoNewNterm	1306.69	2	100.15	0.00012105	654.353	4783
3556	P68403	P68403;A0A0G2K5Q0;F1LS36;F1LS42	309;288;308;308	309	Prkcb	Protein kinase C;Protein kinase C beta type	1	AKIGQGTK	GlyGly (K) NoNewNterm;TMT6plex-Lys126 std	1144.68	3	103.8	0.0015979	382.566	2204
3556	P68403	P68403;A0A0G2K5Q0;F1LS36;F1LS42	315;294;314;314	315	Prkcb	Protein kinase C;Protein kinase C beta type	1	AKIGQGTK	GlyGly (K) NoNewNterm;TMT6plex-Lys126 std	1144.68	3	103.8	0.0015979	382.566	2205
3558	P0CG51	P0CG51;P62982;P62986;Q63429;F1LU69;F1LML2	29;29;29;29;29;29	29	Ubb	Polyubiquitin-B;Ubiquitin;Polyubiquitin-C;Ubiquitin;Ubiquitin-related;Ubiquitin-40S ribosomal protein S27a;Ubiquitin;40S ribosomal protein S27a;Ubiquitin-60S ribosomal protein L40;Ubiquitin;60S ribosomal protein L40	1	AKIQDKEGIPPDQQR	GlyGly (K) NoNewNterm	1835.95	3;4	65.421	0.0065851	459.99452;612.99027	2022
3558	P0CG51	P0CG51;P62982;P62986;Q63429;F1LU69;F1LML2	33;33;33;33;33;33	33	Ubb	Polyubiquitin-B;Ubiquitin;Polyubiquitin-C;Ubiquitin;Ubiquitin-related;Ubiquitin-40S ribosomal protein S27a;Ubiquitin;40S ribosomal protein S27a;Ubiquitin-60S ribosomal protein L40;Ubiquitin;60S ribosomal protein L40	1	AKIQDKEGIPPDQQR	GlyGly (K) NoNewNterm	1835.95	3;4	65.421	0.0065851	459.99452;612.99027	2023
3559	P0CG51	P0CG51;P62982;P62986;Q63429;F1LU69;F1LML2	29;29;29;29;29;29	29	Ubb	Polyubiquitin-B;Ubiquitin;Polyubiquitin-C;Ubiquitin;Ubiquitin-related;Ubiquitin-40S ribosomal protein S27a;Ubiquitin;40S ribosomal protein S27a;Ubiquitin-60S ribosomal protein L40;Ubiquitin;60S ribosomal protein L40	1	AKIQDKEGIPPDQQR	2 GlyGly (K) NoNewNterm	1949.99	3;4	117.48	5.6828e-17	488.50525;651.00458	2022
3559	P0CG51	P0CG51;P62982;P62986;Q63429;F1LU69;F1LML2	33;33;33;33;33;33	33	Ubb	Polyubiquitin-B;Ubiquitin;Polyubiquitin-C;Ubiquitin;Ubiquitin-related;Ubiquitin-40S ribosomal protein S27a;Ubiquitin;40S ribosomal protein S27a;Ubiquitin-60S ribosomal protein L40;Ubiquitin;60S ribosomal protein L40	1	AKIQDKEGIPPDQQR	2 GlyGly (K) NoNewNterm	1949.99	3;4	117.48	5.6828e-17	488.50525;651.00458	2023
3560	P0CG51	P0CG51;P62982;P62986;Q63429;F1LU69;F1LML2	29;29;29;29;29;29	29	Ubb	Polyubiquitin-B;Ubiquitin;Polyubiquitin-C;Ubiquitin;Ubiquitin-related;Ubiquitin-40S ribosomal protein S27a;Ubiquitin;40S ribosomal protein S27a;Ubiquitin-60S ribosomal protein L40;Ubiquitin;60S ribosomal protein L40	1	AKIQDKEGIPPDQQR	GlyGly (K) NoNewNterm;TMT6plex-Lys126 std	2065.11	3;4	135.81	5.2749e-21	517.28525;689.37791	2022
3560	P0CG51	P0CG51;P62982;P62986;Q63429;F1LU69;F1LML2	33;33;33;33;33;33	33	Ubb	Polyubiquitin-B;Ubiquitin;Polyubiquitin-C;Ubiquitin;Ubiquitin-related;Ubiquitin-40S ribosomal protein S27a;Ubiquitin;40S ribosomal protein S27a;Ubiquitin-60S ribosomal protein L40;Ubiquitin;60S ribosomal protein L40	1	AKIQDKEGIPPDQQR	GlyGly (K) NoNewNterm;TMT6plex-Lys126 std	2065.11	3;4	135.81	5.2749e-21	517.28525;689.37791	2023
3562	G3V9A3	G3V9A3;Q5EBB0	11;11	11	Sfn		1	AKLAEQAER	GlyGly (K) NoNewNterm	1128.59	2;3	154.01	1.1141e-16	377.20352;565.30164	2843
3562	P35213	P35213	13	13	Ywhab	14-3-3 protein beta/alpha;14-3-3 protein beta/alpha, N-terminally processed	1	AKLAEQAER	GlyGly (K) NoNewNterm	1128.59	2;3	154.01	1.1141e-16	377.20352;565.30164	3945
3562	P63102	P63102;A0A0G2JV65	11;22	11	Ywhaz	14-3-3 protein zeta/delta	1	AKLAEQAER	GlyGly (K) NoNewNterm	1128.59	2;3	154.01	1.1141e-16	377.20352;565.30164	4382
3562	P68255	P68255	11	11	Ywhaq	14-3-3 protein theta	1	AKLAEQAER	GlyGly (K) NoNewNterm	1128.59	2;3	154.01	1.1141e-16	377.20352;565.30164	4435
3563	D4A781	D4A781;M0RB74	800;521	800	Ipo5		0.999855	AKLEEHFK	GlyGly (K) NoNewNterm;TMT6plex-Lys126 std	1343.74	4	40.432	0.026249	336.942	1807
3564	P05696	P05696;F1LS98;F1M2P8	309;309;309	309	Prkca	Protein kinase C alpha type;Protein kinase C	0.999999	AKLGPAGNK	GlyGly (K) NoNewNterm;TMT6plex-Lys126 std	1197.7	3	65.224	0.0093809	400.242	2231
3565	P62882	P62882;M0RAX4;D3ZZ54	32;32;32	32	Gnb5	Guanine nucleotide-binding protein subunit beta-5	1	AKLHDVELHQVAER	GlyGly (K) NoNewNterm	1757.92	4	44.132	0.0096818	440.487	1664
3569	P34926	P34926;G3V7U2;A0A0G2K5C6	2585;2587;2825	2585	Map1a	Microtubule-associated protein 1A;MAP1A heavy chain;MAP1 light chain LC2	1	AKPASPAR	GlyGly (K) NoNewNterm	910.498	3	48.283	0.012934	304.507	655
3575	P53534	P53534;G3V6Y6	3;3	3	Pygb	Alpha-1,4 glucan phosphorylase;Glycogen phosphorylase, brain form	1	AKPLTDSER	Acetyl (Protein N-term);GlyGly (K) NoNewNterm	1171.58	2	48.794	0.00418	586.799	2670
3578	Q63560	Q63560;F1LQZ9	495;495	495	Map6	Microtubule-associated protein 6	0.999593	AKPQYKPPDDK	GlyGly (K) NoNewNterm;2 TMT6plex-Lys126 std	1858.04	4	71.555	0.0012901	465.516	5011
3578	Q63560	Q63560;F1LQZ9	499;499	499	Map6	Microtubule-associated protein 6	0.99731	AKPQYKPPDDK	GlyGly (K) NoNewNterm;2 TMT6plex-Lys126 std	1858.04	4	71.555	0.0012901	465.516	5012
3585	F1LXC7	F1LXC7	714	714	LOC100362814		1	AKPVQGFDYAK	GlyGly (K) NoNewNterm;TMT6plex-Lys126 std	1565.84	3	80.979	0.00097253	522.954	2304
3585	F1LXC7	F1LXC7	723	723	LOC100362814		0.999917	AKPVQGFDYAK	GlyGly (K) NoNewNterm;TMT6plex-Lys126 std	1565.84	3	80.979	0.00097253	522.954	2305
3586	F1LXC7	F1LXC7	714	714	LOC100362814		1	AKPVQGFDYAKQHLGQQGADEEVIPVTQETVVLPIPVR	GlyGly (K) NoNewNterm;TMT6plex-Lys126 std	4499.4	5	183.47	8.8174e-77	900.888	2304
3586	F1LXC7	F1LXC7	723	723	LOC100362814		0.999917	AKPVQGFDYAKQHLGQQGADEEVIPVTQETVVLPIPVR	GlyGly (K) NoNewNterm;TMT6plex-Lys126 std	4499.4	5	183.47	8.8174e-77	900.888	2305
3589	P54757	P54757;D3ZBZ7;D3ZCV9;F1M7W0	629;515;517;629	629	Epha5	Receptor protein-tyrosine kinase;Ephrin type-A receptor 5	1	AKQDPEEEK	GlyGly (K) NoNewNterm;TMT6plex-Lys126 std	1415.71	3	80.231	0.00096114	472.91	1304
3590	P63003	P63003;A0A0G2JZT6	112;109	112	Tle5	Amino-terminal enhancer of split	1	AKQVTAPELNSIIR	GlyGly (K) NoNewNterm	1652.92	3	80.706	9.2307e-05	551.981	414
3591	O88989	O88989	164	164	Mdh1	Malate dehydrogenase, cytoplasmic	0.999998	AKSQIALK	GlyGly (K) NoNewNterm;TMT6plex-Lys126 std	1200.74	3	58.596	0.017947	401.254	3194
3592	Q9JI66	Q9JI66;A0A0H2UHB7	335;340	335	Slc4a4	Electrogenic sodium bicarbonate cotransporter 1	1	AKSYHEIGR	GlyGly (K) NoNewNterm	1173.59	3	42.19	0.025111	392.204	944
3593	P21818	P21818	3	3	Stmn2	Stathmin-2	0.999993	AKTAMAYK	Acetyl (Protein N-term);Oxidation (M);GlyGly (K) NoNewNterm;TMT6plex-Lys126 std	1283.67	2	56.011	0.0058265	642.845	3810
3594	P21818	P21818	3	3	Stmn2	Stathmin-2	0.999993	AKTAMAYK	Acetyl (Protein N-term);GlyGly (K) NoNewNterm;TMT6plex-Lys126 std	1267.68	2	41.979	0.025002	634.847	3810
3595	P12785	P12785	2443	2443	Fasn	Fatty acid synthase;[Acyl-carrier-protein] S-acetyltransferase;[Acyl-carrier-protein] S-malonyltransferase;3-oxoacyl-[acyl-carrier-protein] synthase;3-oxoacyl-[acyl-carrier-protein] reductase;3-hydroxyacyl-[acyl-carrier-protein] dehydratase;Enoyl-[acyl-carrier-protein] reductase;Oleoyl-[acyl-carrier-protein] hydrolase	1	AKTGGTYGEDLGADYNLSQVCDGK	GlyGly (K) NoNewNterm;TMT6plex-Lys126 std	2861.33	3	164.27	1.627e-60	954.785	3589
3596	F1LTE0	F1LTE0;A0A0G2K9J0	943;1017	943	Tanc2		1	AKVDHLDK	GlyGly (K) NoNewNterm;TMT6plex-Lys126 std	1267.71	3;4	85.958	0.00249	317.93446;423.57686	854
3597	P12785	P12785	2432	2432	Fasn	Fatty acid synthase;[Acyl-carrier-protein] S-acetyltransferase;[Acyl-carrier-protein] S-malonyltransferase;3-oxoacyl-[acyl-carrier-protein] synthase;3-oxoacyl-[acyl-carrier-protein] reductase;3-hydroxyacyl-[acyl-carrier-protein] dehydratase;Enoyl-[acyl-carrier-protein] reductase;Oleoyl-[acyl-carrier-protein] hydrolase	1	AKYHGNVILLR	GlyGly (K) NoNewNterm	1396.79	4	41.283	0.023117	350.206	3586
3598	D4A383	D4A383	508	508	Ttyh3	Protein tweety homolog	1	AKYLATSQPR	GlyGly (K) NoNewNterm	1247.66	3	64.82	0.0011549	416.895	1738
3601	P62142	P62142	303	303	Ppp1cb	Serine/threonine-protein phosphatase PP1-beta catalytic subunit	1	AKYQYGGLNSGR	GlyGly (K) NoNewNterm	1426.7	3	41.295	0.020594	476.572	4257
3602	D3ZDX5	D3ZDX5	1717	1717	Plxnb1		1	AKYTLNDNR	GlyGly (K) NoNewNterm	1207.59	3	49.06	0.0095097	403.539	1380
3604	P06349	P06349;P15865;A0A0G2K654;M0R7B4	77;75;75;76	77	H1	Histone H1.4;Histone H1t	1	ALAAAGYDVEKNNSR	GlyGly (K) NoNewNterm	1691.82	3	84.468	3.9957e-05	564.948	2976
3609	P19627	P19627	92	92	Gnaz	Guanine nucleotide-binding protein G(z) subunit alpha	1	ALAALKIDFHNPDR	GlyGly (K) NoNewNterm	1693.89	4	98.531	8.0036e-08	424.48	3757
3670	D3ZTF0	D3ZTF0	150	150	Ajm1		1	ALANELHPIKLQPQR	GlyGly (K) NoNewNterm	1841.03	4	125.53	1.3404e-18	461.264	1567
3680	Q9EQH5	Q9EQH5;Q9Z2F5;A0A0H2UI20;F7FG31	286;269;268;280	286	Ctbp2	C-terminal-binding protein 1;C-terminal-binding protein 2	1	ALAQALKEGR	GlyGly (K) NoNewNterm	1169.65	3	60.434	0.0028225	390.891	1006
3703	Q9QWN8	Q9QWN8;A0A0G2JZY6;A0A0G2K677;G3V6S0;F1MA36;A0A0G2K8W9	291;241;296;288;291;288	291	Sptbn2	Spectrin beta chain, non-erythrocytic 2	1	ALAVEGKR	GlyGly (K) NoNewNterm	956.54	3	76.774	0.0073637	319.854	700
3729	P04775	P04775;A0A0G2K207;F1M9G9	1040;1040;1040	1040	Scn2a	Sodium channel protein type 2 subunit alpha	1	ALDEIKPLEDLNNK	GlyGly (K) NoNewNterm;TMT6plex-Lys126 std	1954.06	3	136.93	2.3385e-24	652.36	2524
3729	P04775	P04775;A0A0G2K207;F1M9G9	1048;1048;1048	1048	Scn2a	Sodium channel protein type 2 subunit alpha	0.941231	ALDEIKPLEDLNNK	GlyGly (K) NoNewNterm;TMT6plex-Lys126 std	1954.06	3	136.93	2.3385e-24	652.36	2525
3731	P04775	P04775;A0A0G2K207;F1M9G9	1040;1040;1040	1040	Scn2a	Sodium channel protein type 2 subunit alpha	1	ALDEIKPLEDLNNKK	GlyGly (K) NoNewNterm;2 TMT6plex-Lys126 std	2311.32	4	137.46	1.1515e-29	578.836	2524
3731	P04775	P04775;A0A0G2K207;F1M9G9	1048;1048;1048	1048	Scn2a	Sodium channel protein type 2 subunit alpha	0.941231	ALDEIKPLEDLNNKK	GlyGly (K) NoNewNterm;2 TMT6plex-Lys126 std	2311.32	4	137.46	1.1515e-29	578.836	2525
3738	D4A133	D4A133	467	467	Atp6v1a		1	ALDEYYDKHFTEFVPLR	GlyGly (K) NoNewNterm	2256.09	4	93.424	1.1125e-07	565.029	1708
3818	Q3ZAU6	Q3ZAU6	399	399	Rnf14		0.999809	ALEEMESKDWLEK	GlyGly (K) NoNewNterm;TMT6plex-Lys126 std	1949.96	3	73.466	0.001361	650.994	4634
3818	Q3ZAU6	Q3ZAU6	404	404	Rnf14		0.999981	ALEEMESKDWLEK	GlyGly (K) NoNewNterm;TMT6plex-Lys126 std	1949.96	3	73.466	0.001361	650.994	4635
3834	B1WC02	B1WC02	331	331	Ctps1	CTP synthase	0.989559	ALEHSALAINHKLEIK	GlyGly (K) NoNewNterm;TMT6plex-Lys126 std	2129.22	5	42.242	0.02196	426.85	1136
3845	Q8VIL3	Q8VIL3	205	205	Zwint	ZW10 interactor	1	ALEKLDGSHQELETLK	GlyGly (K) NoNewNterm;TMT6plex-Lys126 std	2153.15	4	73.983	0.00011821	539.296	5373
3845	Q8VIL3	Q8VIL3	217	217	Zwint	ZW10 interactor	1	ALEKLDGSHQELETLK	GlyGly (K) NoNewNterm;TMT6plex-Lys126 std	2153.15	4	73.983	0.00011821	539.296	5374
3846	A0A0G2K9A9	A0A0G2K9A9;D3ZT20	210;210	210	Fbxo41		1	ALEKLEVDR	GlyGly (K) NoNewNterm	1185.64	3	82.749	0.00054887	396.219	846
3856	Q9QVC8	Q9QVC8	354	354	Fkbp4	Peptidyl-prolyl cis-trans isomerase FKBP4;Peptidyl-prolyl cis-trans isomerase FKBP4, N-terminally processed	1	ALELDSNNEKGLFR	GlyGly (K) NoNewNterm	1718.86	3	60.628	0.0010745	573.96	5509
3904	P10362	P10362;G3V7X2	64;64	64	Scg2	Secretogranin-2;Secretoneurin;Manserin	1	ALEYIEKLR	GlyGly (K) NoNewNterm	1247.69	3	117.89	1.2177e-07	416.903	3500
3905	P19328	P19328	128	128	Adra2b	Alpha-2B adrenergic receptor	1	ALEYNSKR	GlyGly (K) NoNewNterm	1093.55	3	70.919	0.0095513	365.524	3750
3913	P31016	P31016;Q62696;A0A0G2K1M2;A0A0G2K7F5;F1LNM0	441;593;594;440;593	441	Dlg4	Disks large homolog 1;Disks large homolog 4	0.999718	ALFDYDKTK	GlyGly (K) NoNewNterm;TMT6plex-Lys126 std	1442.76	3	99.136	0.00013413	481.928	518
3915	P31016	P31016;Q62696;A0A0G2K1M2;A0A0G2K7F5;F1LNM0	441;593;594;440;593	441	Dlg4	Disks large homolog 1;Disks large homolog 4	0.999718	ALFDYDKTK	GlyGly (K) NoNewNterm	1213.6	3	61.65	0.0025835	405.54	518
3919	D4A5I9	D4A5I9	629	629	Myo6		0.999971	ALFESSTNNNKDTK	GlyGly (K) NoNewNterm;TMT6plex-Lys126 std	1910.95	3	145.6	2.6313e-25	637.992	1776
3930	D4AE88	D4AE88;A0A0G2K8J8	299;299	299	Fam120b		0.999973	ALFYKGVTSYLLPGQK	GlyGly (K) NoNewNterm;TMT6plex-Lys126 std	2127.19	3	56.599	0.0013897	710.072	816
3971	P16970	P16970	38	38	Abcd3	ATP-binding cassette sub-family D member 3	0.921083	ALGLHGKK	GlyGly (K) NoNewNterm;TMT6plex-Lys126 std	1165.71	3;4	88.029	0.0023182	292.43563;389.57842	3720
3987	Q64119	Q64119;A0A0G2JWE1;A0A0G2K6J5;B2GV99;D3ZHA7	50;50;50;50;106	50	Myl6	Myosin light polypeptide 6	0.999998	ALGQNPTNAEVLKVLGNPK	GlyGly (K) NoNewNterm;TMT6plex-Lys126 std	2305.3	3	119.4	8.2397e-10	769.439	708
4010	Q9JJM9	Q9JJM9;D3ZDH8;D3ZT07	181;190;181	181	Septin5	Septin-5	1	ALHEKVNIVPLIAK	GlyGly (K) NoNewNterm;TMT6plex-Lys126 std	1887.15	3;4	82.34	5.5706e-05	472.79499;630.05756	1357
4010	Q9JJM9	Q9JJM9;D3ZDH8;D3ZT07	190;199;190	190	Septin5	Septin-5	1	ALHEKVNIVPLIAK	GlyGly (K) NoNewNterm;TMT6plex-Lys126 std	1887.15	3;4	82.34	5.5706e-05	472.79499;630.05756	1358
4037	Q9QYL8	Q9QYL8	108	108	Lypla2	Acyl-protein thioesterase 2	1	ALIEHEMKNGIPANR	GlyGly (K) NoNewNterm	1805.92	4	86.772	2.6462e-05	452.487	5537
4041	P97612	P97612	350	350	Faah	Fatty-acid amide hydrolase 1	1	ALIETKQR	GlyGly (K) NoNewNterm	1071.6	3	77.923	0.0021062	358.209	4518
4044	D3ZVQ0	D3ZVQ0	423	423	Usp5	Ubiquitin carboxyl-terminal hydrolase	1	ALIGKGHPEFSTNR	GlyGly (K) NoNewNterm	1639.84	3;4	121.56	5.4277e-18	410.96804;547.62163	1607
4050	P70587	P70587;F1M4K6;A0A0A0MXW8;F1LMG7	418;423;423;423	418	Lrrc7	Leucine-rich repeat-containing protein 7	1	ALIPLQTEAHPETKQR	GlyGly (K) NoNewNterm	1945.04	3;4	127.57	1.3027e-18	487.26681;649.35332	2394
4062	P23565	P23565;G3V8Q2	197;197	197	Ina	Alpha-internexin	1	ALKAQQR	GlyGly (K) NoNewNterm	927.525	3	65.263	0.0071352	310.182	2801
4063	Q63610	Q63610;A0A140TAF0	100;137	100	Tpm3	Tropomyosin alpha-3 chain	1	ALKDEEK	GlyGly (K) NoNewNterm;TMT6plex-Lys126 std	1174.64	3	120.65	0.0042238	392.554	1035
4065	Q03351	Q03351	575	575	Ntrk3	NT-3 growth factor receptor	1	ALKDPTLAAR	GlyGly (K) NoNewNterm	1168.66	3	51.436	0.008206	390.559	4550
4067	P97536	P97536	667	667	Cand1	Cullin-associated NEDD8-dissociated protein 1	1	ALKLGTLSALDILIK	GlyGly (K) NoNewNterm;TMT6plex-Lys126 std	1911.2	3	94.717	4.4258e-05	638.073	4505
4068	A0A0G2K0P1	A0A0G2K0P1;D3ZWA5	478;433	478	Kifap3		0.936551	ALKLKDPLLMK	GlyGly (K) NoNewNterm;2 TMT6plex-Lys126 std	1841.16	4	54.776	0.0093067	461.297	472
4069	Q5Y986	Q5Y986	408	408	Rxfp3		1	ALKNLLWR	GlyGly (K) NoNewNterm	1126.66	3	58.917	0.0049337	376.561	4934
4072	D3ZQY4	D3ZQY4	1949	1949	Fryl		1	ALKQPLSANTLSDVLSR	GlyGly (K) NoNewNterm	1926.05	3	73.464	4.0983e-05	643.025	1542
4073	P51111	P51111;G3V9P7	1405;1415	1405	Htt	Huntingtin	1	ALKQYTTTTSVQLQK	GlyGly (K) NoNewNterm;TMT6plex-Lys126 std	2052.14	3	112.42	2.6747e-11	685.055	2872
4074	P47727	P47727;A0A0G2JSV2;A0A0G2K658;M0R3X6	148;148;200;148	148	Cbr1	Carbonyl reductase [NADPH] 1	1	ALKSCSPELQQK	GlyGly (K) NoNewNterm;TMT6plex-Lys126 std	1730.92	3	78.903	0.00054705	577.98	108
4075	Q68A21	Q68A21;A0A0G2JUX5;F1LPS8	123;125;127	123	Purb	Transcriptional activator protein Pur-beta	1	ALKSEFLVR	GlyGly (K) NoNewNterm	1175.67	3	40.502	0.029327	392.896	210
4076	P41542	P41542	47	47	Uso1	General vesicular transport factor p115	1	ALKSLSK	GlyGly (K) NoNewNterm;TMT6plex-Lys126 std	1088.68	3	79.469	0.014924	363.899	3994
4077	O88506	O88506;A0A0G2K007	523;475	523	Stk39	STE20/SPS1-related proline-alanine-rich protein kinase	0.999994	ALKTLTFK	GlyGly (K) NoNewNterm;TMT6plex-Lys126 std	1263.78	3	69.598	0.0076292	422.266	3167
4095	M0R919	M0R919	143	143	Vbp1		1	ALLEKNLATAAR	GlyGly (K) NoNewNterm	1383.78	3	55.98	0.0032315	462.268	2995
4103	Q9ERH3	Q9ERH3	72	72	Wdr7	WD repeat-containing protein 7	0.9895	ALLFGHTAAITCLSKACASGDK	GlyGly (K) NoNewNterm;TMT6plex-Lys126 std	2634.35	4	57.366	0.00071856	659.594	5442
4108	P0C0T0	P0C0T0	159	159	Litaf	Lipopolysaccharide-induced tumor necrosis factor-alpha factor homolog	1	ALLGTYKR	GlyGly (K) NoNewNterm	1034.59	3	77.674	0.0070275	345.87	3474
4127	D3ZTK0	D3ZTK0	94	94	Ttc9b		1	ALLQLKAAQGAR	GlyGly (K) NoNewNterm	1352.79	3	73.781	0.00024356	451.937	1576
4172	O70511	O70511;A0A0G2JZ56;A0A0G2K6R9;A0A0G2KAS9;D3Z9Z0;F1LM42;F1M5N3;F1M9N9;A0A0G2K0J3;A0A0G2K1Q7;A0A0G2K1R9;A0A0G2K4D0;D4A4Q9;F1LZM2	417;385;407;407;320;380;385;380;417;371;379;373;419;380	417	Ank3	Ankyrin-3	0.87821	ALNGFTPLHIACKK	GlyGly (K) NoNewNterm;TMT6plex-Lys126 std	1912.06	4	70.622	0.00084408	479.021	361
4192	P15385	P15385;G3V6L7	292;291	292	Kcna4	Potassium voltage-gated channel subfamily A member 4	0.924304	ALPENEFKK	GlyGly (K) NoNewNterm;TMT6plex-Lys126 std	1417.78	3	66.435	0.0030419	473.6	2626
4194	Q6JAM9	Q6JAM9	158	158	Tmem35a	Transmembrane protein 35	1	ALPESAEEQPSLYEKAPQGK	GlyGly (K) NoNewNterm;TMT6plex-Lys126 std	2514.28	3	159.88	4.0647e-28	839.101	5199
4194	Q6JAM9	Q6JAM9	163	163	Tmem35a	Transmembrane protein 35	0.999806	ALPESAEEQPSLYEKAPQGK	GlyGly (K) NoNewNterm;TMT6plex-Lys126 std	2514.28	3	159.88	4.0647e-28	839.101	5200
4197	P25113	P25113	176	176	Pgam1	Phosphoglycerate mutase 1	0.992679	ALPFWNEEIVPQIKEGK	GlyGly (K) NoNewNterm;TMT6plex-Lys126 std	2340.27	3	87.932	4.8353e-06	781.097	3833
4197	P25113	P25113	179	179	Pgam1	Phosphoglycerate mutase 1	0.540898	ALPFWNEEIVPQIKEGK	GlyGly (K) NoNewNterm;TMT6plex-Lys126 std	2340.27	3	87.932	4.8353e-06	781.097	3834
4198	P25113	P25113	176	176	Pgam1	Phosphoglycerate mutase 1	0.992679	ALPFWNEEIVPQIKEGK	GlyGly (K) NoNewNterm	2111.11	3	71.692	4.8501e-05	704.709	3833
4198	P25113	P25113	179	179	Pgam1	Phosphoglycerate mutase 1	0.540898	ALPFWNEEIVPQIKEGK	GlyGly (K) NoNewNterm	2111.11	3	71.692	4.8501e-05	704.709	3834
4199	P04906	P04906	128	128	Gstp1	Glutathione S-transferase P	1	ALPGHLKPFETLLSQNQGGK	GlyGly (K) NoNewNterm;TMT6plex-Lys126 std	2477.36	4	136.34	8.5983e-14	620.347	3269
4201	Q6JAM9	Q6JAM9	55	55	Tmem35a	Transmembrane protein 35	0.928794	ALPLLKK	GlyGly (K) NoNewNterm;TMT6plex-Lys126 std	1124.75	3	62.842	0.028855	375.923	5201
4224	P05065	P05065;Q6AY07	312;312	312	Aldoa	Fructose-bisphosphate aldolase A;Fructose-bisphosphate aldolase	0.999997	ALQASALKAWGGK	GlyGly (K) NoNewNterm;TMT6plex-Lys126 std	1642.94	3	113.77	4.01e-12	548.653	3272
4247	Q9R080	Q9R080;G3V9X2	90;90	90	Gpsm1	G-protein-signaling modulator 1	1	ALQFHKHDLLLAR	GlyGly (K) NoNewNterm	1674.93	4;5	70.628	0.00039288	419.74023;335.99364	2893
4249	A0A0G2JZY6	A0A0G2JZY6;A0A0G2K677;G3V6S0;A0A140UHX6;A0A0G2K8W9	77;132;124;124;124	77	Sptbn1		1	ALQFLKEQR	GlyGly (K) NoNewNterm	1245.68	3	74.173	0.0013494	416.235	701
4288	P12785	P12785	1152	1152	Fasn	Fatty acid synthase;[Acyl-carrier-protein] S-acetyltransferase;[Acyl-carrier-protein] S-malonyltransferase;3-oxoacyl-[acyl-carrier-protein] synthase;3-oxoacyl-[acyl-carrier-protein] reductase;3-hydroxyacyl-[acyl-carrier-protein] dehydratase;Enoyl-[acyl-carrier-protein] reductase;Oleoyl-[acyl-carrier-protein] hydrolase	1	ALQTKATQQGLK	GlyGly (K) NoNewNterm;TMT6plex-Lys126 std	1628.94	3	107.85	1.7418e-07	543.988	3590
4288	P12785	P12785	1159	1159	Fasn	Fatty acid synthase;[Acyl-carrier-protein] S-acetyltransferase;[Acyl-carrier-protein] S-malonyltransferase;3-oxoacyl-[acyl-carrier-protein] synthase;3-oxoacyl-[acyl-carrier-protein] reductase;3-hydroxyacyl-[acyl-carrier-protein] dehydratase;Enoyl-[acyl-carrier-protein] reductase;Oleoyl-[acyl-carrier-protein] hydrolase	1	ALQTKATQQGLK	GlyGly (K) NoNewNterm;TMT6plex-Lys126 std	1628.94	3	107.85	1.7418e-07	543.988	3591
4292	B2RYA8	B2RYA8;D4ABC2	34;34	34	Dnajb2		0.999997	ALQWHPDKNPDNK	GlyGly (K) NoNewNterm;TMT6plex-Lys126 std	1904.97	4	90.731	2.2849e-05	477.25	1178
4294	B2RYA8	B2RYA8;D4ABC2	34;34	34	Dnajb2		0.999997	ALQWHPDKNPDNKEFAEK	GlyGly (K) NoNewNterm;2 TMT6plex-Lys126 std	2738.42	5	152.71	1.5307e-22	548.691	1178
4307	Q6PCU2	Q6PCU2;G3V7L8	10;10	10	Atp6v1e1	V-type proton ATPase subunit E 1	0.999985	ALSDADVQKQIK	Acetyl (Protein N-term);GlyGly (K) NoNewNterm;TMT6plex-Lys126 std	1699.93	2	102.61	1.0752e-21	850.973	2720
4307	Q6PCU2	Q6PCU2;G3V7L8	13;13	13	Atp6v1e1	V-type proton ATPase subunit E 1	0.578733	ALSDADVQKQIK	Acetyl (Protein N-term);GlyGly (K) NoNewNterm;TMT6plex-Lys126 std	1699.93	2	102.61	1.0752e-21	850.973	2721
4308	Q6PCU2	Q6PCU2;G3V7L8	10;10	10	Atp6v1e1	V-type proton ATPase subunit E 1	0.999985	ALSDADVQKQIK	Acetyl (Protein N-term);GlyGly (K) NoNewNterm	1470.77	2	48.64	0.0031688	736.391	2720
4308	Q6PCU2	Q6PCU2;G3V7L8	13;13	13	Atp6v1e1	V-type proton ATPase subunit E 1	0.578733	ALSDADVQKQIK	Acetyl (Protein N-term);GlyGly (K) NoNewNterm	1470.77	2	48.64	0.0031688	736.391	2721
4314	Q5U2P1	Q5U2P1	806	806	Cnnm2	Metal transporter CNNM2	1	ALSDLQFVKISR	GlyGly (K) NoNewNterm	1489.83	3	55.291	0.0037027	497.616	4845
4322	A0A0G2K4Y7	A0A0G2K4Y7;A0A0G2K9S4;A0A0G2K9X3	1232;1101;1224	1232	Myo5a		1	ALSEKSAPEVTAPGAPAYR	GlyGly (K) NoNewNterm	2028.03	3	137.44	2.3024e-21	677.016	636
4326	D4A758	D4A758	182	182	Lrrc8b		0.999041	ALSETVAEQSVRPLKLSK	GlyGly (K) NoNewNterm;TMT6plex-Lys126 std	2298.31	4	164.62	1.4659e-40	575.585	1805
4360	P10111	P10111;A0A0G2K1P0;A0A0G2K2E4	44;47;44	44	Ppia	Peptidyl-prolyl cis-trans isomerase A;Peptidyl-prolyl cis-trans isomerase A, N-terminally processed	1	ALSTGEKGFGYK	GlyGly (K) NoNewNterm;TMT6plex-Lys126 std	1599.85	3	137.89	4.1507e-21	534.289	3494
4360	P10111	P10111;A0A0G2K1P0;M0RCZ9;A0A0G2K2E4	49;52;49;49	49	Ppia	Peptidyl-prolyl cis-trans isomerase A;Peptidyl-prolyl cis-trans isomerase A, N-terminally processed;Peptidyl-prolyl cis-trans isomerase	1	ALSTGEKGFGYK	GlyGly (K) NoNewNterm;TMT6plex-Lys126 std	1599.85	3	137.89	4.1507e-21	534.289	3495
4384	P51111	P51111;G3V9P7	784;794	784	Htt	Huntingtin	0.992422	ALTGNTFSLVDCIPLLQKTLK	GlyGly (K) NoNewNterm;TMT6plex-Lys126 std	2674.49	3	102.98	2.8056e-05	892.505	2873
4386	Q6TXE7	Q6TXE7	334	334			0.989912	ALTLKTK	GlyGly (K) NoNewNterm;TMT6plex-Lys126 std	1116.71	3	81.635	0.018817	373.243	5258
4389	P23363	P23363;A0A0G2K624;A0A0H2UI28	225;233;338	225	Bdnf	Brain-derived neurotrophic factor	0.926467	ALTMDSKK	Oxidation (M);GlyGly (K) NoNewNterm;TMT6plex-Lys126 std	1251.67	3	59.8	0.024683	418.23	682
4390	P23363	P23363;A0A0G2K624;A0A0H2UI28	225;233;338	225	Bdnf	Brain-derived neurotrophic factor	0.926467	ALTMDSKK	GlyGly (K) NoNewNterm;TMT6plex-Lys126 std	1235.67	3	82.452	0.0035851	412.899	682
4399	P18280	P18280;A0A0G2JXV7;A0A0G2JVQ7	234;247;247	234	Ntf3	Neurotrophin-3	1	ALTSENNKLVGWR	GlyGly (K) NoNewNterm	1600.83	3	85.522	1.4971e-05	534.618	242
4407	Q4QRB4	Q4QRB4;Q6P9T8;B4F7C2;G3V7C6;Q4QQV0	297;297;297;400;297	297	Tubb3	Tubulin beta-4B chain;Tubulin beta-3 chain	1	ALTVPELTQQMFDAKNMMAACDPR	2 Oxidation (M);GlyGly (K) NoNewNterm	2883.3	3;4	124.86	5.2643e-10	721.83287;962.10806	1221
4408	Q4QRB4	Q4QRB4;Q6P9T8;B4F7C2;G3V7C6;Q4QQV0	297;297;297;400;297	297	Tubb3	Tubulin beta-4B chain;Tubulin beta-3 chain	1	ALTVPELTQQMFDAKNMMAACDPR	Oxidation (M);GlyGly (K) NoNewNterm	2867.31	3;4	125.45	1.7839e-10	717.83414;956.77642	1221
4409	Q4QRB4	Q4QRB4;Q6P9T8;B4F7C2;G3V7C6;Q4QQV0	297;297;297;400;297	297	Tubb3	Tubulin beta-4B chain;Tubulin beta-3 chain	1	ALTVPELTQQMFDAKNMMAACDPR	GlyGly (K) NoNewNterm	2851.31	3;4	130.71	7.8828e-14	951.44478;713.83541	1221
4412	P85108	P85108;Q3KRE8	297;297	297	Tubb2a	Tubulin beta-2A chain;Tubulin beta-2B chain	1	ALTVPELTQQMFDSKNMMAACDPR	3 Oxidation (M);GlyGly (K) NoNewNterm	2915.29	3;4	77.847	4.8166e-06	729.83032;972.77134	4498
4413	P85108	P85108;Q3KRE8	297;297	297	Tubb2a	Tubulin beta-2A chain;Tubulin beta-2B chain	1	ALTVPELTQQMFDSKNMMAACDPR	2 Oxidation (M);GlyGly (K) NoNewNterm	2899.3	3;4	109.11	1.6546e-06	725.83159;967.4397	4498
4414	P85108	P85108;Q3KRE8	297;297	297	Tubb2a	Tubulin beta-2A chain;Tubulin beta-2B chain	1	ALTVPELTQQMFDSKNMMAACDPR	Oxidation (M);GlyGly (K) NoNewNterm	2883.3	3;4	130.09	7.6861e-14		4498
4415	P85108	P85108;Q3KRE8	297;297	297	Tubb2a	Tubulin beta-2A chain;Tubulin beta-2B chain	1	ALTVPELTQQMFDSKNMMAACDPR	GlyGly (K) NoNewNterm	2867.31	3;4	129.32	8.9888e-14		4498
4417	P69897	P69897	297	297	Tubb5	Tubulin beta-5 chain	1	ALTVPELTQQVFDAKNMMAACDPR	2 Oxidation (M);GlyGly (K) NoNewNterm	2851.33	3;4	64.203	1.5268e-08	713.83985;951.4507	4452
4418	P69897	P69897	297	297	Tubb5	Tubulin beta-5 chain	1	ALTVPELTQQVFDAKNMMAACDPR	Oxidation (M);GlyGly (K) NoNewNterm	2835.34	3;4	129.85	7.9413e-14	946.11907;709.84112	4452
4419	P69897	P69897	297	297	Tubb5	Tubulin beta-5 chain	1	ALTVPELTQQVFDAKNMMAACDPR	GlyGly (K) NoNewNterm	2819.34	3;4	165.66	4.9519e-38	705.84239;940.78743	4452
4433	O08873	O08873;A0A0G2KA27	893;893	893	Madd	MAP kinase-activating death domain protein	0.999991	ALVDQKSSVIK	GlyGly (K) NoNewNterm;TMT6plex-Lys126 std	1529.9	3	91.855	0.0002755	510.973	899
4443	P47858	P47858;A0A0G2KBC7;Q52KS1	727;798;727	727	Pfkm	ATP-dependent 6-phosphofructokinase;ATP-dependent 6-phosphofructokinase, muscle type	1	ALVFQPVTELKDQTDFEHR	GlyGly (K) NoNewNterm	2386.19	4	186.43	1.3125e-65	597.555	4696
4451	Q9QXY2	Q9QXY2	801	801	Srcin1	SRC kinase signaling inhibitor 1	1	ALVLKQLGETLTELK	GlyGly (K) NoNewNterm;TMT6plex-Lys126 std	1998.19	3	102.52	2.9227e-07	667.072	5513
4464	G3V746	G3V746	1426	1426	Grin2b		1	ALVTNKPVVSALHGAVPGR	GlyGly (K) NoNewNterm	1999.13	4	54.764	0.00082119	500.79	2691
4473	F1LQ26	F1LQ26	149	149	Rapgef4		1	ALWEKYR	GlyGly (K) NoNewNterm	1078.56	3	51.572	0.015747	360.526	2137
4526	E9PTX9	E9PTX9	1069	1069	Slc12a2		1	AMATLLSKFR	GlyGly (K) NoNewNterm	1250.68	3	145.17	3.434e-17	417.901	1975
4552	P59215	P59215	98	98	Gnao1	Guanine nucleotide-binding protein G(o) subunit alpha	1	AMDTLGVEYGDKER	Oxidation (M);GlyGly (K) NoNewNterm	1712.77	3	162.93	2.992e-50	571.93	4163
4553	P59215	P59215	98	98	Gnao1	Guanine nucleotide-binding protein G(o) subunit alpha	1	AMDTLGVEYGDKER	GlyGly (K) NoNewNterm	1696.77	3	168.76	9.0949e-51	566.598	4163
4561	P25113	P25113;F1M1Y1	251;183	251	Pgam1	Phosphoglycerate mutase 1	0.997557	AMEAVAAQGKVK	Oxidation (M);GlyGly (K) NoNewNterm;TMT6plex-Lys126 std	1560.85	3	111.63	1.9854e-08	521.29	3835
4561	P25113	P25113;F1M1Y1	253;185	253	Pgam1	Phosphoglycerate mutase 1	0.929361	AMEAVAAQGKVK	Oxidation (M);GlyGly (K) NoNewNterm;TMT6plex-Lys126 std	1560.85	3	111.63	1.9854e-08	521.29	3836
4562	P25113	P25113;F1M1Y1	251;183	251	Pgam1	Phosphoglycerate mutase 1	0.997557	AMEAVAAQGKVK	GlyGly (K) NoNewNterm;TMT6plex-Lys126 std	1544.85	3	131.43	5.4477e-15	515.959	3835
4562	P25113	P25113;F1M1Y1	253;185	253	Pgam1	Phosphoglycerate mutase 1	0.929361	AMEAVAAQGKVK	GlyGly (K) NoNewNterm;TMT6plex-Lys126 std	1544.85	3	131.43	5.4477e-15	515.959	3836
4563	P25113	P25113;F1M1Y1	251;183	251	Pgam1	Phosphoglycerate mutase 1	0.997557	AMEAVAAQGKVK	GlyGly (K) NoNewNterm	1315.69	3	68.355	0.00051056	439.571	3835
4563	P25113	P25113;F1M1Y1	253;185	253	Pgam1	Phosphoglycerate mutase 1	0.929361	AMEAVAAQGKVK	GlyGly (K) NoNewNterm	1315.69	3	68.355	0.00051056	439.571	3836
4585	P97836	P97836;G3V849	374;374	374	Dlgap1	Disks large-associated protein 1	0.9895	AMGDEDSGDSDTSPKPSPKVAAR	Oxidation (M);GlyGly (K) NoNewNterm;TMT6plex-Lys126 std	2676.25	4	89.462	0.00021036	670.07	2742
4595	Q9JHU0	Q9JHU0;A0A0G2K8Y5	338;256	338	Dpysl5	Dihydropyrimidinase-related protein 5	0.999852	AMGKEDFTK	GlyGly (K) NoNewNterm;TMT6plex-Lys126 std	1368.69	3	48.091	0.028585	457.238	5456
4605	O08839	O08839;F1LMX1;D4A4P1;Q5HZA7	80;80;80;80	80	Bin1	Myc box-dependent-interacting protein 1	0.978016	AMHEASKK	GlyGly (K) NoNewNterm;TMT6plex-Lys126 std	1243.65	3;4	110.12	0.00035845	415.55881;311.92093	3078
4606	O08839	O08839;F1LMX1;D4A4P1;Q5HZA7	80;80;80;80	80	Bin1	Myc box-dependent-interacting protein 1	0.978016	AMHEASKK	Oxidation (M);GlyGly (K) NoNewNterm;TMT6plex-Lys126 std	1259.65	3;4	77.072	0.0153	420.89045;315.91965	3078
4607	Q04400	Q04400;G3V9G1	659;659	659	Adcy5	Adenylate cyclase type 5	1	AMIAKMNR	GlyGly (K) NoNewNterm	1047.53	3	40.987	0.027264	350.185	4551
4611	Q8VII6	Q8VII6;A0A0G2K0P8;A0A0G2K7R8	633;633;633	633	Slc44a1	Choline transporter-like protein 1	1	AMKEAGK	Oxidation (M);GlyGly (K) NoNewNterm;TMT6plex-Lys126 std	1092.58	3	44.447	0.027634	365.201	473
4611	Q8VII6	Q8VII6;A0A0G2K0P8;A0A0G2K7R8	637;637;637	637	Slc44a1	Choline transporter-like protein 1	1	AMKEAGK	Oxidation (M);GlyGly (K) NoNewNterm;TMT6plex-Lys126 std	1092.58	3	44.447	0.027634	365.201	474
4612	Q8VII6	Q8VII6;A0A0G2K0P8;A0A0G2K7R8	633;633;633	633	Slc44a1	Choline transporter-like protein 1	1	AMKEAGK	GlyGly (K) NoNewNterm;TMT6plex-Lys126 std	1076.59	3	81.381	0.017958	359.869	473
4612	Q8VII6	Q8VII6;A0A0G2K0P8;A0A0G2K7R8	637;637;637	637	Slc44a1	Choline transporter-like protein 1	1	AMKEAGK	GlyGly (K) NoNewNterm;TMT6plex-Lys126 std	1076.59	3	81.381	0.017958	359.869	474
4619	F1M3W5	F1M3W5	2601	2601	Dmxl2		1	AMLEPENTPFKSR	Oxidation (M);GlyGly (K) NoNewNterm	1648.79	3	51.726	0.0038764	550.603	2366
4621	O88420	O88420;A0A0G2KB93;F1LMH2	440;442;441	440	Scn8a	Sodium channel protein type 8 subunit alpha;Sodium channel protein	0.948322	AMLEQLKK	Oxidation (M);GlyGly (K) NoNewNterm;TMT6plex-Lys126 std	1318.75	3	54.157	0.012984	440.59	3158
4622	O88420	O88420;A0A0G2KB93;F1LMH2	440;442;441	440	Scn8a	Sodium channel protein type 8 subunit alpha;Sodium channel protein	0.948322	AMLEQLKK	GlyGly (K) NoNewNterm;TMT6plex-Lys126 std	1302.75	3	85.064	0.0032562	435.258	3158
4627	G3V8Y8	G3V8Y8	406	406	Hip1		1	AMLQLKGR	GlyGly (K) NoNewNterm	1029.58	3	89.55	0.0014031	344.199	2819
4640	Q6AY41	Q6AY41;A0A0G2JXG3	8;8	8	Tmem30a	Cell cycle control protein 50A	1	AMNYSAKDEVDGGPTGPPGGAAK	Acetyl (Protein N-term);GlyGly (K) NoNewNterm;TMT6plex-Lys126 std	2574.22	3	47.392	2.8206e-05	859.081	298
4640	Q6AY41	Q6AY41;A0A0G2JXG3	24;24	24	Tmem30a	Cell cycle control protein 50A	1	AMNYSAKDEVDGGPTGPPGGAAK	Acetyl (Protein N-term);GlyGly (K) NoNewNterm;TMT6plex-Lys126 std	2574.22	3	47.392	2.8206e-05	859.081	299
4641	Q6AY41	Q6AY41;A0A0G2JXG3	8;8	8	Tmem30a	Cell cycle control protein 50A	1	AMNYSAKDEVDGGPTGPPGGAAK	Acetyl (Protein N-term);Oxidation (M);GlyGly (K) NoNewNterm;TMT6plex-Lys126 std	2590.22	3	41.257	5.2135e-06	864.413	298
4641	Q6AY41	Q6AY41;A0A0G2JXG3	24;24	24	Tmem30a	Cell cycle control protein 50A	1	AMNYSAKDEVDGGPTGPPGGAAK	Acetyl (Protein N-term);Oxidation (M);GlyGly (K) NoNewNterm;TMT6plex-Lys126 std	2590.22	3	41.257	5.2135e-06	864.413	299
4655	Q9JMB5	Q9JMB5	386	386	Adrm1	Proteasomal ubiquitin receptor ADRM1	0.995099	AMQNNAKSDPK	Oxidation (M);GlyGly (K) NoNewNterm;TMT6plex-Lys126 std	1561.77	3	55.806	0.0086209	521.598	5486
4656	Q9JMB5	Q9JMB5	386	386	Adrm1	Proteasomal ubiquitin receptor ADRM1	0.995099	AMQNNAKSDPK	GlyGly (K) NoNewNterm;TMT6plex-Lys126 std	1545.78	3	45.879	0.054094	516.266	5486
4669	P14659	P14659;P63018;M0RCB1;D4A4S3;A0A0G2JUT0;F1LZI1;A0A0G2JVI3;M0R8M9	454;451;446;450;422;451;371;466	454	Hspa2	Heat shock-related 70 kDa protein 2;Heat shock cognate 71 kDa protein	1	AMTKDNNLLGK	Oxidation (M);GlyGly (K) NoNewNterm;TMT6plex-Lys126 std	1562.83	3	83.397	0.00046596	521.95	3649
4669	P63018	P63018;M0RCB1;D4A4S3;F1LZI1;A0A0G2JVI3;M0R8M9	458;453;457;458;378;473	458	Hspa8	Heat shock cognate 71 kDa protein	1	AMTKDNNLLGK	Oxidation (M);GlyGly (K) NoNewNterm;TMT6plex-Lys126 std	1562.83	3	83.397	0.00046596	521.95	4339
4670	P14659	P14659;P63018;M0RCB1;D4A4S3;A0A0G2JUT0;F1LZI1;A0A0G2JVI3;M0R8M9	454;451;446;450;422;451;371;466	454	Hspa2	Heat shock-related 70 kDa protein 2;Heat shock cognate 71 kDa protein	1	AMTKDNNLLGK	GlyGly (K) NoNewNterm;TMT6plex-Lys126 std	1546.83	3	88.596	0.0003591	516.619	3649
4670	P63018	P63018;M0RCB1;D4A4S3;F1LZI1;A0A0G2JVI3;M0R8M9	458;453;457;458;378;473	458	Hspa8	Heat shock cognate 71 kDa protein	1	AMTKDNNLLGK	GlyGly (K) NoNewNterm;TMT6plex-Lys126 std	1546.83	3	88.596	0.0003591	516.619	4339
4720	P31016	P31016	558	558	Dlg4	Disks large homolog 4	1	ANDDLLSEFPDKFGSCVPHTTRPK	GlyGly (K) NoNewNterm;TMT6plex-Lys126 std	3073.51	5	179.58	1.0642e-38	615.71	3887
4727	Q64605	Q64605;A0A0G2K1N1;M0R711;M0RA99	1351;941;1347;941	1351	Ptprs	Protein-tyrosine-phosphatase;Receptor-type tyrosine-protein phosphatase S	1	ANDSLKLSQEYESIDPGQQFTWEHSNLEANKPK	GlyGly (K) NoNewNterm;2 TMT6plex-Lys126 std	4375.18	5	138.52	2.887e-30	876.043	3002
4769	D3ZUY8	D3ZUY8	905	905	Ap2a1		0.947512	ANHPMDAEVTKAK	GlyGly (K) NoNewNterm;TMT6plex-Lys126 std	1753.9	4	49.929	0.0046692	439.482	1597
4795	P11915	P11915;A0A0G2KAC1;F1LQ55	438;438;438	438	Scp2	Non-specific lipid-transfer protein	0.999986	ANLIFKEIEK	GlyGly (K) NoNewNterm;TMT6plex-Lys126 std	1546.89	3	90.05	0.00061154	516.638	2140
4805	A0A0G2JUU7	A0A0G2JUU7;D3ZMR7	280;280	280	Tubgcp3		1	ANLSKSLR	GlyGly (K) NoNewNterm	1001.56	3	76.064	0.0023171	334.861	205
4814	P51647	P51647;A0A0H2UHP1	435;455	435	Aldh1a1	Retinal dehydrogenase 1	1	ANNTTYGLAAGVFTKDLDR	GlyGly (K) NoNewNterm	2140.05	3	90.968	4.0928e-05	714.359	4111
4821	Q9Z272	Q9Z272;A0A0G2K527	98;82	98	Git1	ARF GTPase-activating protein GIT1	0.999982	ANPQDKVHPIK	GlyGly (K) NoNewNterm;TMT6plex-Lys126 std	1588.89	4	101.93	9.5705e-06	398.229	5575
4832	P10362	P10362;G3V7X2	482;442	482	Scg2	Secretogranin-2;Secretoneurin;Manserin	1	ANQIPKVAWIPDVESR	GlyGly (K) NoNewNterm	1936.02	3	97.579	9.7702e-08	646.346	3501
4834	P01041	P01041	34	34	Cstb	Cystatin-B	0.999582	ANQKFDVFK	GlyGly (K) NoNewNterm;TMT6plex-Lys126 std	1438.78	3	44.309	0.029445	480.6	3218
4834	P01041	P01041	39	39	Cstb	Cystatin-B	1	ANQKFDVFK	GlyGly (K) NoNewNterm;TMT6plex-Lys126 std	1438.78	3	44.309	0.029445	480.6	3219
4842	Q6P6V0	Q6P6V0	25	25	Gpi	Glucose-6-phosphate isomerase	1	ANSANLKLR	GlyGly (K) NoNewNterm	1099.61	3	113.71	1.4328e-06	367.544	5223
4863	P04636	P04636	185	185	Mdh2	Malate dehydrogenase, mitochondrial	1	ANTFVAELKGLDPAR	GlyGly (K) NoNewNterm	1714.9	3	90.754	7.8311e-06	572.641	3239
4882	Q924N5	Q924N5;A0A0G2K7J0	211;220	211	Acsbg1	Long-chain-fatty-acid--CoA ligase ACSBG1	0.999979	ANVIVVDTQKQLEK	GlyGly (K) NoNewNterm;TMT6plex-Lys126 std	1927.09	3	105.03	1.3345e-11	643.372	5402
4883	O88989	O88989	107	107	Mdh1	Malate dehydrogenase, cytoplasmic	0.99966	ANVKIFK	GlyGly (K) NoNewNterm;TMT6plex-Lys126 std	1161.71	3	43.027	0.053179	388.243	3195
4884	Q91Z79	Q91Z79;F1LSE6	864;830	864	Ppfia3	Liprin-alpha-3	1	ANVKSGAIMANLSDTEIQR	GlyGly (K) NoNewNterm	2131.07	3	56.529	0.00054583	711.364	5389
4885	F1LQ83	F1LQ83;D3ZW49	172;97	172	Tmem9b		1	ANVLNKVEYAQQR	GlyGly (K) NoNewNterm	1645.85	3	63.76	0.00088162	549.625	2145
4907	D4A1G8	D4A1G8	1524	1524	Cep170b		1	APAGSVQPGLGKAR	GlyGly (K) NoNewNterm	1421.77	3	70.089	0.00084115	474.932	1726
4909	Q8CGV7	Q8CGV7;A0A0G2JTF6	193;193	193	Thtpa	Thiamine-triphosphatase	1	APAKLLVYLQR	GlyGly (K) NoNewNterm	1384.82	3	62.005	0.0016324	462.614	5358
4913	Q05175	Q05175;A0A0G2K1L8	219;218	219	Basp1	Brain acid soluble protein 1	1	APAPAAPAAEPQAEAPVASSEQSVAVKE	GlyGly (K) NoNewNterm	2786.37	3	70.569	4.0477e-08	929.798	507
4922	D3ZZ44	D3ZZ44	670	670	Elfn1		0.999773	APATETKYIEK	GlyGly (K) NoNewNterm;TMT6plex-Lys126 std	1592.86	3	54.776	0.033841	531.961	1661
4924	Q9JKB0	Q9JKB0;F1LSH6	35;35	35	Hcn1	Potassium/sodium hyperpolarization-activated cyclic nucleotide-gated channel 1	1	APATGPAAADKR	GlyGly (K) NoNewNterm	1238.64	3	84.605	3.4845e-05	413.886	2241
4957	P68403	P68403;A0A0G2K5Q0;F1LS36;F1LS42	320;299;319;319	320	Prkcb	Protein kinase C;Protein kinase C beta type	1	APEEKTANTISK	GlyGly (K) NoNewNterm;TMT6plex-Lys126 std	1630.87	3	108.72	6.0598e-08	544.632	2206
4957	P68403	P68403;A0A0G2K5Q0;F1LS36;F1LS42	327;306;326;326	327	Prkcb	Protein kinase C;Protein kinase C beta type	1	APEEKTANTISK	GlyGly (K) NoNewNterm;TMT6plex-Lys126 std	1630.87	3	108.72	6.0598e-08	544.632	2207
4965	P21708	P21708;P63086	221;201	221	Mapk3	Mitogen-activated protein kinase 3;Mitogen-activated protein kinase 1	0.999069	APEIMLNSKGYTK	Oxidation (M);GlyGly (K) NoNewNterm;TMT6plex-Lys126 std	1809.95	3	69.108	0.00043869	604.324	3809
4998	Q91XV6	Q91XV6	91	91	Fxyd6	FXYD domain-containing ion transport regulator 6	1	APGDEEAQVENLITTNAAEPQKAEN	GlyGly (K) NoNewNterm	2752.28	3;4	114.76	2.016e-09	918.43353;689.07697	5387
5014	P11345	P11345	327	327	Raf1	RAF proto-oncogene serine/threonine-protein kinase	0.999515	APGSGTQEKNK	GlyGly (K) NoNewNterm;TMT6plex-Lys126 std	1458.76	3	129.16	2.8362e-13	487.262	3550
5016	O88407	O88407;M0R531	25;25	25	Faim2	Protein lifeguard 2	0.912396	APGTEGQQQANGEKK	GlyGly (K) NoNewNterm;TMT6plex-Lys126 std	1884.95	3;4	196.33	2.3159e-75	629.3237;472.24459	2924
5016	O88407	O88407;M0R531	26;26	26	Faim2	Protein lifeguard 2	1	APGTEGQQQANGEKK	GlyGly (K) NoNewNterm;TMT6plex-Lys126 std	1884.95	3;4	196.33	2.3159e-75	629.3237;472.24459	2925
5018	Q9QXY2	Q9QXY2	1008	1008	Srcin1	SRC kinase signaling inhibitor 1	1	APHGQKAAPR	GlyGly (K) NoNewNterm	1145.61	3;4	113.71	1.4459e-08	382.87574;287.40862	5514
5028	F1M0Z1	F1M0Z1;A0A1P0PBZ6	281;230	281	Trio		1	APIEDLDLEGQKLLQR	GlyGly (K) NoNewNterm	1951.04	3	104.55	4.3359e-10	651.353	2338
5040	C0HL12	C0HL12	1310	1310	Adgrb1		0.99988	APKSSFIGDGDIFKK	GlyGly (K) NoNewNterm;2 TMT6plex-Lys126 std	2181.22	4	44.807	0.016673	546.312	1257
5040	C0HL12	C0HL12	1321	1321	Adgrb1		0.911607	APKSSFIGDGDIFKK	GlyGly (K) NoNewNterm;2 TMT6plex-Lys126 std	2181.22	4	44.807	0.016673	546.312	1258
5060	Q5FVI4	Q5FVI4	38	38	Cend1	Cell cycle exit and neuronal differentiation protein 1	0.999991	APLTKPVK	GlyGly (K) NoNewNterm;TMT6plex-Lys126 std	1195.75	3	100.45	0.002335	399.59	4733
5063	Q2THW6	Q2THW6	92	92	Zdhhc8	Palmitoyltransferase	1	APLYKNVDVR	GlyGly (K) NoNewNterm	1287.69	3	59.908	0.0029094	430.238	4589
5066	P53534	P53534;G3V6Y6	254;254	254	Pygb	Alpha-1,4 glucan phosphorylase;Glycogen phosphorylase, brain form	0.98924	APNDFKLK	GlyGly (K) NoNewNterm;TMT6plex-Lys126 std	1274.72	3	48.796	0.019553	425.913	2671
5101	Q6JAM9	Q6JAM9	163	163	Tmem35a	Transmembrane protein 35	0.999806	APQGKVK	GlyGly (K) NoNewNterm;TMT6plex-Lys126 std	1069.64	3	78.616	0.01549	357.555	5200
5169	D3ZAZ1	D3ZAZ1;A0A0G2JYU6	645;708	645	Fmnl1		1	APTKATLIEANR	GlyGly (K) NoNewNterm	1397.76	3	48.044	0.0086649	466.928	350
5189	D3ZQL7	D3ZQL7;A0A5H1ZRV3	155;172	155	Tppp		1	APVISGVTKAVSSPTVSR	GlyGly (K) NoNewNterm	1869.03	3	98.508	8.2844e-06	624.018	1059
5232	Q810U0	Q810U0	75	75	Ccdc50	Coiled-coil domain-containing protein 50	1	AQAQLQKR	GlyGly (K) NoNewNterm	1055.58	3	92.491	0.0041863	352.868	5330
5240	P97546	P97546	147	147	Nptn	Neuroplastin	1	AQATISVLQKPR	GlyGly (K) NoNewNterm	1424.81	3	147.71	1.0584e-29	475.944	4512
5259	P11505	P11505	337	337	Atp2b1	Plasma membrane calcium-transporting ATPase 1	1	AQDGAAMEMQPLKSEEGGDGDEK	2 Oxidation (M);GlyGly (K) NoNewNterm;TMT6plex-Lys126 std	2767.21	3;4	116.35	2.8313e-06	923.41113;692.81017	3554
5259	P11505	P11505	347	347	Atp2b1	Plasma membrane calcium-transporting ATPase 1	0.993251	AQDGAAMEMQPLKSEEGGDGDEK	2 Oxidation (M);GlyGly (K) NoNewNterm;TMT6plex-Lys126 std	2767.21	3;4	116.35	2.8313e-06	923.41113;692.81017	3555
5260	P11505	P11505	337	337	Atp2b1	Plasma membrane calcium-transporting ATPase 1	1	AQDGAAMEMQPLKSEEGGDGDEK	Oxidation (M);GlyGly (K) NoNewNterm;TMT6plex-Lys126 std	2751.22	3	74.579	2.6455e-05	918.079	3554
5260	P11505	P11505	347	347	Atp2b1	Plasma membrane calcium-transporting ATPase 1	0.993251	AQDGAAMEMQPLKSEEGGDGDEK	Oxidation (M);GlyGly (K) NoNewNterm;TMT6plex-Lys126 std	2751.22	3	74.579	2.6455e-05	918.079	3555
5270	F1M8L9	F1M8L9	1088	1088	Rapgef1		1	AQDRERLLLKFIK	2 GlyGly (K) NoNewNterm	1857.06	4	45.257	0.051161	465.272	2504
5270	F1M8L9	F1M8L9	1091	1091	Rapgef1		1	AQDRERLLLKFIK	2 GlyGly (K) NoNewNterm	1857.06	4	45.257	0.051161	465.272	2505
5294	Q6DGG0	Q6DGG0;M0RB67	341;378	341	Ppid	Peptidyl-prolyl cis-trans isomerase D	0.999997	AQEIAPGDKAIQAELLK	GlyGly (K) NoNewNterm;TMT6plex-Lys126 std	2137.19	3	70.235	8.588e-05	713.405	3032
5298	C0HL12	C0HL12	1333	1333	Adgrb1		1	AQEKALDTSYVILPTATATLRPK	GlyGly (K) NoNewNterm;TMT6plex-Lys126 std	2829.58	4	76.807	3.6677e-05	708.402	1259
5299	Q9JJ19	Q9JJ19	116	116	Slc9a3r1	Na(+)/H(+) exchange regulatory cofactor NHE-RF1	1	AQEKSEHTEPPAAADTK	GlyGly (K) NoNewNterm;TMT6plex-Lys126 std	2152.06	4	112.34	3.0045e-10	539.022	5470
5300	O08838	O08838;O08839;Q68FR2;F1LMX1;F1LPP0;D4A4P1;Q5HZA7	23;28;27;28;23;28;28	23	Amph	Amphiphysin;Myc box-dependent-interacting protein 1;Bridging integrator 2	0.999994	AQEKVLQK	GlyGly (K) NoNewNterm;TMT6plex-Lys126 std	1285.76	3	68.224	0.0081922	429.593	3073
5300	O08838	O08838;O08839;Q68FR2;F1LMX1;A0A0G2JX32;F1LPP0;D4A4P1;Q5HZA7	27;32;31;32;24;27;32;32	27	Amph	Amphiphysin;Myc box-dependent-interacting protein 1;Bridging integrator 2	0.999901	AQEKVLQK	GlyGly (K) NoNewNterm;TMT6plex-Lys126 std	1285.76	3	68.224	0.0081922	429.593	3074
5303	A0A0G2K1Q9	A0A0G2K1Q9;G3V874;Q9JMB3	557;539;739	557	Epb41l3		1	AQELDKTQDELVK	GlyGly (K) NoNewNterm;TMT6plex-Lys126 std	1858.98	3	120.14	2.0351e-12	620.669	538
5368	D4A589	D4A589;A0A0U1RS16	763;225	763	Smg6		1	AQHIAPKNGR	GlyGly (K) NoNewNterm	1204.64	3	65.347	0.0020104	402.555	1017
5380	Q9JK11	Q9JK11;F1LQN3	486;486	486	Rtn4	Reticulon;Reticulon-4	0.999866	AQIITEKTSPK	GlyGly (K) NoNewNterm;TMT6plex-Lys126 std	1557.89	3	78.653	0.0014597	520.305	2162
5383	Q4KLJ2	Q4KLJ2	37	37	Itm2a		1	AQILTGKELR	GlyGly (K) NoNewNterm	1241.71	3	92.538	6.6452e-05	414.91	4658
5391	D3ZSV9	D3ZSV9;E9PTG5	797;863	797	Plekha5		1	AQIQKELWR	GlyGly (K) NoNewNterm	1284.69	3	98.033	0.00010376	429.239	1966
5396	Q499N6	Q499N6	178	178	Ubxn1	UBX domain-containing protein 1	1	AQKYGGTVGSR	GlyGly (K) NoNewNterm	1236.62	3	58.274	0.0022514	413.214	4641
5402	E9PSY8	E9PSY8	413	413	Eps15		1	AQLEEQLKEVR	GlyGly (K) NoNewNterm	1455.77	3	105.03	5.1588e-09	486.263	1946
5421	P52188	P52188;Q6U7S0	234;234	234	Kcnj12	ATP-sensitive inward rectifier potassium channel 12	1	AQLIKPR	GlyGly (K) NoNewNterm	938.566	3	60.788	0.0088088	313.863	4113
5426	Q08850	Q08850;G3V8I4	102;102	102	Stx4	Syntaxin-4	1	AQLKAIEPQKEEADENYNSVNTR	GlyGly (K) NoNewNterm;TMT6plex-Lys126 std	2989.49	4	164.65	4.0685e-28	748.381	2785
5427	M0RAP5	M0RAP5	1362	1362	Sbf1		1	AQLKGVRPDPLQQWELVPIEVFEAR	GlyGly (K) NoNewNterm	3031.62	4	68.895	9.4977e-06	758.913	3008
5432	A0A0G2KAI8	A0A0G2KAI8	46	46	Drg2		0.999606	AQLLEPSKSASSK	GlyGly (K) NoNewNterm;TMT6plex-Lys126 std	1687.93	3	54.276	0.0090906	563.651	908
5433	F1LUT4	F1LUT4	932	932	Atp8a1	Phospholipid-transporting ATPase	1	AQLLKNVFK	GlyGly (K) NoNewNterm;TMT6plex-Lys126 std	1402.85	3	122.52	6.0225e-06	468.624	2280
5434	Q64273	Q64273	233	233	Kcnj2	Inward rectifier potassium channel 2	1	AQLLKSR	GlyGly (K) NoNewNterm	928.545	3	66.073	0.013813	310.522	5063
5442	P11442	P11442;F1M779	1118;1118	1118	Cltc	Clathrin heavy chain;Clathrin heavy chain 1	0.999252	AQLQKGMVK	Oxidation (M);GlyGly (K) NoNewNterm;TMT6plex-Lys126 std	1360.77	3	56.729	0.012159	454.597	2431
5443	P11442	P11442;F1M779	1118;1118	1118	Cltc	Clathrin heavy chain;Clathrin heavy chain 1	0.999252	AQLQKGMVK	GlyGly (K) NoNewNterm;TMT6plex-Lys126 std	1344.78	3	68.735	0.0030023	449.266	2431
5456	P61765	P61765	165	165	Stxbp1	Syntaxin-binding protein 1	1	AQMKNPILER	GlyGly (K) NoNewNterm	1312.69	3	54.259	0.0061878	438.571	4222
5468	Q5XIH7	Q5XIH7;A0A0G2KB63	6;6	6	Phb2	Prohibitin-2	1	AQNLKDLAGR	Acetyl (Protein N-term);GlyGly (K) NoNewNterm	1240.65	2	47.603	0.0018312	621.333	4914
5470	A0A0G2JZX5	A0A0G2JZX5	204	204	Iqsec2		1	AQNPAYFEGKPASLDEGAMAGAR	Oxidation (M);GlyGly (K) NoNewNterm	2480.14	3	60.735	0.00019233	827.72	417
5493	P18420	P18420	256	256	Psma1	Proteasome subunit alpha type-1	1	AQPSQAADEPAEKADEPMEH	Oxidation (M);GlyGly (K) NoNewNterm	2279.96	3	67.43	0.00013268	760.994	3744
5494	P18420	P18420	256	256	Psma1	Proteasome subunit alpha type-1	1	AQPSQAADEPAEKADEPMEH	GlyGly (K) NoNewNterm	2263.97	3	57.338	0.00076801	755.662	3744
5506	P19511	P19511	162	162	Atp5pb	ATP synthase F(0) complex subunit B1, mitochondrial	1	AQQALVQKR	GlyGly (K) NoNewNterm	1154.65	3	102.95	7.5628e-05	385.891	3751
5520	Q9Z1A5	Q9Z1A5;F1M7W7	6;6	6	Nae1	NEDD8-activating enzyme E1 regulatory subunit	0.999703	AQQGKILK	Acetyl (Protein N-term);GlyGly (K) NoNewNterm;TMT6plex-Lys126 std	1269.76	2	69.344	0.0011765	635.888	2479
5588	F1M820	F1M820;F1M8Z8	1066;714	1066	Sorbs1		1	AQTLKELPLQK	GlyGly (K) NoNewNterm;TMT6plex-Lys126 std	1610.96	3	79.82	0.00025915	537.993	2483
5590	A0A0G2JZY6	A0A0G2JZY6;G3V6S0;A0A0G2K8W9	2290;2336;2338	2290	Sptbn1		1	AQTLPTSVVTITSESSPGKR	GlyGly (K) NoNewNterm	2172.14	3	127.17	5.215e-13	725.053	821
5593	O35413	O35413;F1LPM3	976;976	976	Sorbs2	Sorbin and SH3 domain-containing protein 2	1	AQTSKELSFK	GlyGly (K) NoNewNterm;TMT6plex-Lys126 std	1480.81	3	108.47	7.0694e-06	494.61	2124
5603	P62959	P62959;D4A269	21;21	21	Hint1	Histidine triad nucleotide-binding protein 1	1	AQVAQPGGDTIFGKIIR	GlyGly (K) NoNewNterm	1884.02	3	107.34	4.2726e-12	629.015	4326
5628	P19527	P19527	268	268	Nefl	Neurofilament light polypeptide	0.998936	AQYEKLAAK	GlyGly (K) NoNewNterm;TMT6plex-Lys126 std	1363.77	3	53.756	0.028585	455.596	3753
5648	D3ZGM8	D3ZGM8	51	51	Ttpal		1	AREELQEKPEWR	GlyGly (K) NoNewNterm	1683.83	4	53.252	0.0071856	421.966	1431
5687	D3ZC56	D3ZC56	5629	5629	Dst		0.562993	ARYKDITKLSADVAK	GlyGly (K) NoNewNterm;TMT6plex-Lys126 std	2021.15	4	68.972	0.0086917	506.294	1317
5687	D3ZC56	D3ZC56	5633	5633	Dst		0.89626	ARYKDITKLSADVAK	GlyGly (K) NoNewNterm;TMT6plex-Lys126 std	2021.15	4	68.972	0.0086917	506.294	1318
5698	P00507	P00507	122	122	Got2	Aspartate aminotransferase, mitochondrial	1	ASAELALGENSEVLKSGR	GlyGly (K) NoNewNterm	1943.99	3	132.64	1.9384e-15	649.004	3216
5709	Q6MG11	Q6MG11;A0A0G2K9K5	56;56	56	Atat1	Alpha-tubulin N-acetyltransferase 1	1	ASAKAQHLPAPITSALR	GlyGly (K) NoNewNterm	1845.02	4	60.528	0.00019424	462.263	5202
5711	P51639	P51639	142	142	Hmgcr	3-hydroxy-3-methylglutaryl-coenzyme A reductase	1	ASALAKFALSSNSQDEVR	GlyGly (K) NoNewNterm	2007	3	120.24	2.0655e-10	670.008	4109
5740	Q5FVI6	Q5FVI6	147	147	Atp6v1c1	V-type proton ATPase subunit C 1	1	ASAYNNLKGNLQNLER	GlyGly (K) NoNewNterm	1917.97	3	115.8	1.6668e-13	640.329	4740
5768	M0RD40	M0RD40	508	508	Sik3		1	ASDGGANIQLHAQQLLKR	GlyGly (K) NoNewNterm	2033.08	4	73.983	9.5992e-06	509.276	3045
5807	P19804	P19804	49	49	Nme2	Nucleoside diphosphate kinase B	0.999998	ASEEHLKQHYIDLK	GlyGly (K) NoNewNterm;TMT6plex-Lys126 std	2053.08	4;5	75.764	0.00035422	411.62319;514.27716	3764
5807	P19804	P19804	56	56	Nme2	Nucleoside diphosphate kinase B	0.999999	ASEEHLKQHYIDLK	GlyGly (K) NoNewNterm;TMT6plex-Lys126 std	2053.08	4;5	75.764	0.00035422	411.62319;514.27716	3765
5816	O08662	O08662;A0A140TAJ5	748;696	748	Pi4ka	Phosphatidylinositol 4-kinase alpha	1	ASEKGPALK	GlyGly (K) NoNewNterm;TMT6plex-Lys126 std	1242.71	3	77.677	0.004075	415.245	3061
5822	P84092	P84092;A0A140TAH5	354;353	354	Ap2m1	AP-2 complex subunit mu	0.991969	ASENAIVWKIK	GlyGly (K) NoNewNterm;TMT6plex-Lys126 std	1600.91	3	86.313	0.00011731	534.645	4485
5863	P46462	P46462	8	8	Vcp	Transitional endoplasmic reticulum ATPase	1	ASGADSKGDDLSTAILK	Acetyl (Protein N-term);GlyGly (K) NoNewNterm;TMT6plex-Lys126 std	2033.05	2	63.727	6.4686e-08	1017.53	4007
5863	P46462	P46462	18	18	Vcp	Transitional endoplasmic reticulum ATPase	0.999577	ASGADSKGDDLSTAILK	Acetyl (Protein N-term);GlyGly (K) NoNewNterm;TMT6plex-Lys126 std	2033.05	2	63.727	6.4686e-08	1017.53	4008
5876	E9PTX9	E9PTX9	967	967	Slc12a2		0.999971	ASGEKPITQKDEEEDGK	GlyGly (K) NoNewNterm;2 TMT6plex-Lys126 std	2432.24	4	119.46	8.3368e-13	609.068	1976
5882	B2DD29	B2DD29	659	659	Brsk1	Serine/threonine-protein kinase BRSK1	1	ASGGPSVFQKPVR	GlyGly (K) NoNewNterm	1442.76	3	142.08	8.2779e-32	481.928	1142
5891	Q9R1Z0	Q9R1Z0;A0A0G2JSR0	61;61	61	Vdac3	Voltage-dependent anion-selective channel protein 3	0.994353	ASGNLETKYK	GlyGly (K) NoNewNterm;TMT6plex-Lys126 std	1452.78	3	103.22	2.3438e-07	485.266	98
5893	Q9R080	Q9R080;G3V9X2	117;117	117	Gpsm1	G-protein-signaling modulator 1	1	ASGNLGNTLKVLGR	GlyGly (K) NoNewNterm	1512.84	3	79.337	0.00018886	505.286	2894
5912	Q9ERH3	Q9ERH3	729	729	Wdr7	WD repeat-containing protein 7	1	ASGSSDKGGSFLTGK	GlyGly (K) NoNewNterm;TMT6plex-Lys126 std	1740.88	3	113.65	2.0553e-11	581.302	5443
5912	Q9ERH3	Q9ERH3	737	737	Wdr7	WD repeat-containing protein 7	1	ASGSSDKGGSFLTGK	GlyGly (K) NoNewNterm;TMT6plex-Lys126 std	1740.88	3	113.65	2.0553e-11	581.302	5444
5913	Q9ERH3	Q9ERH3	729	729	Wdr7	WD repeat-containing protein 7	1	ASGSSDKGGSFLTGKR	2 GlyGly (K) NoNewNterm	1781.87	4	44.567	0.019088	446.474	5443
5913	Q9ERH3	Q9ERH3	737	737	Wdr7	WD repeat-containing protein 7	1	ASGSSDKGGSFLTGKR	2 GlyGly (K) NoNewNterm	1781.87	4	44.567	0.019088	446.474	5444
5921	P05708	P05708;M0RAQ6	187;167	187	Hk1	Hexokinase;Hexokinase-1	0.999907	ASGVEGADVVKLLNK	GlyGly (K) NoNewNterm;TMT6plex-Lys126 std	1842.04	3	99.941	2.1018e-06	615.021	3012
5922	P05708	P05708;M0RAQ6	187;167	187	Hk1	Hexokinase;Hexokinase-1	0.999907	ASGVEGADVVKLLNK	GlyGly (K) NoNewNterm	1612.88	3	51.643	0.0028266	538.633	3012
5939	Q03555	Q03555;F1MA86;M0R423	343;195;241	343	Gphn	Gephyrin;Molybdopterin adenylyltransferase;Molybdopterin molybdenumtransferase	1	ASHSAVDITKVAR	GlyGly (K) NoNewNterm	1467.78	4	61.235	0.0009978	367.952	2919
5951	Q07652	Q07652;A0A0G2JVW2;F1LMS1;F1LNB9	399;137;449;81	399	Cacna1e	Voltage-dependent R-type calcium channel subunit alpha-1E	0.999872	ASIKSTK	GlyGly (K) NoNewNterm;TMT6plex-Lys126 std	1076.64	3	80.229	0.018268	359.887	2036
5954	O54701	O54701	389	389	Slc24a2	Sodium/potassium/calcium exchanger 2	0.98817	ASILHKIAK	GlyGly (K) NoNewNterm;TMT6plex-Lys126 std	1322.82	4	47.198	0.011119	331.713	3121
5966	D3ZAF6	D3ZAF6	8	8	Atp5mf	ATP synthase subunit f, mitochondrial	0.989302	ASIVPLKEK	Acetyl (Protein N-term);GlyGly (K) NoNewNterm;TMT6plex-Lys126 std	1368.82	2	47.823	0.0016229	685.416	1299
5968	Q9WV63	Q9WV63;Q5XI51;F1M8L1	507;498;506	507	Kif2a	Kinesin-like protein;Kinesin-like protein KIF2B;Kinesin-like protein KIF2A	1	ASKLTQVLR	GlyGly (K) NoNewNterm	1128.66	3	55.908	0.0049239	377.228	2502
5969	D3ZF03	D3ZF03	169	169	Aifm3		1	ASKQALQLQR	GlyGly (K) NoNewNterm	1255.7	3	46.406	0.013491	419.574	1398
5987	P97612	P97612	57	57	Faah	Fatty-acid amide hydrolase 1	1	ASLETMDKAVQR	Oxidation (M);GlyGly (K) NoNewNterm	1477.72	3	106.16	1.9088e-10	493.58	4519
5988	P97612	P97612	57	57	Faah	Fatty-acid amide hydrolase 1	1	ASLETMDKAVQR	GlyGly (K) NoNewNterm	1461.72	3	123.67	1.4997e-15	488.249	4519
5990	A0A0G2K207	A0A0G2K207;F1M9G9	581;581	581	Scn2a		1	ASLFSFKGR	GlyGly (K) NoNewNterm	1125.59	3	118.5	1.1282e-07	376.205	2526
5996	P63144	P63144	302	302	Kcnab1	Voltage-gated potassium channel subunit beta-1	1	ASLKCYQWLK	GlyGly (K) NoNewNterm;TMT6plex-Lys126 std	1638.88	3	67.214	0.0025797	547.299	4397
5997	Q4G017	Q4G017	1004	1004	Nisch	Nischarin	0.999807	ASLKDLK	GlyGly (K) NoNewNterm;TMT6plex-Lys126 std	1116.67	3	50.127	0.041672	373.231	4654
5998	P62483	P62483;A0A0G2K670	268;284	268	Kcnab2	Voltage-gated potassium channel subunit beta-2	1	ASLKGYQWLK	GlyGly (K) NoNewNterm;TMT6plex-Lys126 std	1535.87	3	104.22	1.555e-05	512.963	691
5998	P62483	P62483;A0A0G2K670	274;290	274	Kcnab2	Voltage-gated potassium channel subunit beta-2	0.998077	ASLKGYQWLK	GlyGly (K) NoNewNterm;TMT6plex-Lys126 std	1535.87	3	104.22	1.555e-05	512.963	692
5999	Q02294	Q02294;F1LQ87;F1LRE0	455;452;13	455	Cacna1b	Voltage-dependent N-type calcium channel subunit alpha-1B	0.998474	ASLKSGK	GlyGly (K) NoNewNterm;TMT6plex-Lys126 std	1032.61	3	65.252	0.032969	345.212	4530
6024	Q5XIM9	Q5XIM9	13	13	Cct2	T-complex protein 1 subunit beta	1	ASLSLAPVNIFKAGADEER	Acetyl (Protein N-term);GlyGly (K) NoNewNterm	2143.09	2	65.092	1.2109e-05	1072.55	4923
6041	A0A0G2K9M4	A0A0G2K9M4	99	99	Wdfy3		1	ASNKSTEAASR	GlyGly (K) NoNewNterm	1234.59	3	70.685	0.00062397	412.537	863
6060	B5DF55	B5DF55	162	162	Stam		1	ASPALVAKDPGTVATK	GlyGly (K) NoNewNterm;TMT6plex-Lys126 std	1868.06	3;4	84.874	3.2332e-05	623.69295;468.02153	1237
6060	B5DF55	B5DF55	170	170	Stam		0.908872	ASPALVAKDPGTVATK	GlyGly (K) NoNewNterm;TMT6plex-Lys126 std	1868.06	3;4	84.874	3.2332e-05	623.69295;468.02153	1238
6090	Q5U1Z0	Q5U1Z0;F1LMT8;D4ABP4	911;887;914	911	Rab3gap2	Rab3 GTPase-activating protein non-catalytic subunit	1	ASPPAAKASSPQTEPLPR	GlyGly (K) NoNewNterm	1917.99	3	92.439	1.7682e-05	640.338	1894
6099	Q769K2	Q769K2;A0A0G2K5Y7	163;163	163	Napepld	N-acyl-phosphatidylethanolamine-hydrolyzing phospholipase D	1	ASPSQYMGPKR	Oxidation (M);GlyGly (K) NoNewNterm	1350.63	3	83.862	0.00011043	451.219	5290
6100	Q769K2	Q769K2;A0A0G2K5Y7	163;163	163	Napepld	N-acyl-phosphatidylethanolamine-hydrolyzing phospholipase D	1	ASPSQYMGPKR	GlyGly (K) NoNewNterm	1334.64	3	74.944	0.0014165	445.887	5290
6123	O35964	O35964	20	20	Sh3gl1	Endophilin-A2	0.999962	ASQLVSEKVGGAEGTK	GlyGly (K) NoNewNterm;TMT6plex-Lys126 std	1903.02	3	72.433	0.00051393	635.348	3119
6133	Q8R2H0	Q8R2H0;A0A0G2K2R1;A0A0G2KAG3;B2GUV5	16;16;16;16	16	Atp6v1g2		1	ASQSQGIQQLLQAEKR	Acetyl (Protein N-term);GlyGly (K) NoNewNterm	1940.01	2;3	131.37	1.2122e-58	647.67646;971.01105	1156
6139	Q66H39	Q66H39	457	457	Abcf3	ATP-binding cassette sub-family F member 3	0.995564	ASQVQSKLK	GlyGly (K) NoNewNterm;TMT6plex-Lys126 std	1330.78	3	114.5	2.3076e-05	444.6	5084
6146	P13668	P13668;A0A096MK73	9;9	9	Stmn1	Stathmin	0.999469	ASSDIQVKELEK	Acetyl (Protein N-term);GlyGly (K) NoNewNterm;TMT6plex-Lys126 std	1730.93	2	45.359	0.00055795	866.47	3640
6185	D3ZJR1	D3ZJR1	874	874	Eps15l1		1	ASSSGFADFTSFGNEEQQLAWAKR	GlyGly (K) NoNewNterm	2747.26	3	200.99	1.5468e-76	916.76	1470
6200	A0A0G2K3V4	A0A0G2K3V4	16	16	Ogt		1	ASSVGNVADSTEPTKR	Acetyl (Protein N-term);GlyGly (K) NoNewNterm	1773.85	2	47.288	1.154e-05	887.932	604
6210	O54701	O54701	318	318	Slc24a2	Sodium/potassium/calcium exchanger 2	1	ASTAGDKEEPTLPNKPR	2 GlyGly (K) NoNewNterm	2038.01	4	106.19	2.8502e-09	510.509	3122
6210	O54701	O54701	326	326	Slc24a2	Sodium/potassium/calcium exchanger 2	1	ASTAGDKEEPTLPNKPR	2 GlyGly (K) NoNewNterm	2038.01	4	106.19	2.8502e-09	510.509	3123
6211	O54701	O54701	318	318	Slc24a2	Sodium/potassium/calcium exchanger 2	1	ASTAGDKEEPTLPNKPR	GlyGly (K) NoNewNterm;TMT6plex-Lys126 std	2153.13	4	145.55	3.1596e-25	539.289	3122
6211	O54701	O54701	326	326	Slc24a2	Sodium/potassium/calcium exchanger 2	1	ASTAGDKEEPTLPNKPR	GlyGly (K) NoNewNterm;TMT6plex-Lys126 std	2153.13	4	145.55	3.1596e-25	539.289	3123
6219	P31596	P31596	12	12	Slc1a2	Excitatory amino acid transporter 2	1	ASTEGANNMPKQVEVR	Acetyl (Protein N-term);Oxidation (M);GlyGly (K) NoNewNterm	1901.89	2;3	89.403	2.6069e-34	951.95235;634.97066	3901
6220	P31596	P31596	12	12	Slc1a2	Excitatory amino acid transporter 2	1	ASTEGANNMPKQVEVR	Acetyl (Protein N-term);GlyGly (K) NoNewNterm	1885.9	2;3	155.15	2.9336e-136	629.63902;943.95489	3901
6225	F1M4U0	F1M4U0;F1MA89	97;72	97	Ccnyl1		1	ASTIFLSKSQTDVR	GlyGly (K) NoNewNterm	1665.87	3	65.805	0.00095524	556.297	2410
6228	Q9QUL6	Q9QUL6;F1LQ81;A0A0G2K6U1	462;462;462	462	Nsf	Vesicle-fusing ATPase	1	ASTKVEVDMEK	Oxidation (M);GlyGly (K) NoNewNterm;TMT6plex-Lys126 std	1594.81	3	83.137	0.00038007	532.61	723
6228	Q9QUL6	Q9QUL6;F1LQ81;A0A0G2K6U1	469;469;469	469	Nsf	Vesicle-fusing ATPase	1	ASTKVEVDMEK	Oxidation (M);GlyGly (K) NoNewNterm;TMT6plex-Lys126 std	1594.81	3	83.137	0.00038007	532.61	724
6229	Q9QUL6	Q9QUL6;F1LQ81;A0A0G2K6U1	462;462;462	462	Nsf	Vesicle-fusing ATPase	1	ASTKVEVDMEK	GlyGly (K) NoNewNterm;TMT6plex-Lys126 std	1578.81	3	85.522	0.00015071	527.278	723
6229	Q9QUL6	Q9QUL6;F1LQ81;A0A0G2K6U1	469;469;469	469	Nsf	Vesicle-fusing ATPase	1	ASTKVEVDMEK	GlyGly (K) NoNewNterm;TMT6plex-Lys126 std	1578.81	3	85.522	0.00015071	527.278	724
6242	D3ZQ02	D3ZQ02	100	100	Wdr37		1	ASTSKIVSSFK	GlyGly (K) NoNewNterm;TMT6plex-Lys126 std	1496.84	3	96.229	5.0709e-06	499.954	1528
6242	D3ZQ02	D3ZQ02	106	106	Wdr37		1	ASTSKIVSSFK	GlyGly (K) NoNewNterm;TMT6plex-Lys126 std	1496.84	3	96.229	5.0709e-06	499.954	1529
6248	Q9JHU6	Q9JHU6;D3ZI49	9;9	9	Stmn3	Stathmin;Stathmin-3	0.996541	ASTVSAYKEK	Acetyl (Protein N-term);GlyGly (K) NoNewNterm;TMT6plex-Lys126 std	1467.78	2	84.615	1.4606e-10	734.896	1460
6250	Q924N5	Q924N5;A0A0G2K7J0	650;659	650	Acsbg1	Long-chain-fatty-acid--CoA ligase ACSBG1	1	ASTVSEIVGQKDEAVYQAIHEGIQR	GlyGly (K) NoNewNterm	2841.43	4	80.061	2.7447e-06	711.364	5403
6251	D4A1H2	D4A1H2	258	258	Plcxd3		1	ASTVVKGVASGLR	GlyGly (K) NoNewNterm	1357.77	3	40.88	0.016802	453.597	1728
6267	P97836	P97836;G3V849	311;311	311	Dlgap1	Disks large-associated protein 1	1	ASVNMDQAVVKSEACQQER	Oxidation (M);GlyGly (K) NoNewNterm	2279.03	3	125.23	5.6933e-11	760.683	2743
6268	P97836	P97836;G3V849	311;311	311	Dlgap1	Disks large-associated protein 1	1	ASVNMDQAVVKSEACQQER	GlyGly (K) NoNewNterm	2263.03	3	145.99	5.1351e-22	755.351	2743
6302	M0R4G0	M0R4G0	657	657	Islr2		1	ASYLESEKSYPAR	GlyGly (K) NoNewNterm	1613.77	3	146.5	2.5253e-32	538.93	2920
6306	M0R5U4	M0R5U4	773	773	Adcy9		1	ASYQEEVIKNSPVK	GlyGly (K) NoNewNterm;TMT6plex-Lys126 std	1934.03	3;4	143.25	7.0983e-25	645.68434;484.51508	2946
6332	G3V7Q6	G3V7Q6	91	91	Psmb5	Proteasome subunit beta type	0.985252	ATAGAYIASQTVKK	GlyGly (K) NoNewNterm;TMT6plex-Lys126 std	1750.98	3;4	153.81	3.2662e-42	584.66662;438.75179	2724
6361	D3ZC55	D3ZC55	664	664	Hspa12a		0.999675	ATAVDIATSKSVK	GlyGly (K) NoNewNterm;TMT6plex-Lys126 std	1632.92	3	102.87	6.5567e-08	545.316	1306
6365	B2RYL3	B2RYL3	130	130	Tmem119		0.922595	ATAYYPSSFPEKK	GlyGly (K) NoNewNterm;TMT6plex-Lys126 std	1830.94	3	110.29	1.0079e-12	611.319	1190
6376	Q4FZY0	Q4FZY0	9	9	Efhd2	EF-hand domain-containing protein D2	1	ATDELASKLSR	Acetyl (Protein N-term);GlyGly (K) NoNewNterm	1345.68	2	50.108	0.00010522	673.849	4650
6389	Q9R0L4	Q9R0L4;D4AAI5;G3V7E8;A0A0G2K139	625;587;573;625	625	Cand2	Cullin-associated NEDD8-dissociated protein 2	1	ATDLDQEVKER	GlyGly (K) NoNewNterm	1416.68	3	134.13	2.7587e-18	473.235	1873
6392	P17659	P17659;G3V8L6	499;499	499	Kcna6	Potassium voltage-gated channel subfamily A member 6	1	ATDNGLGKPDFAEASR	GlyGly (K) NoNewNterm	1761.83	3	89.358	8.5696e-06	588.283	2792
6394	P23978	P23978	7	7	Slc6a1	Sodium- and chloride-dependent GABA transporter 1	1	ATDNSKVADGQISTEVSEAPVASDKPK	Acetyl (Protein N-term);2 GlyGly (K) NoNewNterm;TMT6plex-Lys126 std	3242.61	3;4	65.071	1.0269e-08	1081.8775;811.65991	3822
6394	P23978	P23978	26	26	Slc6a1	Sodium- and chloride-dependent GABA transporter 1	0.984585	ATDNSKVADGQISTEVSEAPVASDKPK	Acetyl (Protein N-term);2 GlyGly (K) NoNewNterm;TMT6plex-Lys126 std	3242.61	3;4	65.071	1.0269e-08	1081.8775;811.65991	3823
6394	P23978	P23978	28	28	Slc6a1	Sodium- and chloride-dependent GABA transporter 1	0.978101	ATDNSKVADGQISTEVSEAPVASDKPK	Acetyl (Protein N-term);2 GlyGly (K) NoNewNterm;TMT6plex-Lys126 std	3242.61	3;4	65.071	1.0269e-08	1081.8775;811.65991	3824
6395	P23978	P23978	7	7	Slc6a1	Sodium- and chloride-dependent GABA transporter 1	1	ATDNSKVADGQISTEVSEAPVASDKPK	Acetyl (Protein N-term);GlyGly (K) NoNewNterm;2 TMT6plex-Lys126 std	3357.73	3;4;5	87.102	6.222e-27	840.43991;1120.2508;672.55339	3822
6395	P23978	P23978	26	26	Slc6a1	Sodium- and chloride-dependent GABA transporter 1	0.984585	ATDNSKVADGQISTEVSEAPVASDKPK	Acetyl (Protein N-term);GlyGly (K) NoNewNterm;2 TMT6plex-Lys126 std	3357.73	3;4;5	87.102	6.222e-27	840.43991;1120.2508;672.55339	3823
6395	P23978	P23978	28	28	Slc6a1	Sodium- and chloride-dependent GABA transporter 1	0.978101	ATDNSKVADGQISTEVSEAPVASDKPK	Acetyl (Protein N-term);GlyGly (K) NoNewNterm;2 TMT6plex-Lys126 std	3357.73	3;4;5	87.102	6.222e-27	840.43991;1120.2508;672.55339	3824
6396	P23978	P23978	7	7	Slc6a1	Sodium- and chloride-dependent GABA transporter 1	1	ATDNSKVADGQISTEVSEAPVASDKPK	Acetyl (Protein N-term);2 GlyGly (K) NoNewNterm	3013.45	3	54.658	1.3994e-07	1005.49	3822
6396	P23978	P23978	26	26	Slc6a1	Sodium- and chloride-dependent GABA transporter 1	0.984585	ATDNSKVADGQISTEVSEAPVASDKPK	Acetyl (Protein N-term);2 GlyGly (K) NoNewNterm	3013.45	3	54.658	1.3994e-07	1005.49	3823
6396	P23978	P23978	28	28	Slc6a1	Sodium- and chloride-dependent GABA transporter 1	0.978101	ATDNSKVADGQISTEVSEAPVASDKPK	Acetyl (Protein N-term);2 GlyGly (K) NoNewNterm	3013.45	3	54.658	1.3994e-07	1005.49	3824
6397	P23978	P23978	7	7	Slc6a1	Sodium- and chloride-dependent GABA transporter 1	1	ATDNSKVADGQISTEVSEAPVASDKPK	Acetyl (Protein N-term);GlyGly (K) NoNewNterm;TMT6plex-Lys126 std	3128.57	3	53.865	2.0746e-08	1043.86	3822
6397	P23978	P23978	26	26	Slc6a1	Sodium- and chloride-dependent GABA transporter 1	0.984585	ATDNSKVADGQISTEVSEAPVASDKPK	Acetyl (Protein N-term);GlyGly (K) NoNewNterm;TMT6plex-Lys126 std	3128.57	3	53.865	2.0746e-08	1043.86	3823
6397	P23978	P23978	28	28	Slc6a1	Sodium- and chloride-dependent GABA transporter 1	0.978101	ATDNSKVADGQISTEVSEAPVASDKPK	Acetyl (Protein N-term);GlyGly (K) NoNewNterm;TMT6plex-Lys126 std	3128.57	3	53.865	2.0746e-08	1043.86	3824
6398	P23978	P23978	7	7	Slc6a1	Sodium- and chloride-dependent GABA transporter 1	1	ATDNSKVADGQISTEVSEAPVASDKPKTLVVK	Acetyl (Protein N-term);2 GlyGly (K) NoNewNterm;TMT6plex-Lys126 std	3782.97	4	106.65	6.5425e-30	946.751	3822
6398	P23978	P23978	26	26	Slc6a1	Sodium- and chloride-dependent GABA transporter 1	0.984585	ATDNSKVADGQISTEVSEAPVASDKPKTLVVK	Acetyl (Protein N-term);2 GlyGly (K) NoNewNterm;TMT6plex-Lys126 std	3782.97	4	106.65	6.5425e-30	946.751	3823
6398	P23978	P23978	28	28	Slc6a1	Sodium- and chloride-dependent GABA transporter 1	0.978101	ATDNSKVADGQISTEVSEAPVASDKPKTLVVK	Acetyl (Protein N-term);2 GlyGly (K) NoNewNterm;TMT6plex-Lys126 std	3782.97	4	106.65	6.5425e-30	946.751	3824
6398	P23978	P23978	33	33	Slc6a1	Sodium- and chloride-dependent GABA transporter 1	0.999995	ATDNSKVADGQISTEVSEAPVASDKPKTLVVK	Acetyl (Protein N-term);2 GlyGly (K) NoNewNterm;TMT6plex-Lys126 std	3782.97	4	106.65	6.5425e-30	946.751	3825
6411	F1M386	F1M386;A0A0A0MP77;A0A0G2JU11	428;234;589	428	Rapgef2	Rap guanine nucleotide exchange factor 2	1	ATEAGLKR	GlyGly (K) NoNewNterm	958.52	3	73.26	0.0086766	320.514	162
6427	Q5XI42	Q5XI42;A0A0G2K7W2	148;201	148	Aldh3b1	Aldehyde dehydrogenase family 3 member B1	1	ATEKILAEVLPR	GlyGly (K) NoNewNterm	1452.83	3	47.915	0.0032862	485.284	800
6438	P39069	P39069;M0RC66;A0A0G2K7Q6	166;59;168	166	Ak1	Adenylate kinase isoenzyme 1	1	ATEPVISFYDKR	GlyGly (K) NoNewNterm	1538.77	3	125.97	1.0039e-20	513.932	3985
6445	F1M4A4	F1M4A4	1574	1574	Kif1a	Kinesin-like protein	1	ATETEKEPQR	GlyGly (K) NoNewNterm	1301.62	3	110.38	6.0214e-08	434.881	2380
6447	Q8VIL3	Q8VIL3	115	115	Zwint	ZW10 interactor	1	ATETKEQWK	GlyGly (K) NoNewNterm;TMT6plex-Lys126 std	1462.76	3	115.7	1.7081e-05	488.595	5375
6447	Q8VIL3	Q8VIL3	119	119	Zwint	ZW10 interactor	0.999972	ATETKEQWK	GlyGly (K) NoNewNterm;TMT6plex-Lys126 std	1462.76	3	115.7	1.7081e-05	488.595	5376
6450	D3ZFY7	D3ZFY7;D4A2Q3;D4A404;D3ZUW0	825;857;331;189	825	Psd3		0.977037	ATEYEKKPNVFK	GlyGly (K) NoNewNterm;2 TMT6plex-Lys126 std	2025.13	4	66.498	0.001212	507.29	1409
6500	P97846	P97846	1332	1332	Cntnap1	Contactin-associated protein 1	1	ATHDSHPGGKAPLPPSGPAQAPAPTPAPTQVPTPAPAPASGPGPR	GlyGly (K) NoNewNterm	4319.18	5	76.996	2.1855e-17	864.844	4523
6534	D3ZSW9	D3ZSW9	3	3	LOC100910755		1	ATKDPTAVER	Acetyl (Protein N-term);GlyGly (K) NoNewNterm	1242.62	2	99.802	1.3721e-07	622.317	1555
6535	D3ZZ44	D3ZZ44	522	522	Elfn1		1	ATKGNYIEVR	GlyGly (K) NoNewNterm	1263.66	3	67.214	0.0017018	422.226	1662
6556	P63319	P63319	232	232	Prkcg	Protein kinase C gamma type	1	ATLNPVWNETFVFNLKPGDVER	GlyGly (K) NoNewNterm	2659.34	3	75.184	6.981e-05	887.454	4402
6580	Q9QZA2	Q9QZA2;A0A140TAA4	355;350	355	Pdcd6ip	Programmed cell death 6-interacting protein	0.999974	ATLVKPTPVNVPISQKFTDLFEK	GlyGly (K) NoNewNterm;2 TMT6plex-Lys126 std	3143.8	4	88.935	0.00018661	786.957	1023
6583	Q64559	Q64559;F8WG67	169;160	169	Acot7	Cytosolic acyl coenzyme A thioester hydrolase	0.999822	ATLWYVPLSLKNVDK	GlyGly (K) NoNewNterm;TMT6plex-Lys126 std	2089.18	3;4	133.48	4.06e-18	697.39977;523.30164	2603
6591	G3V6U3	G3V6U3	391	391	Alg2		1	ATMGLAGKAR	GlyGly (K) NoNewNterm	1088.58	3	72.243	0.001079	363.866	2662
6592	G3V6U3	G3V6U3	391	391	Alg2		1	ATMGLAGKAR	Oxidation (M);GlyGly (K) NoNewNterm	1104.57	3	47.097	0.010386	369.198	2662
6601	A0A0G2JUU7	A0A0G2JUU7	614	614	Tubgcp3		1	ATNAQFDSPEILKR	GlyGly (K) NoNewNterm	1702.86	3	140.1	5.2532e-32	568.629	206
6615	Q5FVI4	Q5FVI4	38	38	Cend1	Cell cycle exit and neuronal differentiation protein 1	0.999991	ATPAADGKAPLTKPVK	GlyGly (K) NoNewNterm;2 TMT6plex-Lys126 std	2136.27	4	83.106	5.2344e-05	535.074	4733
6615	Q5FVI4	Q5FVI4	33	33	Cend1	Cell cycle exit and neuronal differentiation protein 1	0.999939	ATPAADGKAPLTKPVK	GlyGly (K) NoNewNterm;2 TMT6plex-Lys126 std	2136.27	4	83.106	5.2344e-05	535.074	4734
6637	D4A055	D4A055	200	200	Cacnb4		0.999306	ATPTTTAKQK	GlyGly (K) NoNewNterm;TMT6plex-Lys126 std	1388.78	3	121.73	1.4276e-10	463.935	1692
6648	Q66H59	Q66H59	299	299	Npl	N-acetylneuraminate lyase	0.954513	ATQEFTANAEAKLK	GlyGly (K) NoNewNterm;TMT6plex-Lys126 std	1863.99	3	66.387	0.0015314	622.337	5086
6650	O35179	O35179	16	16	Sh3gl2	Endophilin-A1	0.999912	ATQKVSEK	GlyGly (K) NoNewNterm;TMT6plex-Lys126 std	1232.69	3	54.436	0.021686	411.905	3090
6655	P97836	P97836;G3V849	397;397	397	Dlgap1	Disks large-associated protein 1	0.99673	ATQPSLTELTTLKISNEHSPK	GlyGly (K) NoNewNterm;TMT6plex-Lys126 std	2637.42	4	73.809	0.00018371	660.362	2744
6655	P97836	P97836;G3V849	405;405	405	Dlgap1	Disks large-associated protein 1	1	ATQPSLTELTTLKISNEHSPK	GlyGly (K) NoNewNterm;TMT6plex-Lys126 std	2637.42	4	73.809	0.00018371	660.362	2745
6659	P12785	P12785	1159	1159	Fasn	Fatty acid synthase;[Acyl-carrier-protein] S-acetyltransferase;[Acyl-carrier-protein] S-malonyltransferase;3-oxoacyl-[acyl-carrier-protein] synthase;3-oxoacyl-[acyl-carrier-protein] reductase;3-hydroxyacyl-[acyl-carrier-protein] dehydratase;Enoyl-[acyl-carrier-protein] reductase;Oleoyl-[acyl-carrier-protein] hydrolase	1	ATQQGLKMTVPGLEDLPQHGLPR	GlyGly (K) NoNewNterm	2599.35	4	56.247	0.0003972	650.846	3591
6668	P58200	P58200;F1LNC4	13;13	13	Vti1b	Vesicle transport through interaction with t-SNAREs homolog 1B	1	ATSAASSEHFEKLHEIFR	Acetyl (Protein N-term);GlyGly (K) NoNewNterm	2215.07	3	101.15	2.1728e-15	739.363	2060
6672	P09606	P09606	11	11	Glul	Glutamine synthetase	0.999213	ATSASSHLNKGIK	Acetyl (Protein N-term);GlyGly (K) NoNewNterm;TMT6plex-Lys126 std	1697.93	3	93.959	4.6799e-08	566.983	3455
6674	P97538	P97538;Q5RKJ7	15;15	15	Mras	Ras-related protein M-Ras	0.999979	ATSAVPSDNLPTYKLVVVGDGGVGK	Acetyl (Protein N-term);GlyGly (K) NoNewNterm;TMT6plex-Lys126 std	2828.51	3	48.984	1.0515e-05	943.845	4508
6710	P07936	P07936	153	153	Gap43	Neuromodulin	0.999999	ATTDNSPSSKAEDGPAK	GlyGly (K) NoNewNterm;TMT6plex-Lys126 std	2017.98	3	140.22	5.0166e-18	673.666	3399
6710	P07936	P07936	146	146	Gap43	Neuromodulin	1	ATTDNSPSSKAEDGPAK	GlyGly (K) NoNewNterm;TMT6plex-Lys126 std	2017.98	3	140.22	5.0166e-18	673.666	3406
6711	P07936	P07936	153	153	Gap43	Neuromodulin	0.999999	ATTDNSPSSKAEDGPAKEEPK	GlyGly (K) NoNewNterm;2 TMT6plex-Lys126 std	2730.37	4;5	189.51	1.4826e-63	683.60012;547.08155	3399
6711	P07936	P07936	157	157	Gap43	Neuromodulin	0.931513	ATTDNSPSSKAEDGPAKEEPK	GlyGly (K) NoNewNterm;2 TMT6plex-Lys126 std	2730.37	4;5	189.51	1.4826e-63	683.60012;547.08155	3400
6711	P07936	P07936	146	146	Gap43	Neuromodulin	1	ATTDNSPSSKAEDGPAKEEPK	GlyGly (K) NoNewNterm;2 TMT6plex-Lys126 std	2730.37	4;5	189.51	1.4826e-63	683.60012;547.08155	3406
6712	P07936	P07936	153	153	Gap43	Neuromodulin	0.999999	ATTDNSPSSKAEDGPAKEEPK	GlyGly (K) NoNewNterm;TMT6plex-Lys126 std	2501.21	4	114.75	5.0512e-06	626.309	3399
6712	P07936	P07936	157	157	Gap43	Neuromodulin	0.931513	ATTDNSPSSKAEDGPAKEEPK	GlyGly (K) NoNewNterm;TMT6plex-Lys126 std	2501.21	4	114.75	5.0512e-06	626.309	3400
6712	P07936	P07936	146	146	Gap43	Neuromodulin	1	ATTDNSPSSKAEDGPAKEEPK	GlyGly (K) NoNewNterm;TMT6plex-Lys126 std	2501.21	4	114.75	5.0512e-06	626.309	3406
6723	O55012	O55012;A0A0G2JTT2;A0A0G2JUQ5;Q498N4;Q66SY1;Q66WT9	318;318;318;318;318;318	318	Picalm	Phosphatidylinositol-binding clathrin assembly protein	1	ATTLSNAVSSLASTGLSLTKVDER	GlyGly (K) NoNewNterm	2534.32	3;4	151.01	5.3213e-28	845.7802;634.58697	152
6742	P30835	P30835	8	8	Pfkl	ATP-dependent 6-phosphofructokinase, liver type	1	ATVDLEKLR	Acetyl (Protein N-term);GlyGly (K) NoNewNterm	1199.65	2	61.962	0.00050482	600.833	3883
6756	P05708	P05708;M0RAQ6	510;486	510	Hk1	Hexokinase;Hexokinase-1	1	ATVKMLPSFVR	Oxidation (M);GlyGly (K) NoNewNterm	1377.74	3	75.416	0.00036377	460.255	3013
6757	P05708	P05708;M0RAQ6	510;486	510	Hk1	Hexokinase;Hexokinase-1	1	ATVKMLPSFVR	GlyGly (K) NoNewNterm	1361.75	3	75.78	0.0003922	454.924	3013
6764	B2RZ37	B2RZ37	186	186	Reep5	Receptor expression-enhancing protein 5	0.887749	ATVNLLGDEKK	GlyGly (K) NoNewNterm;TMT6plex-Lys126 std	1529.86	3	75.479	0.00048737	510.961	1204
6778	P29994	P29994;F1LNT1;A0A0A0MY31;A0A0G2KAH9;F1LQX8;C7E1V2	1885;1908;1844;1709;1868;1883	1885	Itpr1	Inositol 1,4,5-trisphosphate receptor type 1	0.923508	ATVTVNTSDLGNKK	GlyGly (K) NoNewNterm;TMT6plex-Lys126 std	1789.97	3	176.91	3.1766e-58	597.665	2172
6781	P61983	P61983	152	152	Ywhag	14-3-3 protein gamma;14-3-3 protein gamma, N-terminally processed	1	ATVVESSEKAYSEAHEISK	GlyGly (K) NoNewNterm;TMT6plex-Lys126 std	2407.21	4	132.59	3.6623e-15	602.809	4240
6795	D3ZZ44	D3ZZ44	462	462	Elfn1		0.91778	AVAAAAGSLKK	GlyGly (K) NoNewNterm;TMT6plex-Lys126 std	1328.8	3	102.06	1.9971e-05	443.94	1663
6803	P15865	P15865;A0A0G2K654;M0R7B4	52;52;53	52	H1	Histone H1.4	1	AVAASKER	GlyGly (K) NoNewNterm	944.504	3	81.191	0.0014537	315.842	2977
6804	Q69FB3	Q69FB3;A0A0A0MY08	403;402	403	Jph4	Junctophilin-4	1	AVAASSVAEKAVEAAR	GlyGly (K) NoNewNterm	1642.86	3	132.05	6.9692e-19	548.629	44
6818	Q5I0G4	Q5I0G4	88	88	Gars1	Glycine--tRNA ligase	1	AVAELKAR	GlyGly (K) NoNewNterm	970.556	3	101.33	0.00055129	324.526	4772
6846	D4A7I6	D4A7I6	1089	1089	Washc4		1	AVAKQQSVQSTSQDEK	GlyGly (K) NoNewNterm;TMT6plex-Lys126 std	2076.07	3	105.46	1.8743e-07	693.029	1810
6868	G3V6W6	G3V6W6	211	211	Psmc6		1	AVASQLDCNFLKVVSSSIVDK	GlyGly (K) NoNewNterm;TMT6plex-Lys126 std	2622.39	3;4	131.18	2.7335e-13	875.13694;656.60452	2666
6885	Q05140	Q05140;A0A0G2K0B6;F1LRK0	28;28;28	28	Snap91	Clathrin coat assembly protein AP180	1	AVCKATTHEVMGPK	GlyGly (K) NoNewNterm;TMT6plex-Lys126 std	1870.96	4	134.68	5.1399e-19	468.747	436
6891	P07632	P07632	10	10	Sod1	Superoxide dismutase [Cu-Zn]	1	AVCVLKGDGPVQGVIHFEQK	GlyGly (K) NoNewNterm;TMT6plex-Lys126 std	2523.35	4	123.41	1.3954e-09	631.844	3387
6896	D4ACB8	D4ACB8	400	400	Cct8		1	AVDDGVNTFKVLTR	GlyGly (K) NoNewNterm	1647.86	3	117.92	9.9162e-18	550.293	1905
6933	A0A0G2JZ53	A0A0G2JZ53;F1LY70	3164;3155	3164	Birc6		1	AVDSTLKTR	GlyGly (K) NoNewNterm	1103.59	3	81.525	0.00059399	368.872	355
6935	B0BND0	B0BND0;D3ZRI1	218;218	218	Enpp6	Ectonucleotide pyrophosphatase/phosphodiesterase family member 6	1	AVDTVLK	GlyGly (K) NoNewNterm	858.481	2	49.211	0.025955	430.248	1108
6945	Q63270	Q63270;G3V6S2	464;464	464	Aco1	Aconitate hydratase;Cytoplasmic aconitate hydratase	0.999883	AVEAGLNVKPYVK	GlyGly (K) NoNewNterm;TMT6plex-Lys126 std	1729.99	3	83.314	0.00034693	577.672	2658
6946	Q62936	Q62936;A0A0G2K0Y9;A0A096MJ42	222;222;204	222	Dlg3	Disks large homolog 3	1	AVEALKEAGPVVR	GlyGly (K) NoNewNterm	1451.81	3	56.951	0.0019745	484.944	4957
6947	Q62696	Q62696;A0A0G2K1M2;F1LNM0	297;297;297	297	Dlg1	Disks large homolog 1	1	AVEALKEAGSIVR	GlyGly (K) NoNewNterm	1455.8	2;3	131.43	1.8653e-22	486.27546;728.90955	519
6947	Q63622	Q63622;F1M907	171;106	171	Dlg2	Disks large homolog 2	1	AVEALKEAGSIVR	GlyGly (K) NoNewNterm	1455.8	2;3	131.43	1.8653e-22	486.27546;728.90955	5037
6960	F1M0G0	F1M0G0	132	132	Rgs17		1	AVEEKAR	GlyGly (K) NoNewNterm	915.477	3	85.359	0.0085453	306.166	2336
6965	P12839	P12839;G3V7S2	682;680	682	Nefm	Neurofilament medium polypeptide	0.999257	AVEEMITITKSVK	GlyGly (K) NoNewNterm;TMT6plex-Lys126 std	1791	3	113.65	5.7686e-09	598.008	3605
6967	A0A0G2JTH4	A0A0G2JTH4	350	350	Cd47		0.999839	AVEEPLNAFKESK	GlyGly (K) NoNewNterm;TMT6plex-Lys126 std	1803.96	3	137.95	1.1405e-23	602.326	139
6967	A0A0G2JTH4	A0A0G2JTH4	353	353	Cd47		1	AVEEPLNAFKESK	GlyGly (K) NoNewNterm;TMT6plex-Lys126 std	1803.96	3	137.95	1.1405e-23	602.326	140
6968	A0A0G2JTH4	A0A0G2JTH4	350	350	Cd47		0.999839	AVEEPLNAFKESK	GlyGly (K) NoNewNterm	1574.79	3	90.412	4.1154e-06	525.939	139
6968	A0A0G2JTH4	A0A0G2JTH4	353	353	Cd47		1	AVEEPLNAFKESK	GlyGly (K) NoNewNterm	1574.79	3	90.412	4.1154e-06	525.939	140
6979	P09483	P09483;A0A0G2K6W5;K4DIC3	583;582;579	583	Chrna4	Neuronal acetylcholine receptor subunit alpha-4	0.999916	AVEGVQYIADHLKAEDTDFSVK	GlyGly (K) NoNewNterm;TMT6plex-Lys126 std	2777.41	4	67.364	0.0001594	695.359	747
6981	P04764	P04764;M0R5J4	71;71	71	Eno1	Alpha-enolase	1	AVEHINKTIAPALVSK	GlyGly (K) NoNewNterm;TMT6plex-Lys126 std	2033.18	4	99.451	4.8822e-08	509.303	3249
6981	P04764	P04764;M0R5J4	80;80	80	Eno1	Alpha-enolase	0.930936	AVEHINKTIAPALVSK	GlyGly (K) NoNewNterm;TMT6plex-Lys126 std	2033.18	4	99.451	4.8822e-08	509.303	3250
6986	D4ACD3	D4ACD3	251	251	Usp25	Ubiquitin carboxyl-terminal hydrolase	0.999918	AVEILKDAFK	GlyGly (K) NoNewNterm;TMT6plex-Lys126 std	1475.86	3	84.17	0.00038173	492.959	1911
6988	Q9JKB0	Q9JKB0;F1LSH6	111;111	111	Hcn1	Potassium/sodium hyperpolarization-activated cyclic nucleotide-gated channel 1	1	AVEKEQER	GlyGly (K) NoNewNterm	1101.54	2;3	90.308	0.0013717	368.18776;551.778	2242
6997	A0A0G2K931	A0A0G2K931;A0A0G2KAC0;E9PSV5	333;299;333	333	Psat1	Phosphoserine aminotransferase	1	AVELNMISLKGHR	Oxidation (M);GlyGly (K) NoNewNterm	1596.84	4	75.739	0.00021179	400.217	835
6998	A0A0G2K931	A0A0G2K931;A0A0G2KAC0;E9PSV5	333;299;333	333	Psat1	Phosphoserine aminotransferase	1	AVELNMISLKGHR	GlyGly (K) NoNewNterm	1580.85	4	81.431	2.2582e-05	396.219	835
7000	Q75Q39	Q75Q39;R9PXR4	187;187	187	Tomm70	Mitochondrial import receptor subunit TOM70	0.999337	AVELNPKYVK	GlyGly (K) NoNewNterm;TMT6plex-Lys126 std	1502.87	3	75.294	0.0012255	501.963	5275
7004	Q9ERH3	Q9ERH3	319	319	Wdr7	WD repeat-containing protein 7	1	AVENLIPPVQHSLLDQKDR	GlyGly (K) NoNewNterm	2285.21	4	77.39	1.6576e-05	572.31	5445
7009	M0R809	M0R809	24	24	Gng4	Guanine nucleotide-binding protein subunit gamma	1	AVEQLKMEACMDR	Oxidation (M);GlyGly (K) NoNewNterm	1709.75	3	59.248	0.0010724	570.925	2988
7010	M0R809	M0R809	24	24	Gng4	Guanine nucleotide-binding protein subunit gamma	1	AVEQLKMEACMDR	GlyGly (K) NoNewNterm	1693.76	3	82.069	2.2635e-05	565.593	2988
7011	M0R809	M0R809	24	24	Gng4	Guanine nucleotide-binding protein subunit gamma	1	AVEQLKMEACMDR	2 Oxidation (M);GlyGly (K) NoNewNterm	1725.75	3	40.477	0.021441	576.257	2988
7019	D4A133	D4A133	564	564	Atp6v1a		1	AVETTAQSDNKITWSIIR	GlyGly (K) NoNewNterm	2146.1	3	213.71	2.9067e-96	716.375	1709
7033	P06686	P06686	442	442	Atp1a2	Sodium/potassium-transporting ATPase subunit alpha-2	1	AVFKAGQENISVSK	GlyGly (K) NoNewNterm;TMT6plex-Lys126 std	1820	3;4	152.99	1.7803e-32	607.67378;456.00715	3325
7033	P06686	P06686	432	432	Atp1a2	Sodium/potassium-transporting ATPase subunit alpha-2	1	AVFKAGQENISVSK	GlyGly (K) NoNewNterm;TMT6plex-Lys126 std	1820	3;4	152.99	1.7803e-32	607.67378;456.00715	3326
7034	P06686	P06686	442	442	Atp1a2	Sodium/potassium-transporting ATPase subunit alpha-2	1	AVFKAGQENISVSK	GlyGly (K) NoNewNterm	1590.84	3	40.801	0.016474	531.286	3325
7034	P06686	P06686	432	432	Atp1a2	Sodium/potassium-transporting ATPase subunit alpha-2	1	AVFKAGQENISVSK	GlyGly (K) NoNewNterm	1590.84	3	40.801	0.016474	531.286	3326
7035	P06686	P06686	442	442	Atp1a2	Sodium/potassium-transporting ATPase subunit alpha-2	1	AVFKAGQENISVSKR	2 GlyGly (K) NoNewNterm	1860.98	4	86.944	5.5921e-05	466.252	3325
7035	P06686	P06686	432	432	Atp1a2	Sodium/potassium-transporting ATPase subunit alpha-2	1	AVFKAGQENISVSKR	2 GlyGly (K) NoNewNterm	1860.98	4	86.944	5.5921e-05	466.252	3326
7036	P06687	P06687	424	424	Atp1a3	Sodium/potassium-transporting ATPase subunit alpha-3	1	AVFKGGQDNIPVLK	GlyGly (K) NoNewNterm;TMT6plex-Lys126 std	1828.04	3;4	139.89	2.2485e-32	610.35427;458.01752	3347
7036	P06687	P06687	434	434	Atp1a3	Sodium/potassium-transporting ATPase subunit alpha-3	1	AVFKGGQDNIPVLK	GlyGly (K) NoNewNterm;TMT6plex-Lys126 std	1828.04	3;4	139.89	2.2485e-32	610.35427;458.01752	3348
7038	P06687	P06687	424	424	Atp1a3	Sodium/potassium-transporting ATPase subunit alpha-3	1	AVFKGGQDNIPVLK	GlyGly (K) NoNewNterm	1598.88	3	119.25	8.268e-18	533.967	3347
7038	P06687	P06687	434	434	Atp1a3	Sodium/potassium-transporting ATPase subunit alpha-3	1	AVFKGGQDNIPVLK	GlyGly (K) NoNewNterm	1598.88	3	119.25	8.268e-18	533.967	3348
7046	P06685	P06685	444	444	Atp1a1	Sodium/potassium-transporting ATPase subunit alpha-1	1	AVFQANQENLPILKR	GlyGly (K) NoNewNterm	1854.01	3;4	231.06	3.5613e-129	619.011;464.51007	3301
7073	Q62951	Q62951;F1LNT0	337;345	337	Dpysl4	Dihydropyrimidinase-related protein 4	1	AVGKDNFTLIPEGINGIEER	GlyGly (K) NoNewNterm	2285.17	3	124.35	1.3833e-09	762.729	2093
7075	P47942	P47942	345	345	Dpysl2	Dihydropyrimidinase-related protein 2	1	AVGKDNFTLIPEGTNGTEER	GlyGly (K) NoNewNterm	2261.09	3	83.776	9.3332e-05	754.705	4059
7076	Q62950	Q62950	345	345	Crmp1	Dihydropyrimidinase-related protein 1	1	AVGKDNFTLIPEGVNGIEER	GlyGly (K) NoNewNterm	2271.15	3	108.92	4.6686e-06	758.057	4960
7079	E9PTV9	E9PTV9;D3ZEN2;D3ZQT0;F1M269;F1M4G6	217;26;216;144;203	217		Glyceraldehyde-3-phosphate dehydrogenase	1	AVGKVIPELNGK	GlyGly (K) NoNewNterm;TMT6plex-Lys126 std	1566.93	3	98.898	3.3599e-06	523.317	1974
7079	P04797	P04797;Q9ESV6;B1WBQ8;M0R660;A0A0G2K8S2;D3ZGY4;F1M2N4;M0R590;A0A0G2JYY8	217;315;315;217;219;217;164;217;219	217	Gapdh	Glyceraldehyde-3-phosphate dehydrogenase;Glyceraldehyde-3-phosphate dehydrogenase, testis-specific	1	AVGKVIPELNGK	GlyGly (K) NoNewNterm;TMT6plex-Lys126 std	1566.93	3	98.898	3.3599e-06	523.317	2956
7079	P04797	P04797;Q9ESV6;B1WBQ8;M0R660;A0A0G2K8S2;D3ZGY4;F1LUI2;F1M2N4;M0R590	225;323;323;225;227;225;80;172;225	225	Gapdh	Glyceraldehyde-3-phosphate dehydrogenase;Glyceraldehyde-3-phosphate dehydrogenase, testis-specific	1	AVGKVIPELNGK	GlyGly (K) NoNewNterm;TMT6plex-Lys126 std	1566.93	3	98.898	3.3599e-06	523.317	2957
7109	Q63537	Q63537;G3V733	379;379	379	Syn2	Synapsin-2	0.999687	AVHGKDGK	GlyGly (K) NoNewNterm;TMT6plex-Lys126 std	1153.64	3	66.351	0.0083044	385.554	2683
7120	Q6DGG0	Q6DGG0;M0RB67	262;299	262	Ppid	Peptidyl-prolyl cis-trans isomerase D	1	AVIEKADVSR	GlyGly (K) NoNewNterm	1200.65	3	48.981	0.009961	401.223	3033
7139	D3ZG78	D3ZG78	2295	2295	Zzef1		1	AVIVDVKTR	GlyGly (K) NoNewNterm	1113.65	3	62.558	0.0031752	372.224	1415
7142	A0A0G2JUY1	A0A0G2JUY1;F1LRN8;A0A0G2JXP3	372;456;457	372	Nedd4l		1	AVKDTLSNPQSPQPSPYNSPKPQHK	GlyGly (K) NoNewNterm;2 TMT6plex-Lys126 std	3316.76	5	116.65	1.3246e-09	664.359	316
7143	Q9QUH6	Q9QUH6;F1LQW8;D3ZCL8	254;254;239	254	Syngap1	Ras/Rap GTPase-activating protein SynGAP	0.999991	AVKPNKDNSR	GlyGly (K) NoNewNterm;TMT6plex-Lys126 std	1470.81	3;4	104.05	1.9818e-07	491.27747;368.70992	5490
7144	Q5FVN2	Q5FVN2	185	185	Tmem41b	Transmembrane protein 41B	1	AVKWSQQVER	GlyGly (K) NoNewNterm	1343.69	3	83.499	0.00028885	448.905	4755
7145	P32851	P32851;P61265	256;255	256	Stx1a	Syntaxin-1A;Syntaxin-1B	1	AVKYQSK	GlyGly (K) NoNewNterm;TMT6plex-Lys126 std	1165.67	2;3	112.94	0.0033849	389.56255;583.84018	3922
7145	P32851	P32851;P61265	260;259	260	Stx1a	Syntaxin-1A;Syntaxin-1B	1	AVKYQSK	GlyGly (K) NoNewNterm;TMT6plex-Lys126 std	1165.67	2;3	112.94	0.0033849	389.56255;583.84018	3923
7147	P32851	P32851;P61265	256;255	256	Stx1a	Syntaxin-1A;Syntaxin-1B	1	AVKYQSKAR	2 GlyGly (K) NoNewNterm	1277.68	3	49.418	0.057214	426.902	3922
7147	P32851	P32851;P61265	260;259	260	Stx1a	Syntaxin-1A;Syntaxin-1B	1	AVKYQSKAR	2 GlyGly (K) NoNewNterm	1277.68	3	49.418	0.057214	426.902	3923
7148	Q8CFN2	Q8CFN2	153	153	Cdc42	Cell division control protein 42 homolog	1	AVKYVECSALTQK	GlyGly (K) NoNewNterm;TMT6plex-Lys126 std	1838.98	3	131.26	7.6536e-24	613.999	5353
7148	Q8CFN2	Q8CFN2	163	163	Cdc42	Cell division control protein 42 homolog	0.998824	AVKYVECSALTQK	GlyGly (K) NoNewNterm;TMT6plex-Lys126 std	1838.98	3	131.26	7.6536e-24	613.999	5354
7149	A0A0G2JSM8	A0A0G2JSM8	153	153	Cdc42		1	AVKYVECSALTQR	GlyGly (K) NoNewNterm	1637.82	3	97.716	2.4272e-08	546.947	80
7156	Q6RUV5	Q6RUV5;M0R5T4;A0A0G2K0X4	183;183;208	183	Rac1	Ras-related C3 botulinum toxin substrate 1	0.946756	AVLCPPPVKK	GlyGly (K) NoNewNterm;TMT6plex-Lys126 std	1450.85	3	78.934	0.00058473	484.625	2943
7160	Q9QZA2	Q9QZA2;A0A140TAA4	506;501	506	Pdcd6ip	Programmed cell death 6-interacting protein	1	AVLDKAVQADGQVK	GlyGly (K) NoNewNterm;TMT6plex-Lys126 std	1784	3;4	116.51	1.8233e-17	595.67378;447.00715	1024
7161	Q9QZA2	Q9QZA2;A0A140TAA4	506;501	506	Pdcd6ip	Programmed cell death 6-interacting protein	1	AVLDKAVQADGQVK	GlyGly (K) NoNewNterm	1554.84	3	54.09	0.0024455	519.286	1024
7172	P45592	P45592	44	44	Cfl1	Cofilin-1	0.891051	AVLFCLSEDKK	GlyGly (K) NoNewNterm;TMT6plex-Lys126 std	1651.88	3	85.355	0.00050559	551.634	4002
7189	P38983	P38983	89	89	Rpsa	40S ribosomal protein SA	1	AVLKFAAATGATPIAGR	GlyGly (K) NoNewNterm	1727.97	3	67.685	9.0504e-05	576.997	3984
7223	P97837	P97837;A0A0G2JUI3;F1LSL6	715;636;659	715	Dlgap2	Disks large-associated protein 2	1	AVLVSKAEELLK	GlyGly (K) NoNewNterm;TMT6plex-Lys126 std	1641.99	3	97.163	0.0002377	548.336	2248
7223	P97837	P97837;A0A0G2JUI3;F1LSL6	709;630;653	709	Dlgap2	Disks large-associated protein 2	1	AVLVSKAEELLK	GlyGly (K) NoNewNterm;TMT6plex-Lys126 std	1641.99	3	97.163	0.0002377	548.336	2249
7257	P11442	P11442;F1M779	1441;1441	1441	Cltc	Clathrin heavy chain;Clathrin heavy chain 1	0.998962	AVNYFSKVK	GlyGly (K) NoNewNterm;TMT6plex-Lys126 std	1397.79	3	93.649	0.00024194	466.936	2432
7278	Q2THW6	Q2THW6	282	282	Zdhhc8	Palmitoyltransferase	0.99433	AVPLKVK	GlyGly (K) NoNewNterm;TMT6plex-Lys126 std	1096.72	3	58.246	0.029841	366.58	4590
7285	Q9Z2L0	Q9Z2L0	12	12	Vdac1	Voltage-dependent anion-selective channel protein 1	1	AVPPTYADLGKSAR	Acetyl (Protein N-term);GlyGly (K) NoNewNterm	1600.82	2	176.48	4.9894e-68	801.418	5586
7307	Q5PPJ9	Q5PPJ9;A0A0G2K9P4	26;26	26	Sh3glb2	Endophilin-B2	1	AVQFTEEKFGQAEK	GlyGly (K) NoNewNterm;TMT6plex-Lys126 std	1954	3	126.1	1.6937e-17	652.341	871
7307	Q5PPJ9	Q5PPJ9;A0A0G2K9P4	32;32	32	Sh3glb2	Endophilin-B2	1	AVQFTEEKFGQAEK	GlyGly (K) NoNewNterm;TMT6plex-Lys126 std	1954	3	126.1	1.6937e-17	652.341	872
7318	D3ZCM3	D3ZCM3	338	338	Abcg4		0.908503	AVQNGLCTMAEKK	GlyGly (K) NoNewNterm;TMT6plex-Lys126 std	1791.92	3	59.898	0.001504	598.313	1329
7322	B1WC88	B1WC88	43	43		UPF0729 protein C18orf32 homolog	1	AVQQLDNKNTGK	GlyGly (K) NoNewNterm;TMT6plex-Lys126 std	1657.89	3	140.24	2.9998e-21	553.639	1140
7324	Q6JP77	Q6JP77;A0A0A0MXX1	327;326	327	Akap7	A-kinase anchor protein 7 isoforms delta and gamma	0.910679	AVQQYLEETQNKK	GlyGly (K) NoNewNterm;TMT6plex-Lys126 std	1921.01	3;4	178.1	1.1367e-49	641.34421;481.25998	43
7335	P32851	P32851;P61265	252;251	252	Stx1a	Syntaxin-1A;Syntaxin-1B	0.999965	AVSDTKK	GlyGly (K) NoNewNterm;TMT6plex-Lys126 std	1090.62	2;3	166.05	1.4777e-14	364.54679;546.31654	3924
7335	P32851	P32851;P61265	253;252	253	Stx1a	Syntaxin-1A;Syntaxin-1B	0.803615	AVSDTKK	GlyGly (K) NoNewNterm;TMT6plex-Lys126 std	1090.62	2;3	166.05	1.4777e-14	364.54679;546.31654	3925
7337	P32851	P32851;P61265	252;251	252	Stx1a	Syntaxin-1A;Syntaxin-1B	0.999965	AVSDTKK	GlyGly (K) NoNewNterm	861.456	3	85.265	0.028097	288.159	3924
7337	P32851	P32851;P61265	253;252	253	Stx1a	Syntaxin-1A;Syntaxin-1B	0.803615	AVSDTKK	GlyGly (K) NoNewNterm	861.456	3	85.265	0.028097	288.159	3925
7341	P30121	P30121	53	53	Timp2	Metalloproteinase inhibitor 2	1	AVSEKEVDSGNDIYGNPIK	GlyGly (K) NoNewNterm;TMT6plex-Lys126 std	2377.2	3	111.06	5.7969e-07	793.406	3879
7341	P30121	P30121	67	67	Timp2	Metalloproteinase inhibitor 2	1	AVSEKEVDSGNDIYGNPIK	GlyGly (K) NoNewNterm;TMT6plex-Lys126 std	2377.2	3	111.06	5.7969e-07	793.406	3880
7342	P30121	P30121	53	53	Timp2	Metalloproteinase inhibitor 2	1	AVSEKEVDSGNDIYGNPIKR	GlyGly (K) NoNewNterm;TMT6plex-Lys126 std	2533.3	4	84.035	8.4834e-05	634.332	3879
7342	P30121	P30121	67	67	Timp2	Metalloproteinase inhibitor 2	1	AVSEKEVDSGNDIYGNPIKR	GlyGly (K) NoNewNterm;TMT6plex-Lys126 std	2533.3	4	84.035	8.4834e-05	634.332	3880
7344	P04177	P04177	24	24	Th	Tyrosine 3-monooxygenase	1	AVSEQDAKQAEAVTSPR	GlyGly (K) NoNewNterm	1899.93	3	123.02	1.9032e-13	634.317	3237
7353	Q5U2S7	Q5U2S7	85	85	Psmd3		1	AVSGKEPR	GlyGly (K) NoNewNterm	956.504	3	99.442	0.00036877	319.842	4848
7354	M0R5H1	M0R5H1	987	987	Etl4		1	AVSIEKAER	GlyGly (K) NoNewNterm	1115.59	3	59.931	0.0036676	372.872	2930
7367	D3ZH92	D3ZH92	320	320	Klhl26		1	AVSSKVFQLPEPGAR	GlyGly (K) NoNewNterm	1698.91	3	65.472	0.0006412	567.309	1444
7369	A0A0G2KB92	A0A0G2KB92;A0A1W2Q6Q2	170;170	170	Dclk1		1	AVSSLATAKGGPSEVR	GlyGly (K) NoNewNterm	1642.86	3	113.65	4.5752e-11		922
7405	Q62951	Q62951;F1LNT0	236;244	236	Dpysl4	Dihydropyrimidinase-related protein 4	1	AVTIAKQANCPLYITK	GlyGly (K) NoNewNterm;TMT6plex-Lys126 std	2133.18	3	88.133	4.6411e-05	712.068	2094
7408	G3V9C7	G3V9C7	121	121	Hist1h2bk	Histone H2B	1	AVTKYTSAK	GlyGly (K) NoNewNterm;TMT6plex-Lys126 std	1310.74	2;3	91.087	0.00031482	437.92051;656.37713	2858
7409	G3V9C7	G3V9C7	121	121	Hist1h2bk	Histone H2B	1	AVTKYTSAK	GlyGly (K) NoNewNterm	1081.58	3	64.841	0.0027474	361.533	2858
7410	Q00729	Q00729;Q00715;A0A0G2JXI9;D3ZNH4;D3ZNZ9;M0RBQ5;A0A0G2JXE0;D3ZLY9;D3ZWM5;G3V8B3;M0R4L7	122;120;121;121;121;121;121;121;121;121;121	122	H2bc1	Histone H2B;Histone H2B type 1;Histone H2B type 1-A	1	AVTKYTSSK	GlyGly (K) NoNewNterm;TMT6plex-Lys126 std	1326.73	2;3	211.27	7.4452e-55	443.25215;664.37459	296
7412	Q00729	Q00729;Q00715;A0A0G2JXI9;D3ZNH4;D3ZNZ9;M0RBQ5;A0A0G2JXE0;D3ZLY9;D3ZWM5;G3V8B3;M0R4L7	122;120;121;121;121;121;121;121;121;121;121	122	H2bc1	Histone H2B;Histone H2B type 1;Histone H2B type 1-A	1	AVTKYTSSK	GlyGly (K) NoNewNterm	1097.57	2;3	154.85	9.4944e-17	366.86451;549.79312	296
7442	P61765	P61765	13	13	Stxbp1	Syntaxin-binding protein 1	1	AVVGEKIMHDVIK	Oxidation (M);GlyGly (K) NoNewNterm;TMT6plex-Lys126 std	1797	3;4	85.554	2.0579e-05	450.25781;600.00799	4223
7442	P61765	P61765	20	20	Stxbp1	Syntaxin-binding protein 1	0.958088	AVVGEKIMHDVIK	Oxidation (M);GlyGly (K) NoNewNterm;TMT6plex-Lys126 std	1797	3;4	85.554	2.0579e-05	450.25781;600.00799	4224
7443	P61765	P61765	13	13	Stxbp1	Syntaxin-binding protein 1	1	AVVGEKIMHDVIK	GlyGly (K) NoNewNterm;TMT6plex-Lys126 std	1781.01	3;4	140.08	1.5444e-31	446.25908;594.67635	4223
7443	P61765	P61765	20	20	Stxbp1	Syntaxin-binding protein 1	0.958088	AVVGEKIMHDVIK	GlyGly (K) NoNewNterm;TMT6plex-Lys126 std	1781.01	3;4	140.08	1.5444e-31	446.25908;594.67635	4224
7461	P62815	P62815	108	108	Atp6v1b2	V-type proton ATPase subunit B, brain isoform	0.897086	AVVQVFEGTSGIDAKK	GlyGly (K) NoNewNterm;TMT6plex-Lys126 std	1991.09	3;4	165.34	2.5762e-44	664.70362;498.77954	4306
7478	A0A0G2JWP6	A0A0G2JWP6	1517	1517	Nwd1		1	AVWLIKTR	GlyGly (K) NoNewNterm	1099.65	3	51.346	0.010985	367.557	279
7479	P62944	P62944	719	719	Ap2b1	AP-2 complex subunit beta	0.99683	AVWLPAVKAK	GlyGly (K) NoNewNterm;TMT6plex-Lys126 std	1424.87	3	120.07	2.7171e-10	475.964	4321
7484	O35413	O35413;F1LPM3	976;976	976	Sorbs2	Sorbin and SH3 domain-containing protein 2	1	AVYDFKAQTSK	GlyGly (K) NoNewNterm;TMT6plex-Lys126 std	1599.85	3	72.2	0.0021479		2124
7484	O35413	O35413;F1LPM3	971;971	971	Sorbs2	Sorbin and SH3 domain-containing protein 2	0.999989	AVYDFKAQTSK	GlyGly (K) NoNewNterm;TMT6plex-Lys126 std	1599.85	3	72.2	0.0021479		2125
7490	P30713	P30713;D3Z8I7;A0A0G2JZV9	22;79;22	22	Gstt2	Glutathione S-transferase theta-2	0.945849	AVYIFAKK	GlyGly (K) NoNewNterm;TMT6plex-Lys126 std	1281.76	3	94.407	0.0013821	428.262	1273
7503	P0C5X8	P0C5X8	441	441	Ttyh1	Protein tweety homolog 1	1	AWALFPPSDDYDDTDDDDPFNPQESKR	GlyGly (K) NoNewNterm	3269.37	3;4	71.54	1.0181e-07	1090.7972;818.34972	3475
7506	Q05683	Q05683	35	35	Gad2	Glutamate decarboxylase 2	0.999998	AWCQVAQKFTGGIGNK	GlyGly (K) NoNewNterm;TMT6plex-Lys126 std	2107.08	3	102.28	8.2212e-09	703.368	4562
7506	Q05683	Q05683	43	43	Gad2	Glutamate decarboxylase 2	1	AWCQVAQKFTGGIGNK	GlyGly (K) NoNewNterm;TMT6plex-Lys126 std	2107.08	3	102.28	8.2212e-09	703.368	4563
7511	Q5XIA5	Q5XIA5	553	553	Coasy		1	AWDLLQKR	GlyGly (K) NoNewNterm	1142.62	3	66.429	0.011908	381.88	4898
7516	P09811	P09811;P53534;G3V6Y6	370;370;370	370	Pygl	Alpha-1,4 glucan phosphorylase;Glycogen phosphorylase, liver form;Glycogen phosphorylase, brain form	0.963381	AWEITKK	GlyGly (K) NoNewNterm;TMT6plex-Lys126 std	1217.7	3	96.964	0.011366	406.906	2672
7528	Q8CF97	Q8CF97	385	385	Vcpip1	Deubiquitinating protein VCIP135	0.924633	AWGVPQDLIKK	GlyGly (K) NoNewNterm;TMT6plex-Lys126 std	1596.92	3	81.865	0.00017427	533.314	5338
7546	Q53AQ4	Q53AQ4	128	128	Tmub1	Transmembrane and ubiquitin-like domain-containing protein 1	1	AWPQDTIGSLKR	GlyGly (K) NoNewNterm	1484.77	3	98.182	3.2787e-07	495.932	4707
7554	Q63560	Q63560;F1LQZ9	487;487	487	Map6	Microtubule-associated protein 6	0.998663	AWTDIKPVKPIK	GlyGly (K) NoNewNterm;2 TMT6plex-Lys126 std	1967.2	4	66.262	0.0013012	492.807	5013
7592	P09606	P09606	291	291	Glul	Glutamine synthetase	1	AYDPKGGLDNAR	GlyGly (K) NoNewNterm	1389.66	3	59.731	0.001368	464.229	3456
7597	F1LUT4	F1LUT4	979	979	Atp8a1	Phospholipid-transporting ATPase	1	AYDTTKQRPDEW	GlyGly (K) NoNewNterm	1622.73	3	117.79	5.4801e-14	541.918	2281
7617	A0A096MJE3	A0A096MJE3;Q6AYD5	284;288	284	Gspt2		0.960178	AYFETEKK	GlyGly (K) NoNewNterm;TMT6plex-Lys126 std	1357.71	3	68.227	0.0088147	453.577	11
7627	P07340	P07340	289	289	Atp1b1	Sodium/potassium-transporting ATPase subunit beta-1	1	AYGENIGYSEKDR	GlyGly (K) NoNewNterm	1614.73	3	122.46	5.3975e-18	539.25	3383
7641	P68370	P68370;Q5XIF6;Q68FR8;Q6P9V9	304;304;304;304	304	Tuba1a	Tubulin alpha-1A chain;Tubulin alpha-4A chain;Tubulin alpha-3 chain;Tubulin alpha-1B chain	1	AYHEQLSVAEITNACFEPANQMVKCDPR	Oxidation (M);GlyGly (K) NoNewNterm	3407.53	4;5	130.01	2.8885e-16	852.8906;682.51394	4440
7642	P68370	P68370;Q5XIF6;Q68FR8;Q6P9V9	304;304;304;304	304	Tuba1a	Tubulin alpha-1A chain;Tubulin alpha-4A chain;Tubulin alpha-3 chain;Tubulin alpha-1B chain	1	AYHEQLSVAEITNACFEPANQMVKCDPR	GlyGly (K) NoNewNterm	3391.54	3;4;5	184.59	3.8907e-64	848.89187;1131.5201;679.31495	4440
7662	Q5XI77	Q5XI77	313	313	Anxa11	Annexin	0.99999	AYKTEFK	GlyGly (K) NoNewNterm;TMT6plex-Lys126 std	1228.67	3	60.799	0.036882	410.562	4897
7685	D4A3F5	D4A3F5;A0A0G2K4B0	326;326	326	Gprc5b		1	AYMENKAFSMDEHNAALR	2 Oxidation (M);GlyGly (K) NoNewNterm	2242.97	4	82.349	8.5284e-06	561.751	626
7686	D4A3F5	D4A3F5;A0A0G2K4B0	326;326	326	Gprc5b		1	AYMENKAFSMDEHNAALR	Oxidation (M);GlyGly (K) NoNewNterm	2226.98	4	105.39	4.5265e-07	557.752	626
7687	D4A3F5	D4A3F5;A0A0G2K4B0	326;326	326	Gprc5b		1	AYMENKAFSMDEHNAALR	GlyGly (K) NoNewNterm	2210.98	4	107.34	3.5685e-07	553.753	626
7711	P20156	P20156;F1LP80;M0RDR2	281;281;281	281	Vgf	Neurosecretory protein VGF;VGF(24-63);VGF(180-194);VGF(375-407);Neuroendocrine regulatory peptide-1;Neuroendocrine regulatory peptide-2;TLQP-11;TLQP-21;TLQP-30;TLQP-62;HFHH-10;AQEE-30;LQEQ-19	1	AYQSLSAPFPKVR	GlyGly (K) NoNewNterm	1576.84	3	95.273	3.4552e-08	526.619	2108
7712	Q68FQ9	Q68FQ9	339	339	Lancl2		0.997759	AYQVFKEEK	GlyGly (K) NoNewNterm;TMT6plex-Lys126 std	1483.79	3	72.643	0.0022794	495.603	5108
7723	P09759	P09759	571	571	Ephb1	Ephrin type-B receptor 1	1	AYSKEAVYSDK	GlyGly (K) NoNewNterm;TMT6plex-Lys126 std	1602.81	3	93.623	0.00015782	535.277	3463
7724	D4A4T0	D4A4T0	126	126	Stub1		1	AYSLAKEQR	GlyGly (K) NoNewNterm	1178.6	3	88.136	0.00035034	393.875	1764
7726	Q9EPC6	Q9EPC6;D3ZDU5	133;133	133	Pfn2	Profilin;Profilin-2	1	AYSMAKYLR	GlyGly (K) NoNewNterm	1215.61	3	49.715	0.010558	406.21	1378
7756	F1LYQ8	F1LYQ8	549	549	Farp1	FERM, RhoGEF and pleckstrin domain-containing protein 1	1	AYYIAKEVSTTER	GlyGly (K) NoNewNterm	1643.82	3	100.38	1.3081e-08	548.946	2316
7783	Q8VIL3	Q8VIL3	144	144	Zwint	ZW10 interactor	1	CALSEALPQVKEAHR	GlyGly (K) NoNewNterm	1821.92	4	70.373	0.00048877	456.486	5377
7798	P06687	P06687	516	516	Atp1a3	Sodium/potassium-transporting ATPase subunit alpha-3	0.999998	CATILLQGKEQPLDEEMK	Oxidation (M);GlyGly (K) NoNewNterm;TMT6plex-Lys126 std	2461.24	3;4	78.501	1.0301e-05	821.42046;616.31716	3349
7806	P61765	P61765	562	562	Stxbp1	Syntaxin-binding protein 1	0.999999	CAYEVTQANGKWEVLIGSTHILTPQK	GlyGly (K) NoNewNterm;TMT6plex-Lys126 std	3285.7	4	80.786	2.3034e-08	822.433	4225
7838	Q6NYB7	Q6NYB7;A0A0G2K235;E9PU16	131;189;166	131	Rab1A	Ras-related protein Rab-1A	0.923479	CDLTTKK	GlyGly (K) NoNewNterm;TMT6plex-Lys126 std	1207.64	3	79.469	0.015486	403.555	5209
7922	P29994	P29994;F1LNT1;A0A0A0MY31;A0A0G2KAH9;F1LQX8;C7E1V2	1655;1679;1654;1479;1639;1654	1655	Itpr1	Inositol 1,4,5-trisphosphate receptor type 1	0.995475	CESGGFICKLIK	GlyGly (K) NoNewNterm;TMT6plex-Lys126 std	1753.91	3	66.267	0.0013395	585.643	2173
7963	P11506	P11506;D4A8B3	760;760	760	Atp2b2	Calcium-transporting ATPase;Plasma membrane calcium-transporting ATPase 2	1	CGIIHPGEDFLCLEGKEFNR	GlyGly (K) NoNewNterm	2504.16	4	105.06	7.2873e-06	627.047	1818
7966	P11505	P11505	737	737	Atp2b1	Plasma membrane calcium-transporting ATPase 1	1	CGILHPGEDFLCLEGKDFNR	GlyGly (K) NoNewNterm	2490.14	4	79.489	5.958e-05	623.543	3553
7968	Q64542	Q64542	725	725	Atp2b4	Plasma membrane calcium-transporting ATPase 4	1	CGILTPGDDFLCLEGKEFNR	GlyGly (K) NoNewNterm	2454.13	3	147.92	2.5049e-21	819.051	5065
7997	P63319	P63319	90	90	Prkcg	Protein kinase C gamma type	1	CHEFVTFECPGAGKGPQTDDPR	GlyGly (K) NoNewNterm	2618.13	4	65.25	0.00029309	655.539	4403
8032	P09606	P09606	276	276	Glul	Glutamine synthetase	0.977593	CIEEAIDKLSK	GlyGly (K) NoNewNterm;TMT6plex-Lys126 std	1647.87	3	42.809	0.034797	550.297	3457
8037	P06687	P06687	458	458	Atp1a3	Sodium/potassium-transporting ATPase subunit alpha-3	1	CIELSSGSVKLMR	Oxidation (M);GlyGly (K) NoNewNterm	1608.8	3	128.36	7.6485e-24	537.273	3350
8038	P06687	P06687	458	458	Atp1a3	Sodium/potassium-transporting ATPase subunit alpha-3	1	CIELSSGSVKLMR	GlyGly (K) NoNewNterm	1592.8	3	180.24	8.5663e-58	531.941	3350
8073	O35413	O35413;F1LPM3	818;818	818	Sorbs2	Sorbin and SH3 domain-containing protein 2	0.999997	CKASVVEALDSALK	GlyGly (K) NoNewNterm;TMT6plex-Lys126 std	1832.99	3	57.414	0.0056991	612.003	2126
8079	P08413	P08413;P11730;F1LUE2;F1LNI8;F1M3F8;G3V9G3	149;149;149;149;166;149	149	Camk2b	Calcium/calmodulin-dependent protein kinase type II subunit beta;Calcium/calmodulin-dependent protein kinase type II subunit gamma	0.999992	CKGAAVK	GlyGly (K) NoNewNterm;TMT6plex-Lys126 std	1075.6	3	56.547	0.040764	359.541	2069
8089	D3ZVQ0	D3ZVQ0	476	476	Usp5	Ubiquitin carboxyl-terminal hydrolase	0.997468	CLATEKVK	GlyGly (K) NoNewNterm;TMT6plex-Lys126 std	1290.72	3	91.041	0.0044124	431.246	1608
8098	Q8R511	Q8R511;F1LZF2;Z4YNH5	254;270;253	254	Fnbp1	Formin-binding protein 1	0.999996	CLDGIVKAAESIDQK	GlyGly (K) NoNewNterm;TMT6plex-Lys126 std	1989.04	3	72.175	0.0011247	664.021	2330
8104	P31596	P31596;G3V6R0	382;102	382	Slc1a2	Amino acid transporter;Excitatory amino acid transporter 2	1	CLEDNLGIDKR	GlyGly (K) NoNewNterm	1445.69	3	133.89	9.784e-18	482.905	2653
8148	P70587	P70587;F1M4K6	1388;1393	1388	Lrrc7	Leucine-rich repeat-containing protein 7	1	CLIQTKGQR	GlyGly (K) NoNewNterm	1216.63	3	78.334	0.00090094	406.552	2395
8149	P52303	P52303;P62944;A0A0G2K2V2;G3V9N8	131;131;131;131	131	Ap1b1	AP complex subunit beta;AP-1 complex subunit beta-1;AP-2 complex subunit beta	1	CLKDEDPYVR	GlyGly (K) NoNewNterm	1407.65	3	67.207	0.0017031	470.222	573
8204	P63018	P63018;M0RCB1;D4A4S3;F1LZI1;A0A0G2JVI3;M0R8M9	583;578;582;583;503;598	583	Hspa8	Heat shock cognate 71 kDa protein	1	CNEIISWLDKNQTAEK	GlyGly (K) NoNewNterm;TMT6plex-Lys126 std	2291.14	3;4	146.78	2.552e-21	573.79275;764.72124	4340
8204	P63018	P63018;M0RCB1;D4A4S3;F1LZI1;A0A0G2JVI3;M0R8M9	589;584;588;589;509;604	589	Hspa8	Heat shock cognate 71 kDa protein	1	CNEIISWLDKNQTAEK	GlyGly (K) NoNewNterm;TMT6plex-Lys126 std	2291.14	3;4	146.78	2.552e-21	573.79275;764.72124	4341
8205	P63018	P63018;M0RCB1;D4A4S3;F1LZI1;A0A0G2JVI3;M0R8M9	583;578;582;583;503;598	583	Hspa8	Heat shock cognate 71 kDa protein	1	CNEIISWLDKNQTAEKEEFEHQQK	GlyGly (K) NoNewNterm;2 TMT6plex-Lys126 std	3575.77	5	248.03	6.8226e-169	716.162	4340
8205	P63018	P63018;M0RCB1;D4A4S3;F1LZI1;A0A0G2JVI3;M0R8M9	589;584;588;589;509;604	589	Hspa8	Heat shock cognate 71 kDa protein	1	CNEIISWLDKNQTAEKEEFEHQQK	GlyGly (K) NoNewNterm;2 TMT6plex-Lys126 std	3575.77	5	248.03	6.8226e-169	716.162	4341
8205	P63018	P63018;M0RCB1;D4A4S3;F1LZI1;A0A0G2JVI3;M0R8M9	597;592;596;597;517;612	597	Hspa8	Heat shock cognate 71 kDa protein	1	CNEIISWLDKNQTAEKEEFEHQQK	GlyGly (K) NoNewNterm;2 TMT6plex-Lys126 std	3575.77	5	248.03	6.8226e-169	716.162	4342
8276	Q6AYQ1	Q6AYQ1	29	29	Golga7	Golgin subfamily A member 7	1	CQFQTKFPAELENR	GlyGly (K) NoNewNterm	1880.88	3	119.17	8.3729e-18	627.969	5154
8307	P05065	P05065;Q6AY07	208;208	208	Aldoa	Fructose-bisphosphate aldolase A;Fructose-bisphosphate aldolase	0.999997	CQYVTEKVLAAVYK	GlyGly (K) NoNewNterm;TMT6plex-Lys126 std	2014.08	3	83.204	0.00018147	672.366	3273
8360	P06685	P06685	526	526	Atp1a1	Sodium/potassium-transporting ATPase subunit alpha-1	1	CSSILLHGKEQPLDEELK	GlyGly (K) NoNewNterm;TMT6plex-Lys126 std	2438.27	4	142.39	1.3592e-15	610.574	3302
8443	Q66HG0	Q66HG0	273	273	Rnf13	E3 ubiquitin-protein ligase RNF13	0.992933	CVDPWLTKTK	GlyGly (K) NoNewNterm;TMT6plex-Lys126 std	1589.84	3	98.943	5.4891e-06	530.955	5100
8447	D3ZUP8	D3ZUP8	273	273	Lmbrd2		0.927954	CVDTILKK	GlyGly (K) NoNewNterm;TMT6plex-Lys126 std	1318.75	3	87.323	0.0062302		1588
8455	P60522	P60522;F1M1J6	20;52	20	Gabarapl2	Gamma-aminobutyric acid receptor-associated protein-like 2	1	CVESAKIR	GlyGly (K) NoNewNterm	1075.54	3	60.589	0.0046405	359.522	2343
8473	P08413	P08413;F1LUE2;F1LNI8;G3V9G3	33;33;33;33	33	Camk2b	Calcium/calmodulin-dependent protein kinase type II subunit beta	1	CVKLCTGHEYAAK	GlyGly (K) NoNewNterm;TMT6plex-Lys126 std	1878.93	4	88.101	4.9009e-05	470.739	2070
8473	P08413	P08413;F1LUE2;F1LNI8;G3V9G3	43;43;43;43	43	Camk2b	Calcium/calmodulin-dependent protein kinase type II subunit beta	1	CVKLCTGHEYAAK	GlyGly (K) NoNewNterm;TMT6plex-Lys126 std	1878.93	4	88.101	4.9009e-05	470.739	2071
8474	P09456	P09456;P81377;F1M9X5	349;349;326	349	Prkar1a	cAMP-dependent protein kinase type I-alpha regulatory subunit;cAMP-dependent protein kinase type I-alpha regulatory subunit, N-terminally processed;cAMP-dependent protein kinase type I-beta regulatory subunit	1	CVKLDRPR	GlyGly (K) NoNewNterm	1156.61	3	109.11	0.00041825	386.545	3451
8475	P11275	P11275;F1LZG4;A0A0G2JUV8	32;32;32	32	Camk2a	Calcium/calmodulin-dependent protein kinase type II subunit alpha	1	CVKVLAGQEYAAK	GlyGly (K) NoNewNterm;TMT6plex-Lys126 std	1778.96	3	110.8	3.6037e-09	593.992	3533
8475	P11275	P11275;F1LZG4;A0A0G2JUV8	42;42;42	42	Camk2a	Calcium/calmodulin-dependent protein kinase type II subunit alpha	1	CVKVLAGQEYAAK	GlyGly (K) NoNewNterm;TMT6plex-Lys126 std	1778.96	3	110.8	3.6037e-09	593.992	3534
8476	P11275	P11275;F1LZG4;A0A0G2JUV8	32;32;32	32	Camk2a	Calcium/calmodulin-dependent protein kinase type II subunit alpha	1	CVKVLAGQEYAAKIINTK	2 GlyGly (K) NoNewNterm;TMT6plex-Lys126 std	2462.35	4	40.856	0.03868	616.595	3533
8476	P11275	P11275;F1LZG4;A0A0G2JUV8	42;42;42	42	Camk2a	Calcium/calmodulin-dependent protein kinase type II subunit alpha	1	CVKVLAGQEYAAKIINTK	2 GlyGly (K) NoNewNterm;TMT6plex-Lys126 std	2462.35	4	40.856	0.03868	616.595	3534
8476	P11275	P11275;F1LZG4;A0A0G2JUV8	47;47;47	47	Camk2a	Calcium/calmodulin-dependent protein kinase type II subunit alpha	1	CVKVLAGQEYAAKIINTK	2 GlyGly (K) NoNewNterm;TMT6plex-Lys126 std	2462.35	4	40.856	0.03868	616.595	3535
8479	P09117	P09117;A0A0G2K3Q6	153;163	153	Aldoc	Fructose-bisphosphate aldolase C	1	CVLKISDR	GlyGly (K) NoNewNterm	1103.58	3	44.753	0.019424	368.866	3443
8528	F1M0A0	F1M0A0	240	240	Ano3	Anoctamin	0.999184	CYYTDQKNK	GlyGly (K) NoNewNterm;TMT6plex-Lys126 std	1561.74	3	91.318	0.00098714	521.587	2334
8533	F1M1D5	F1M1D5	213	213	Tbcd		0.999987	DAAAVLVSKFITRPDVK	GlyGly (K) NoNewNterm;TMT6plex-Lys126 std	2172.25	4	111.92	4.2279e-10	544.069	2340
8537	Q05175	Q05175;A0A0G2K1L8	72;72	72	Basp1	Brain acid soluble protein 1	0.999951	DAADGEAKAEEK	GlyGly (K) NoNewNterm;TMT6plex-Lys126 std	1575.76	3	117.79	7.1606e-15	526.26	502
8537	Q05175	Q05175;A0A0G2K1L8	68;68	68	Basp1	Brain acid soluble protein 1	1	DAADGEAKAEEK	GlyGly (K) NoNewNterm;TMT6plex-Lys126 std	1575.76	3	117.79	7.1606e-15	526.26	508
8538	Q05175	Q05175;A0A0G2K1L8	72;72	72	Basp1	Brain acid soluble protein 1	0.999951	DAADGEAKAEEKEADK	GlyGly (K) NoNewNterm;2 TMT6plex-Lys126 std	2248.12	4	126.88	2.7118e-18	563.038	502
8538	Q05175	Q05175;A0A0G2K1L8	76;76	76	Basp1	Brain acid soluble protein 1	0.999981	DAADGEAKAEEKEADK	GlyGly (K) NoNewNterm;2 TMT6plex-Lys126 std	2248.12	4	126.88	2.7118e-18	563.038	503
8538	Q05175	Q05175;A0A0G2K1L8	68;68	68	Basp1	Brain acid soluble protein 1	1	DAADGEAKAEEKEADK	GlyGly (K) NoNewNterm;2 TMT6plex-Lys126 std	2248.12	4	126.88	2.7118e-18	563.038	508
8566	Q9JK11	Q9JK11;F1LQN3	798;798	798	Rtn4	Reticulon;Reticulon-4	0.918478	DAASNDIPTLTKK	GlyGly (K) NoNewNterm;TMT6plex-Lys126 std	1715.93	3	101.53	3.5045e-09	572.982	2163
8600	P22462	P22462	188	188	Kcnc2	Potassium voltage-gated channel subfamily C member 2	1	DAEEALDIFETPDLIGGDPGDDEDLGGKR	GlyGly (K) NoNewNterm	3172.43	3;4	145.63	6.1023e-25	1058.4846;794.11528	3813
8602	Q01956	Q01956;F1LP15;Q5PXK5;Q811T3	244;244;244;244	244	Kcnc3	Potassium voltage-gated channel subfamily C member 3	1	DAEEALDSFEAPDSSGNANANAGGAHDAGLDDEAGAGGGGLDGAGGELKR	GlyGly (K) NoNewNterm	4769.06	4;5	177.83	3.2859e-93	1193.2718;954.81891	5333
8603	P25122	P25122	153	153	Kcnc1	Potassium voltage-gated channel subfamily C member 1	1	DAEEALDSFGGAPLDNSADDADADGPGDSGDGEDELEMTKR	Oxidation (M);GlyGly (K) NoNewNterm	4283.73	4	83.12	3.9731e-20	1071.94	3844
8604	P25122	P25122	153	153	Kcnc1	Potassium voltage-gated channel subfamily C member 1	1	DAEEALDSFGGAPLDNSADDADADGPGDSGDGEDELEMTKR	GlyGly (K) NoNewNterm	4267.74	4	129.01	1.0109e-40	1067.94	3844
8614	A0A0G2K1Q9	A0A0G2K1Q9;G3V874;Q9JMB3;A3E0T0	165;165;165;165	165	Epb41l3		1	DAENQKNWLDPAK	GlyGly (K) NoNewNterm;TMT6plex-Lys126 std	1870.94	3	96.734	3.939e-08	624.653	539
8616	A0A0G2K079	A0A0G2K079	80	80	Bcas1		0.996358	DAENSPTTPANLKSDK	GlyGly (K) NoNewNterm;TMT6plex-Lys126 std	2030.01	3	108.34	3.8112e-10	677.678	425
8623	O35116	O35116;F1M787	249;794	249	Ctnnd2	Catenin delta-2	0.880409	DAESSGCWGKK	GlyGly (K) NoNewNterm;TMT6plex-Lys126 std	1566.73	3	92.538	0.00015866	523.251	2454
8631	Q63569	Q63569;Q6P6U2	276;279	276	Psmc3	26S protease regulatory subunit 6A	0.997122	DAFALAKEK	GlyGly (K) NoNewNterm;TMT6plex-Lys126 std	1334.74	3	79.148	0.0029839	445.921	5028
8639	Q9QXY2	Q9QXY2	122	122	Srcin1	SRC kinase signaling inhibitor 1	0.990196	DAFMDHLKSK	GlyGly (K) NoNewNterm;TMT6plex-Lys126 std	1533.78	3;4	76.228	0.00061077	384.45259;512.26769	5515
8639	Q9QXY2	Q9QXY2	124	124	Srcin1	SRC kinase signaling inhibitor 1	1	DAFMDHLKSK	GlyGly (K) NoNewNterm;TMT6plex-Lys126 std	1533.78	3;4	76.228	0.00061077	384.45259;512.26769	5516
8641	A0A0G2K7M2	A0A0G2K7M2;Q5XFX7	47;47	47	Rad23a		0.999999	DAFPVAGQKLIYAGK	GlyGly (K) NoNewNterm;TMT6plex-Lys126 std	1920.07	3	95.631	2.1002e-07	641.03	784
8641	A0A0G2K7M2	A0A0G2K7M2;Q5XFX7	53;53	53	Rad23a		1	DAFPVAGQKLIYAGK	GlyGly (K) NoNewNterm;TMT6plex-Lys126 std	1920.07	3	95.631	2.1002e-07	641.03	785
8641	Q4KMA2	Q4KMA2	45	45	Rad23b	UV excision repair protein RAD23 homolog B	0.999999	DAFPVAGQKLIYAGK	GlyGly (K) NoNewNterm;TMT6plex-Lys126 std	1920.07	3	95.631	2.1002e-07	641.03	4666
8641	Q4KMA2	Q4KMA2	51	51	Rad23b	UV excision repair protein RAD23 homolog B	1	DAFPVAGQKLIYAGK	GlyGly (K) NoNewNterm;TMT6plex-Lys126 std	1920.07	3	95.631	2.1002e-07	641.03	4667
8712	P06687	P06687	661	661	Atp1a3	Sodium/potassium-transporting ATPase subunit alpha-3	1	DAKACVIHGTDLK	GlyGly (K) NoNewNterm;TMT6plex-Lys126 std	1769.93	3;4	111.12	6.757e-09	443.4897;590.98385	3346
8712	P06687	P06687	651	651	Atp1a3	Sodium/potassium-transporting ATPase subunit alpha-3	1	DAKACVIHGTDLK	GlyGly (K) NoNewNterm;TMT6plex-Lys126 std	1769.93	3;4	111.12	6.757e-09	443.4897;590.98385	3351
8713	P06685	P06685	671	671	Atp1a1	Sodium/potassium-transporting ATPase subunit alpha-1	1	DAKACVVHGSDLK	GlyGly (K) NoNewNterm;TMT6plex-Lys126 std	1741.9	4	72.681	0.0006962	436.482	3299
8713	P06685	P06685	661	661	Atp1a1	Sodium/potassium-transporting ATPase subunit alpha-1	1	DAKACVVHGSDLK	GlyGly (K) NoNewNterm;TMT6plex-Lys126 std	1741.9	4	72.681	0.0006962	436.482	3303
8714	E9PTB7	E9PTB7	845	845	Ptprj	Protein-tyrosine-phosphatase	1	DAKNNEVSFSQIKPK	GlyGly (K) NoNewNterm;2 TMT6plex-Lys126 std	2276.25	4	125.97	5.8739e-17	570.071	1964
8723	Q05140	Q05140;A0A0G2K0B6;F1LRK0	238;238;238	238	Snap91	Clathrin coat assembly protein AP180	1	DALEIYKR	GlyGly (K) NoNewNterm	1120.59	3	81.191	0.0057577	374.536	437
8734	P29418	P29418;M0R601	28;28	28	Atp5f1e	ATP synthase subunit epsilon, mitochondrial	0.999825	DALKTEFK	GlyGly (K) NoNewNterm;TMT6plex-Lys126 std	1293.71	3	53.775	0.027159	432.245	3873
8744	D4ABP9	D4ABP9	322	322	Fbxo3	F-box only protein 3	1	DALPEKACQLDSR	GlyGly (K) NoNewNterm	1615.76	3	68.277	0.0005578	539.595	1896
8751	F1M2K6	F1M2K6	680	680	Pkp4		0.987474	DALSTLTNTVIVPHSGWNDSSFDDDHKIK	GlyGly (K) NoNewNterm;TMT6plex-Lys126 std	3554.75	5	192.18	1.0715e-65	711.957	2346
8787	Q7TSA0	Q7TSA0	453	453	Rhot2	Mitochondrial Rho GTPase 2	1	DAPEKLPTHTINTVR	GlyGly (K) NoNewNterm	1804.94	4	97.417	1.0651e-07	452.243	5320
8801	Q5FVI4	Q5FVI4	48	48	Cend1	Cell cycle exit and neuronal differentiation protein 1	1	DAQAEKQEQPAAPGPATTK	GlyGly (K) NoNewNterm;TMT6plex-Lys126 std	2280.15	3;4	139.11	1.6568e-21	761.05891;571.046	4735
8801	Q5FVI4	Q5FVI4	61	61	Cend1	Cell cycle exit and neuronal differentiation protein 1	0.899606	DAQAEKQEQPAAPGPATTK	GlyGly (K) NoNewNterm;TMT6plex-Lys126 std	2280.15	3;4	139.11	1.6568e-21	761.05891;571.046	4736
8830	Q9JHU6	Q9JHU6;A0A0G2K8P5;D3ZI49	87;87;87	87	Stmn3	Stathmin;Stathmin-3	1	DASLEELQKR	GlyGly (K) NoNewNterm	1301.66	3	105.2	4.3323e-07	434.893	1461
8836	D3ZD23	D3ZD23	332	332	Abce1		1	DASLVFKVAETANEEEVKK	GlyGly (K) NoNewNterm;2 TMT6plex-Lys126 std	2678.45	4	155.03	4.3791e-30	670.621	1343
8836	D3ZD23	D3ZD23	343	343	Abce1		0.78735	DASLVFKVAETANEEEVKK	GlyGly (K) NoNewNterm;2 TMT6plex-Lys126 std	2678.45	4	155.03	4.3791e-30	670.621	1344
8849	Q71RJ2	Q71RJ2	258	258	Cacng2	Voltage-dependent calcium channel gamma-2 subunit	1	DASPVGVKGFNTLPSTEISMYTLSR	GlyGly (K) NoNewNterm	2783.38	3	42.454	0.0043932	928.801	5264
8853	Q7TMB7	Q7TMB7;G3V864	391;391	391	Plppr4	Lipid phosphate phosphatase-related protein type 4	1	DASSLTNLKR	GlyGly (K) NoNewNterm	1217.64	3	108.43	2.8654e-07	406.886	2769
8879	P07323	P07323	228	228	Eno2	Gamma-enolase	0.99977	DATNVGDEGGFAPNILENSEALELVKEAIDK	GlyGly (K) NoNewNterm;TMT6plex-Lys126 std	3600.8	4	108.01	2.0205e-13	901.207	3366
8879	P07323	P07323	233	233	Eno2	Gamma-enolase	0.999998	DATNVGDEGGFAPNILENSEALELVKEAIDK	GlyGly (K) NoNewNterm;TMT6plex-Lys126 std	3600.8	4	108.01	2.0205e-13	901.207	3367
8894	Q62698	Q62698;A0A096MIY2;A0A096MKA1;Q5D023	318;318;75;318	318	Dync1li2	Cytoplasmic dynein 1 light intermediate chain 2	0.880639	DAVFIPAGWDNEKK	GlyGly (K) NoNewNterm;TMT6plex-Lys126 std	1931.99	3	48.704	0.0052629	645.005	4721
8895	Q9WTP0	Q9WTP0;A0A0G2K0B2;A0A0G2K0F3;D3ZMI4;D4A9L5	595;595;1267;1267;595	595	Epb41l1	Band 4.1-like protein 1	1	DAVFLKDNHLAIER	GlyGly (K) NoNewNterm	1753.91	4	95.631	1.2688e-07	439.485	442
8903	P84079	P84079;P61206;A0A0G2JV81;A0A0G2K9H8	127;127;127;127	127	Arf1	ADP-ribosylation factor 1;ADP-ribosylation factor 3	1	DAVLLVFANKQDLPNAMNAAEITDK	Oxidation (M);GlyGly (K) NoNewNterm;TMT6plex-Lys126 std	3059.58	4	89.365	1.1194e-05	765.902	221
8904	P84079	P84079;P61206;A0A0G2JV81;A0A0G2K9H8	127;127;127;127	127	Arf1	ADP-ribosylation factor 1;ADP-ribosylation factor 3	1	DAVLLVFANKQDLPNAMNAAEITDK	GlyGly (K) NoNewNterm;TMT6plex-Lys126 std	3043.59	3;4	94.449	1.9248e-17	761.90356;1015.5357	221
8914	E9PTX9	E9PTX9	271	271	Slc12a2		0.999916	DAVVTYTAESKGVVK	GlyGly (K) NoNewNterm;TMT6plex-Lys126 std	1909.04	3;4	166.38	1.145e-49	637.35259;478.26626	1977
8924	O88506	O88506	92	92	Stk39	STE20/SPS1-related proline-alanine-rich protein kinase	1	DAYELQEVIGSGATAVVQAALCKPR	GlyGly (K) NoNewNterm	2759.39	4	52.359	0.00019582	690.855	3168
9008	P84076	P84076	49	49	Hpca	Neuron-specific calcium-binding protein hippocalcin	0.921088	DCPTGILNVDEFKK	GlyGly (K) NoNewNterm;TMT6plex-Lys126 std	1978	3	107.65	1.0628e-07	660.342	4475
9038	P07936	P07936	80	80	Gap43	Neuromodulin	0.909569	DDAPVADGVEKK	GlyGly (K) NoNewNterm;TMT6plex-Lys126 std	1585.82	3	110.31	4.103e-08	529.612	3408
9038	P07936	P07936	81	81	Gap43	Neuromodulin	1	DDAPVADGVEKK	GlyGly (K) NoNewNterm;TMT6plex-Lys126 std	1585.82	3	110.31	4.103e-08	529.612	3409
9046	P21707	P21707	133	133	Syt1	Synaptotagmin-1	0.999997	DDDAETGLTDGEEKEEPKEEEK	GlyGly (K) NoNewNterm;2 TMT6plex-Lys126 std	3064.43	4	233.1	1.021e-126	767.114	3789
9046	P21707	P21707	137	137	Syt1	Synaptotagmin-1	0.999885	DDDAETGLTDGEEKEEPKEEEK	GlyGly (K) NoNewNterm;2 TMT6plex-Lys126 std	3064.43	4	233.1	1.021e-126	767.114	3790
9056	Q9Z272	Q9Z272;A0A0G2K527	131;115	131	Git1	ARF GTPase-activating protein GIT1	0.999844	DDDGVTAKDLSK	GlyGly (K) NoNewNterm;TMT6plex-Lys126 std	1605.8	3	99.5	8.0052e-08	536.276	5576
9061	P28841	P28841	545	545	Pcsk2	Neuroendocrine convertase 2	0.999996	DDDSKVGFDK	GlyGly (K) NoNewNterm;TMT6plex-Lys126 std	1467.7	3	76.143	0.0030024	490.242	3868
9109	Q9JKB0	Q9JKB0;F1LSH6	35;35	35	Hcn1	Potassium/sodium hyperpolarization-activated cyclic nucleotide-gated channel 1	1	DDGNSVYPSKAPATGPAAADK	GlyGly (K) NoNewNterm;TMT6plex-Lys126 std	2374.16	3	56.766	0.0020041	792.394	2241
9109	Q9JKB0	Q9JKB0;F1LSH6	24;24	24	Hcn1	Potassium/sodium hyperpolarization-activated cyclic nucleotide-gated channel 1	0.999777	DDGNSVYPSKAPATGPAAADK	GlyGly (K) NoNewNterm;TMT6plex-Lys126 std	2374.16	3	56.766	0.0020041	792.394	2243
9118	A0A0G2JUC9	A0A0G2JUC9;D4ACN3	73;18	73	Herc2		0.885558	DDGVDAQSGTKK	GlyGly (K) NoNewNterm;TMT6plex-Lys126 std	1562.77	3	98.407	2.5152e-07	521.932	177
9155	Q6RUV5	Q6RUV5;A0A0G2K0X4;Q5U1Y2	123;148;123	123	Rac1	Ras-related C3 botulinum toxin substrate 1	1	DDKDTIEKLK	GlyGly (K) NoNewNterm;2 TMT6plex-Lys126 std	1776	4	94.616	1.9217e-05	445.008	5251
9155	Q6RUV5	Q6RUV5;A0A0G2K0X4;Q5U1Y2	128;153;128	128	Rac1	Ras-related C3 botulinum toxin substrate 1	0.999041	DDKDTIEKLK	GlyGly (K) NoNewNterm;2 TMT6plex-Lys126 std	1776	4	94.616	1.9217e-05	445.008	5252
9157	B2GUV7	B2GUV7;A0A0H2UHV4;M0R7Z0	329;318;329	329	Eif5b	Eukaryotic translation initiation factor 5B	0.9983	DDKEKEKK	2 GlyGly (K) NoNewNterm;TMT6plex-Lys126 std	1475.78	3	50.04	0.055983	492.933	1157
9157	B2GUV7	B2GUV7;A0A0H2UHV4;M0R7Z0	331;320;331	331	Eif5b	Eukaryotic translation initiation factor 5B	0.983182	DDKEKEKK	2 GlyGly (K) NoNewNterm;TMT6plex-Lys126 std	1475.78	3	50.04	0.055983	492.933	1158
9158	P28480	P28480;A0A096MJA0	541;386	541	Tcp1	T-complex protein 1 subunit alpha	1	DDKHGGYENAVHSGALDD	GlyGly (K) NoNewNterm	2012.85	3;4	123.36	8.8196e-11	671.95595;504.21878	3862
9210	D3ZCV0	D3ZCV0	221	221	Actn2		0.999732	DDPIGNINLAMEIAEKHLDIPK	GlyGly (K) NoNewNterm;TMT6plex-Lys126 std	2788.46	4	93.804	0.00015452	698.123	1333
9218	Q6PEC4	Q6PEC4;A0A0G2K4X8	80;82	80	Skp1	S-phase kinase-associated protein 1	0.892	DDPPPPEDDENKEKR	GlyGly (K) NoNewNterm;TMT6plex-Lys126 std	2123	4	107.61	1.4027e-11	531.757	633
9220	Q8CFN2	Q8CFN2;A0A0G2JSM8	128;128	128	Cdc42	Cell division control protein 42 homolog	0.998613	DDPSTIEKLAK	GlyGly (K) NoNewNterm;TMT6plex-Lys126 std	1558.84	3	113.93	7.8489e-09	520.621	81
9231	P62762	P62762	172	172	Vsnl1	Visinin-like protein 1	0.999985	DDQITLDEFKEAAK	GlyGly (K) NoNewNterm;TMT6plex-Lys126 std	1964.99	3	142.85	1.1917e-24	656.004	4296
9268	Q3C2P9	Q3C2P9	285	285	Spred1		0.999989	DDTDSSVPFSKQDSK	GlyGly (K) NoNewNterm;TMT6plex-Lys126 std	1997.94	3	169.04	2.5618e-40	666.987	4599
9268	Q3C2P9	Q3C2P9	289	289	Spred1		0.88322	DDTDSSVPFSKQDSK	GlyGly (K) NoNewNterm;TMT6plex-Lys126 std	1997.94	3	169.04	2.5618e-40	666.987	4600
9269	Q3C2P9	Q3C2P9	285	285	Spred1		0.999989	DDTDSSVPFSKQDSKK	2 GlyGly (K) NoNewNterm;TMT6plex-Lys126 std	2240.08	4	95.428	4.4582e-05	561.026	4599
9269	Q3C2P9	Q3C2P9	289	289	Spred1		0.88322	DDTDSSVPFSKQDSKK	2 GlyGly (K) NoNewNterm;TMT6plex-Lys126 std	2240.08	4	95.428	4.4582e-05	561.026	4600
9283	A0A0G2K2C7	A0A0G2K2C7;D3ZC84	1627;1627	1627	Usp9x	Ubiquitin carboxyl-terminal hydrolase	0.999964	DDVFGYPQQFEDKPPLSK	GlyGly (K) NoNewNterm;TMT6plex-Lys126 std	2452.21	3;4	107.75	1.5005e-05	818.41106;614.06011	556
9283	A0A0G2K2C7	A0A0G2K2C7;D3ZC84	1632;1632	1632	Usp9x	Ubiquitin carboxyl-terminal hydrolase	0.998887	DDVFGYPQQFEDKPPLSK	GlyGly (K) NoNewNterm;TMT6plex-Lys126 std	2452.21	3;4	107.75	1.5005e-05	818.41106;614.06011	557
9285	A0A0G2K2C7	A0A0G2K2C7;D3ZC84	1627;1627	1627	Usp9x	Ubiquitin carboxyl-terminal hydrolase	0.999964	DDVFGYPQQFEDKPPLSKTEDR	GlyGly (K) NoNewNterm;TMT6plex-Lys126 std	2953.43	4	134.86	8.8122e-14	739.365	556
9285	A0A0G2K2C7	A0A0G2K2C7;D3ZC84	1632;1632	1632	Usp9x	Ubiquitin carboxyl-terminal hydrolase	0.998887	DDVFGYPQQFEDKPPLSKTEDR	GlyGly (K) NoNewNterm;TMT6plex-Lys126 std	2953.43	4	134.86	8.8122e-14	739.365	557
9298	Q9Z136	Q9Z136	30	30	Tsc1	Hamartin	1	DDVTTIFKESLNSER	GlyGly (K) NoNewNterm	1866.9	3	148.72	1.033e-38	623.306	5557
9318	P16086	P16086;A0A0G2JZ69;A0A0G2K1E7;A0A0G2K1Y8;Q6IRK8	1187;1199;1187;1187;1167	1187	Sptan1	Spectrin alpha chain, non-erythrocytic 1	1	DEADSKTASPWK	GlyGly (K) NoNewNterm;TMT6plex-Lys126 std	1676.82	3	111.94	1.8664e-09	559.948	376
9318	P16086	P16086;A0A0G2JZ69;A0A0G2K1E7;A0A0G2K1Y8;Q6IRK8	1193;1205;1193;1193;1173	1193	Sptan1	Spectrin alpha chain, non-erythrocytic 1	1	DEADSKTASPWK	GlyGly (K) NoNewNterm;TMT6plex-Lys126 std	1676.82	3	111.94	1.8664e-09	559.948	377
9335	Q8VIJ5	Q8VIJ5;A0A0H2UI10	730;762	730	Oga	Protein O-GlcNAcase	1	DEASVYKICR	GlyGly (K) NoNewNterm	1353.63	3	87.913	0.00014907	452.219	1004
9342	Q99MZ4	Q99MZ4	63	63	Ggt7	Gamma-glutamyltransferase 7;Gamma-glutamyltransferase 7 heavy chain;Gamma-glutamyltransferase 7 light chain	1	DEDAFLGDPDTDPDSFLKSAR	GlyGly (K) NoNewNterm	2424.07	3	114.88	1.905e-08	809.031	5422
9367	Q02294	Q02294;F1LQ87;F1LRE0	733;730;291	733	Cacna1b	Voltage-dependent N-type calcium channel subunit alpha-1B	0.999985	DEEEMEEAANQKLALQK	Oxidation (M);GlyGly (K) NoNewNterm;TMT6plex-Lys126 std	2334.12	3	94.461	9.1859e-08	779.048	4531
9367	Q02294	Q02294;F1LQ87;F1LRE0	738;735;296	738	Cacna1b	Voltage-dependent N-type calcium channel subunit alpha-1B	0.988027	DEEEMEEAANQKLALQK	Oxidation (M);GlyGly (K) NoNewNterm;TMT6plex-Lys126 std	2334.12	3	94.461	9.1859e-08	779.048	4532
9386	Q5U300	Q5U300	657	657	Uba1	Ubiquitin-like modifier-activating enzyme 1	1	DEFEGLFKQPAENVNQYLTDSK	GlyGly (K) NoNewNterm;TMT6plex-Lys126 std	2914.42	3	89.483	0.00033577	972.48	4859
9386	Q5U300	Q5U300	671	671	Uba1	Ubiquitin-like modifier-activating enzyme 1	1	DEFEGLFKQPAENVNQYLTDSK	GlyGly (K) NoNewNterm;TMT6plex-Lys126 std	2914.42	3	89.483	0.00033577	972.48	4860
9397	Q05962	Q05962;Q6P9Y4	272;272	272	Slc25a4	ADP/ATP translocase 1	1	DEGAKAFFK	GlyGly (K) NoNewNterm;TMT6plex-Lys126 std	1354.71	3	65.347	0.011447	452.577	5234
9397	Q6P9Y4	Q6P9Y4	268	268	Slc25a4		0.999985	DEGAKAFFK	GlyGly (K) NoNewNterm;TMT6plex-Lys126 std	1354.71	3	65.347	0.011447	452.577	5235
9402	Q09073	Q09073	272	272	Slc25a5	ADP/ATP translocase 2;ADP/ATP translocase 2, N-terminally processed	1	DEGGKAFFK	GlyGly (K) NoNewNterm;TMT6plex-Lys126 std	1340.69	3	54.982	0.012986	447.905	4573
9402	Q09073	Q09073	268	268	Slc25a5	ADP/ATP translocase 2;ADP/ATP translocase 2, N-terminally processed	0.999924	DEGGKAFFK	GlyGly (K) NoNewNterm;TMT6plex-Lys126 std	1340.69	3	54.982	0.012986	447.905	4574
9413	P34901	P34901	188	188	Sdc4	Syndecan-4	0.825085	DEGSYDLGKKPIYK	GlyGly (K) NoNewNterm;2 TMT6plex-Lys126 std	2184.18	4	81.278	0.00028992	547.053	3943
9458	Q9Z1T4	Q9Z1T4	367	367	Cnksr2	Connector enhancer of kinase suppressor of ras 2	1	DEKGNLPCEDLR	GlyGly (K) NoNewNterm	1558.7	3	90.412	2.6991e-06	520.575	5563
9460	P80201	P80201;A0A0G2K2P7	243;262	243	Acvr1	Activin receptor type-1	1	DEKSWFR	GlyGly (K) NoNewNterm	1080.5	3	40.103	0.040368	361.174	568
9470	Q63475	Q63475	572	572	Ptprn2	Receptor-type tyrosine-protein phosphatase N2	1	DELEKATGLTILQSGIRPK	GlyGly (K) NoNewNterm;TMT6plex-Lys126 std	2411.36	4	135.27	1.5222e-14	603.847	4995
9532	P54282	P54282;A0A0G2JXK1	739;739	739	Cacna1a	Voltage-dependent P/Q-type calcium channel subunit alpha-1A	0.999999	DEQEEEEAANQKLALQK	GlyGly (K) NoNewNterm;TMT6plex-Lys126 std	2315.14	3;4	151.8	7.4701e-25	772.72207;579.79337	303
9532	P54282	P54282;A0A0G2JXK1	744;744	744	Cacna1a	Voltage-dependent P/Q-type calcium channel subunit alpha-1A	0.988736	DEQEEEEAANQKLALQK	GlyGly (K) NoNewNterm;TMT6plex-Lys126 std	2315.14	3;4	151.8	7.4701e-25	772.72207;579.79337	304
9533	P54282	P54282;A0A0G2JXK1	739;739	739	Cacna1a	Voltage-dependent P/Q-type calcium channel subunit alpha-1A	0.999999	DEQEEEEAANQKLALQKAK	2 GlyGly (K) NoNewNterm;TMT6plex-Lys126 std	2628.32	4	117.26	2.0983e-06	658.087	303
9533	P54282	P54282;A0A0G2JXK1	744;744	744	Cacna1a	Voltage-dependent P/Q-type calcium channel subunit alpha-1A	0.988736	DEQEEEEAANQKLALQKAK	2 GlyGly (K) NoNewNterm;TMT6plex-Lys126 std	2628.32	4	117.26	2.0983e-06	658.087	304
9535	Q07652	Q07652;A0A0G2JVW2;F1LMS1;F1LNB9	677;415;727;359	677	Cacna1e	Voltage-dependent R-type calcium channel subunit alpha-1E	0.999999	DEQEEEEAFNQKHALQK	GlyGly (K) NoNewNterm;TMT6plex-Lys126 std	2415.15	4	228.19	6.7421e-117	604.795	2037
9535	Q07652	Q07652;A0A0G2JVW2;F1LMS1;F1LNB9	682;420;732;364	682	Cacna1e	Voltage-dependent R-type calcium channel subunit alpha-1E	0.995313	DEQEEEEAFNQKHALQK	GlyGly (K) NoNewNterm;TMT6plex-Lys126 std	2415.15	4	228.19	6.7421e-117	604.795	2038
9558	P13596	P13596;F1LNY3;F1LUV9;A0A0G2K0M8	785;769;760;672	785	Ncam1	Neural cell adhesion molecule 1	1	DESKEPIVEVR	GlyGly (K) NoNewNterm	1413.71	3	81.625	0.00014635	472.244	462
9588	Q6AY41	Q6AY41;A0A0G2JXG3	24;24	24	Tmem30a	Cell cycle control protein 50A	1	DEVDGGPTGPPGGAAKTR	GlyGly (K) NoNewNterm	1794.85	3	148.33	1.0146e-23	599.29	299
9637	D3ZTZ1	D3ZTZ1	87	87	Zfyve28		1	DFCVKFPEEIR	GlyGly (K) NoNewNterm	1552.73	2;3	120.68	3.9584e-12	518.58541;777.37448	1580
9669	Q63633	Q63633;F1LNP4;D3ZGI9	1059;1059;1036	1059	Slc12a5	Solute carrier family 12 member 5	1	DFFSMKPEWENLNQSNVR	Oxidation (M);GlyGly (K) NoNewNterm	2370.07	3	151.59	2.3874e-30	791.031	1417
9670	Q63633	Q63633;F1LNP4;D3ZGI9	1059;1059;1036	1059	Slc12a5	Solute carrier family 12 member 5	1	DFFSMKPEWENLNQSNVR	GlyGly (K) NoNewNterm	2354.07	3	135.23	8.3678e-16	785.699	1417
9703	Q5U313	Q5U313	400	400	Ankrd13a		0.999994	DFIKLDFPPGFPVK	GlyGly (K) NoNewNterm;TMT6plex-Lys126 std	1962.08	3	58.487	0.00070918	655.035	4870
9722	Q09073	Q09073	23	23	Slc25a5	ADP/ATP translocase 2;ADP/ATP translocase 2, N-terminally processed	1	DFLAGGVAAAISKTAVAPIER	GlyGly (K) NoNewNterm	2170.17	3	122.53	5.91e-09	724.399	4575
9732	D4A055	D4A055;P54283;P54287;A0A0G2K4U4;G3V6K8	128;137;96;137;137	128	Cacnb4	Voltage-dependent L-type calcium channel subunit beta-1;Voltage-dependent L-type calcium channel subunit beta-3	0.999525	DFLHIKEK	GlyGly (K) NoNewNterm;TMT6plex-Lys126 std	1371.77	4	66.073	0.0057781	343.95	632
9734	P49432	P49432;A0A0G2KAM3	227;291	227	Pdhb	Pyruvate dehydrogenase E1 component subunit beta, mitochondrial	0.986561	DFLIPIGKAK	GlyGly (K) NoNewNterm;TMT6plex-Lys126 std	1443.87	3	43.512	0.031646	482.296	910
9736	G3V9W2	G3V9W2	249	249	Jak1	Tyrosine-protein kinase	1	DFLKEFNNK	GlyGly (K) NoNewNterm;TMT6plex-Lys126 std	1496.78	3	116.05	8.2466e-06	499.935	2886
9768	B2GUW3	B2GUW3	196	196	Hdac11		1	DFMGDKR	GlyGly (K) NoNewNterm	981.434	3	79.116	0.028285	328.152	1159
9805	P34926	P34926;G3V7U2;A0A0G2K5C6	1731;1731;1969	1731	Map1a	Microtubule-associated protein 1A;MAP1A heavy chain;MAP1 light chain LC2	1	DFQEPLPQKGLEVER	GlyGly (K) NoNewNterm	1897.95	3	85.493	3.472e-05	633.658	656
9813	O88658	O88658	416	416	Kif1b	Kinesin-like protein KIF1B	1	DFQNNKHR	GlyGly (K) NoNewNterm	1171.55	3	116.25	6.4734e-05	391.523	3175
9818	O88339	O88339;A0A140TAC3	117;117	117	Epn1	Epsin-1	1	DFQYVDRDGKDQGVNVR	GlyGly (K) NoNewNterm	2124	4	112.34	5.4878e-10	532.007	1030
9827	P04775	P04775;A0A0G2K207;F1M9G9	492;492;492	492	Scn2a	Sodium channel protein type 2 subunit alpha	0.995656	DFSGAGGIGVFSESSSVASKLSSK	GlyGly (K) NoNewNterm;TMT6plex-Lys126 std	2646.33	3	58.418	0.00011505	883.119	2527
9837	P20156	P20156;F1LP80;M0RDR2	178;178;178	178	Vgf	Neurosecretory protein VGF;VGF(24-63);VGF(180-194);VGF(375-407);Neuroendocrine regulatory peptide-1;Neuroendocrine regulatory peptide-2;TLQP-11;TLQP-21;TLQP-30;TLQP-62;HFHH-10;AQEE-30;LQEQ-19	1	DFSPSNAKR	GlyGly (K) NoNewNterm	1134.54	3	90.601	0.00085441	379.188	2109
9841	P61765	P61765	314	314	Stxbp1	Syntaxin-binding protein 1	1	DFSSSKR	GlyGly (K) NoNewNterm	939.441	3	107.59	0.012294	314.154	4226
9893	P05065	P05065;P09117;A0A0G2K3Q6;Q6AY07	147;147;157;147	147	Aldoa	Fructose-bisphosphate aldolase A;Fructose-bisphosphate aldolase;Fructose-bisphosphate aldolase C	1	DGADFAKWR	GlyGly (K) NoNewNterm	1178.55	3	90.629	0.00025847	393.856	3274
9905	O88943	O88943;F1M6X3	49;49	49	Kcnq2	Potassium voltage-gated channel subfamily KQT member 2	1	DGALLIAGSEAPKR	GlyGly (K) NoNewNterm	1510.81	3	115.12	4.3993e-17	504.611	2421
9931	P0DP29	P0DP29;P0DP30;P0DP31;D4ABV5	31;31;31;31	31	Calm1		1	DGDGTITTKELGTVMR	Oxidation (M);GlyGly (K) NoNewNterm	1822.87	3	92.575	1.6026e-07	608.632	3491
9932	P0DP29	P0DP29;P0DP30;P0DP31;D4ABV5	31;31;31;31	31	Calm1		1	DGDGTITTKELGTVMR	GlyGly (K) NoNewNterm	1806.88	3	170.11	1.6845e-45	603.3	3491
9978	Q5U308	Q5U308;A0A0H2UHA3	285;287	285	Lrrc8d	Volume-regulated anion channel subunit LRRC8D	0.999989	DGEQAKALFEK	GlyGly (K) NoNewNterm;TMT6plex-Lys126 std	1577.83	3	63.091	0.0043252	526.949	939
9986	P47819	P47819	420	420	Gfap	Glial fibrillary acidic protein	0.999942	DGEVIKESK	GlyGly (K) NoNewNterm;TMT6plex-Lys126 std	1346.72	3	72.928	0.0048917	449.915	4029
10024	D3ZWX4	D3ZWX4	75	75	Nckipsd		1	DGGKYSLEQR	GlyGly (K) NoNewNterm	1265.6	3	55.353	0.0054062	422.874	1639
10047	G3V8Y8	G3V8Y8	112	112	Hip1		1	DGHPNVLKDSLR	GlyGly (K) NoNewNterm	1463.75	4	44.616	0.013399	366.944	2820
10060	D4A831	D4A831	1056	1056	Adgrb3		0.854651	DGILDKK	GlyGly (K) NoNewNterm;TMT6plex-Lys126 std	1130.65	3	44.395	0.042563	377.891	1814
10071	Q99PD4	Q99PD4;D3ZXP7	87;87	87	Arpc1a	Actin-related protein 2/3 complex subunit 1A	1	DGIWKPTLVILR	GlyGly (K) NoNewNterm	1523.88	3	68.44	0.00050211	508.968	5425
10073	O88339	O88339;A0A140TAC3	117;117	117	Epn1	Epsin-1	1	DGKDQGVNVR	GlyGly (K) NoNewNterm	1200.58	3	85.807	0.00010501	401.202	1030
10074	P47858	P47858;A0A0G2KBC7;Q52KS1	144;215;144	144	Pfkm	ATP-dependent 6-phosphofructokinase;ATP-dependent 6-phosphofructokinase, muscle type	1	DGKITAEEATK	GlyGly (K) NoNewNterm;TMT6plex-Lys126 std	1504.79	3	86.911	0.00041635	502.605	4697
10076	Q5PQN0	Q5PQN0	163	163	Ncald	Neurocalcin-delta	1	DGKLSLEEFIR	GlyGly (K) NoNewNterm	1419.74	3	66.498	0.0010728	474.253	4816
10079	P11275	P11275;F1LZG4;A0A0G2JUV8	461;458;458	461	Camk2a	Calcium/calmodulin-dependent protein kinase type II subunit alpha	1	DGKWQIVHFHR	GlyGly (K) NoNewNterm	1535.77	4	96.113	3.6657e-06	384.951	3536
10080	P07323	P07323	256	256	Eno2	Gamma-enolase	0.99998	DGKYDLDFK	GlyGly (K) NoNewNterm;TMT6plex-Lys126 std	1442.72	3	51.762	0.029457	481.915	3368
10089	D3ZQ77	D3ZQ77	231	231	RGD1310352		1	DGLCSKTVEYHR	GlyGly (K) NoNewNterm	1577.73	4	105.13	2.2547e-10	395.439	1537
10104	F1M1D5	F1M1D5	823	823	Tbcd		1	DGLKAISR	GlyGly (K) NoNewNterm	972.535	3	48.794	0.012538	325.186	2341
10108	G3V8M7	G3V8M7	102	102	Rhbdl1		1	DGLLDEPGLGIYKR	GlyGly (K) NoNewNterm	1658.86	3	147.24	7.5478e-33	553.962	2796
10147	P20717	P20717;F1LPA6	378;378	378	Padi2	Protein-arginine deiminase type-2	1	DGNLKDFPIK	GlyGly (K) NoNewNterm;TMT6plex-Lys126 std	1488.81	3	83.397	0.001588	497.279	3773
10150	Q5FVJ0	Q5FVJ0;A0A0G2K6A9	249;267	249	Rufy3	Protein RUFY3	1	DGNSSKGSEGDGQITAILDQK	GlyGly (K) NoNewNterm;TMT6plex-Lys126 std	2462.21	3	69.922	0.00014258	821.744	4746
10150	Q5FVJ0	Q5FVJ0;A0A0G2K6A9	264;282	264	Rufy3	Protein RUFY3	1	DGNSSKGSEGDGQITAILDQK	GlyGly (K) NoNewNterm;TMT6plex-Lys126 std	2462.21	3	69.922	0.00014258	821.744	4747
10173	Q8CF97	Q8CF97	763	763	Vcpip1	Deubiquitinating protein VCIP135	0.999857	DGPSSAPATPTKAPYSPTTSK	GlyGly (K) NoNewNterm;TMT6plex-Lys126 std	2403.21	3	53.059	0.0031266	802.078	5339
10221	D4A8H3	D4A8H3	739	739	Uba6		0.999883	DGSLFWQSPKRPPSPIK	GlyGly (K) NoNewNterm;TMT6plex-Lys126 std	2282.24	4	113.29	2.2545e-09	571.567	1838
10243	F1M3W5	F1M3W5	1790	1790	Dmxl2		1	DGTGFNCKR	GlyGly (K) NoNewNterm	1167.51	3	106.42	3.4513e-05	390.177	2367
10257	Q63092	Q63092;A0A0G2K1R5	306;306	306	Camkv	CaM kinase-like vesicle-associated protein	1	DGVCAQIEKNFAR	GlyGly (K) NoNewNterm	1620.77	3	71.879	0.000371	541.263	4979
10300	P97838	P97838;G3V7T8	349;349	349	Dlgap3	Disks large-associated protein 3	0.999987	DGYPGAGPGKGLLGPETK	GlyGly (K) NoNewNterm;TMT6plex-Lys126 std	2056.08	3	75.548	4.9794e-05	686.367	2727
10300	P97838	P97838;G3V7T8	357;357	357	Dlgap3	Disks large-associated protein 3	0.997279	DGYPGAGPGKGLLGPETK	GlyGly (K) NoNewNterm;TMT6plex-Lys126 std	2056.08	3	75.548	4.9794e-05	686.367	2728
10387	P37285	P37285;Q5PQM2;A0A140TAB3;B2GV74	309;307;309;294	309	Klc1	Kinesin light chain 1;Kinesin light chain 4	1	DHPAVAATLNNLAVLYGKR	GlyGly (K) NoNewNterm	2136.14	4	72.433	1.0595e-05	535.043	1176
10393	Q01728	Q01728;M0R3V7	689;683	689	Slc8a1	Sodium/calcium exchanger 1	0.994074	DHPIPSTVISISEEYDDKQPLTSKEEEER	GlyGly (K) NoNewNterm;TMT6plex-Lys126 std	3713.81	5	91.113	1.871e-11	743.769	2909
10403	P08413	P08413;P11275;P11730;P15791;F1LUE2;F1LZG4;A0A0G2JUV8;F1LNI8;F1M3F8;G3V9G3	57;56;57;57;57;56;56;57;74;57	57	Camk2b	Calcium/calmodulin-dependent protein kinase type II subunit beta;Calcium/calmodulin-dependent protein kinase type II subunit alpha;Calcium/calmodulin-dependent protein kinase type II subunit gamma;Calcium/calmodulin-dependent protein kinase type II subunit delta	1	DHQKLER	GlyGly (K) NoNewNterm	1038.52	2;3;4	100.15	0.0065498	347.18083;260.63744;520.2676	2072
10433	P38652	P38652;Q499Q4	419;419	419	Pgm1	Phosphoglucomutase-1	1	DHWQKFGR	GlyGly (K) NoNewNterm	1186.56	3	47.749	0.013348	396.528	4644
10444	P63170	P63170;A0A0G2JU43	43;43	43	Dynll1	Dynein light chain 1, cytoplasmic	0.886069	DIAAHIKK	GlyGly (K) NoNewNterm;TMT6plex-Lys126 std	1237.73	4	73.665	0.0043723	310.441	4400
10448	Q78P75	Q78P75	43	43	Dynll2	Dynein light chain 2, cytoplasmic	0.899926	DIAAYIKK	GlyGly (K) NoNewNterm;TMT6plex-Lys126 std	1263.74	3	71.501	0.0059825	422.254	5303
10463	D3Z9C0	D3Z9C0	393	393	Mios		1	DIATKMR	GlyGly (K) NoNewNterm	947.486	3	60.76	0.017198	316.836	1280
10470	O35413	O35413;F1LPM3	837;837	837	Sorbs2	Sorbin and SH3 domain-containing protein 2	0.998472	DICDQIKAEK	GlyGly (K) NoNewNterm;TMT6plex-Lys126 std	1561.8	3	68.069	0.0023382	521.606	2127
10493	Q9QUL6	Q9QUL6;F1LQ81;A0A0G2K6U1	161;161;161	161	Nsf	Vesicle-fusing ATPase	1	DIEAMDPSILKGEPASGK	Oxidation (M);GlyGly (K) NoNewNterm;TMT6plex-Lys126 std	2216.12	3	132.59	1.4308e-15	739.714	725
10494	Q9QUL6	Q9QUL6;F1LQ81;A0A0G2K6U1	161;161;161	161	Nsf	Vesicle-fusing ATPase	1	DIEAMDPSILKGEPASGK	GlyGly (K) NoNewNterm;TMT6plex-Lys126 std	2200.12	3	147.64	1.3735e-21	734.382	725
10507	Q62848	Q62848;Q3S4A4;Q3S4A5	74;74;74	74	Arfgap1	ADP-ribosylation factor GTPase-activating protein 1	0.989848	DIELEKMK	Oxidation (M);GlyGly (K) NoNewNterm;TMT6plex-Lys126 std	1363.72	3	62.546	0.0082289	455.581	4623
10508	Q62848	Q62848;Q3S4A4;Q3S4A5	74;74;74	74	Arfgap1	ADP-ribosylation factor GTPase-activating protein 1	0.989848	DIELEKMK	GlyGly (K) NoNewNterm;TMT6plex-Lys126 std	1347.73	3	61.999	0.014838	450.25	4623
10530	P81155	P81155	32	32	Vdac2	Voltage-dependent anion-selective channel protein 2	1	DIFNKGFGFGLVK	GlyGly (K) NoNewNterm;TMT6plex-Lys126 std	1783.98	3	100.38	1.1181e-08	595.668	4458
10530	P81155	P81155	40	40	Vdac2	Voltage-dependent anion-selective channel protein 2	0.998526	DIFNKGFGFGLVK	GlyGly (K) NoNewNterm;TMT6plex-Lys126 std	1783.98	3	100.38	1.1181e-08	595.668	4459
10567	P20717	P20717;F1LPA6	574;574	574	Padi2	Protein-arginine deiminase type-2	1	DIIDLPALFKMDEDR	Oxidation (M);GlyGly (K) NoNewNterm	1919.93	3	98.439	8.3937e-08	640.984	3774
10568	P20717	P20717;F1LPA6	574;574	574	Padi2	Protein-arginine deiminase type-2	1	DIIDLPALFKMDEDR	GlyGly (K) NoNewNterm	1903.93	3	133.14	2.0076e-23	635.652	3774
10583	P50475	P50475	384	384	Aars1	Alanine--tRNA ligase, cytoplasmic	1	DIINEEEVQFLKTLSR	GlyGly (K) NoNewNterm	2047.06	3	97.579	9.7702e-08	683.36	4099
10589	P68403	P68403;A0A0G2K5Q0;F1LS36;F1LS42	595;574;594;594	595	Prkcb	Protein kinase C;Protein kinase C beta type	1	DIKEHAFFR	GlyGly (K) NoNewNterm	1275.64	4	49.536	0.010041	319.916	2208
10599	O08875	O08875;A0A0G2KB92;A0A1W2Q632;A0A1W2Q6Q2	220;527;219;527	220	Dclk1	Serine/threonine-protein kinase DCLK1	0.999851	DIKPENLLVYEHQDGSKSLK	GlyGly (K) NoNewNterm;2 TMT6plex-Lys126 std	2884.57	5	135.73	9.3859e-15	577.921	923
10604	P18266	P18266;A0A0G2JSH4;A0A0G2KB98	197;197;197	197	Gsk3b	Glycogen synthase kinase-3 beta	0.999999	DIKPQNLLLDPDTAVLKLCDFGSAK	GlyGly (K) NoNewNterm;2 TMT6plex-Lys126 std	3342.83	4	102.67	3.549e-06	836.714	61
10604	P18266	P18266;A0A0G2JSH4;A0A0G2KB98	205;205;205	205	Gsk3b	Glycogen synthase kinase-3 beta	1	DIKPQNLLLDPDTAVLKLCDFGSAK	GlyGly (K) NoNewNterm;2 TMT6plex-Lys126 std	3342.83	4	102.67	3.549e-06	836.714	62
10606	P18265	P18265;A0A0G2K7W7	260;260	260	Gsk3a	Glycogen synthase kinase-3 alpha	0.999919	DIKPQNLLVDPDTAVLKLCDFGSAK	GlyGly (K) NoNewNterm;2 TMT6plex-Lys126 std	3328.81	4	71.052	1.0277e-05	833.21	3741
10606	P18265	P18265;A0A0G2K7W7	268;268	268	Gsk3a	Glycogen synthase kinase-3 alpha	1	DIKPQNLLVDPDTAVLKLCDFGSAK	GlyGly (K) NoNewNterm;2 TMT6plex-Lys126 std	3328.81	4	71.052	1.0277e-05	833.21	3742
10610	D4A133	D4A133;A0A1W2Q6N0	132;132	132	Atp6v1a		0.999999	DIKWEFIPSK	GlyGly (K) NoNewNterm;TMT6plex-Lys126 std	1604.88	3	65.5	0.0030024	535.966	1710
10610	D4A133	D4A133;A0A1W2Q6N0	139;139	139	Atp6v1a		1	DIKWEFIPSK	GlyGly (K) NoNewNterm;TMT6plex-Lys126 std	1604.88	3	65.5	0.0030024	535.966	1711
10619	O70150	O70150	290	290	Pnck	Calcium/calmodulin-dependent protein kinase type 1B	1	DILGSVSEQIQKNFAR	GlyGly (K) NoNewNterm	1917.99	3	209.21	3.7435e-100		3141
10623	O88778	O88778;A0A0G2K1X6;G3V984	1823;883;1822	1823	Bsn	Protein bassoon	1	DILITQMGTAQSVSLKPGPVPEPGAEPHR	Oxidation (M);GlyGly (K) NoNewNterm	3154.61	4	85.185	2.5915e-12	789.659	2835
10624	O88778	O88778;A0A0G2K1X6;G3V984	1823;883;1822	1823	Bsn	Protein bassoon	1	DILITQMGTAQSVSLKPGPVPEPGAEPHR	GlyGly (K) NoNewNterm	3138.61	4	65.775	2.0617e-07	785.661	2835
10647	P61765	P61765	497	497	Stxbp1	Syntaxin-binding protein 1	1	DIMEDTIEDKLDTKHYPYISTR	Oxidation (M);GlyGly (K) NoNewNterm;TMT6plex-Lys126 std	3041.49	5	50.858	0.0029141	609.304	4227
10648	P61765	P61765	497	497	Stxbp1	Syntaxin-binding protein 1	1	DIMEDTIEDKLDTKHYPYISTR	GlyGly (K) NoNewNterm;TMT6plex-Lys126 std	3025.49	4;5	121.26	2.0127e-08	606.10539;757.37992	4227
10660	D3ZNQ6	D3ZNQ6	45	45	Ube2m		0.997118	DINELNLPKTCDISFSDPDDLLNFK	GlyGly (K) NoNewNterm;TMT6plex-Lys126 std	3265.6	4	43.888	0.002757	817.408	1506
10665	P54282	P54282;Q02294;A0A0G2JXK1;F1LQ87;F1LRE0	1294;1250;1294;1263;804	1294	Cacna1a	Voltage-dependent P/Q-type calcium channel subunit alpha-1A;Voltage-dependent N-type calcium channel subunit alpha-1B	1	DINTIKSLR	GlyGly (K) NoNewNterm	1172.65	3	66.19	0.0024945	391.891	305
10700	D3Z8E6	D3Z8E6;A0A0G2K5T1	366;338	366	Camsap1	Calmodulin-regulated spectrin-associated protein 1	0.80065	DIQELKDAKTVLQQK	GlyGly (K) NoNewNterm;TMT6plex-Lys126 std	2099.18	4	54.898	0.0053379	525.802	672
10724	P63018	P63018;M0RCB1;D4A4S3;F1LZI1;A0A0G2JVI3;M0R8M9	257;252;257;257;176;272	257	Hspa8	Heat shock cognate 71 kDa protein	1	DISENKR	GlyGly (K) NoNewNterm	974.478	2;3	171.08	1.9952e-24	325.83332;488.24634	4343
10727	Q9ES40	Q9ES40;A0A0H2UHF6	31;31	31	Arl6ip5	PRA1 family protein 3	1	DISKWNNR	GlyGly (K) NoNewNterm	1145.56	3	81.191	0.0017488	382.86	963
10729	Q63716	Q63716;A0A0G2K3Z9	35;35	35	Prdx1	Peroxiredoxin-1	0.992353	DISLSDYKGK	GlyGly (K) NoNewNterm;TMT6plex-Lys126 std	1467.78	3	150.35	1.3974e-16	490.266	614
10736	P36972	P36972	34	34	Aprt	Adenine phosphoribosyltransferase	1	DISPLLKDPDSFR	GlyGly (K) NoNewNterm	1615.82	3	55.314	0.0027208	539.614	3974
10751	D4ABS5	D4ABS5	49	49	Pithd1		1	DITGELEYATKISR	GlyGly (K) NoNewNterm	1708.86	3	61.657	0.00021732	570.628	1897
10760	Q9JJK4	Q9JJK4	261	261	Pex3	Peroxisomal biogenesis factor 3	1	DITTIKLLNETR	GlyGly (K) NoNewNterm	1529.84	3	80.69	2.5422e-05	510.954	5473
10807	P31647	P31647	40	40	Slc6a11	Sodium- and chloride-dependent GABA transporter 3	1	DKAVHER	GlyGly (K) NoNewNterm	967.484	3	41.448	0.037561	323.502	3905
10811	Q68FS4	Q68FS4	61	61	Lap3	Cytosol aminopeptidase	0.999999	DKDDDVPQFTSAGENFNKLVSGR	GlyGly (K) NoNewNterm;TMT6plex-Lys126 std	2881.4	4	64.954	0.00017161	721.358	5115
10825	Q62844	Q62844;A0A096MKC1;A0A0G2K2E3	13;13;13	13	Fyn	Tyrosine-protein kinase Fyn;Non-specific protein-tyrosine kinase	0.997662	DKEAAKLTEER	GlyGly (K) NoNewNterm;TMT6plex-Lys126 std	1631.87	4	63.727	0.0019067	408.974	4952
10831	A0A0G2KA95	A0A0G2KA95;D3ZPC4	1232;1158	1232	L1cam		1	DKEDTQVDSEAR	GlyGly (K) NoNewNterm	1505.66	3	117.03	5.8446e-15	502.894	904
10838	P05708	P05708	353	353	Hk1	Hexokinase-1	1	DKEGIQNAKEILTR	GlyGly (K) NoNewNterm;TMT6plex-Lys126 std	1957.08	4	115.91	1.6658e-17	490.277	3292
10847	D3Z9K1	D3Z9K1	156	156	Tmem200a		0.977111	DKETKIIHMR	GlyGly (K) NoNewNterm;TMT6plex-Lys126 std	1612.89	4	66.595	0.0024259	404.23	1287
10854	P40748	P40748;A0A0G2JSR2;Q5M8A7	87;87;87	87	Syt3	Synaptotagmin-3	1	DKGGSAVGGGPLR	GlyGly (K) NoNewNterm	1283.66	3	71.208	0.00039643	428.893	105
10855	P04775	P04775;F1M9G9	1936;1875	1936	Scn2a	Sodium channel protein type 2 subunit alpha	0.5	DKGKEDEGTPIKEDIITDK	GlyGly (K) NoNewNterm;3 TMT6plex-Lys126 std	2931.6	5	130	5.4744e-15	587.327	2528
10855	P04775	P04775;F1M9G9	1938;1877	1938	Scn2a	Sodium channel protein type 2 subunit alpha	1	DKGKEDEGTPIKEDIITDK	GlyGly (K) NoNewNterm;3 TMT6plex-Lys126 std	2931.6	5	130	5.4744e-15	587.327	2529
10855	P04775	P04775;F1M9G9	1946;1885	1946	Scn2a	Sodium channel protein type 2 subunit alpha	1	DKGKEDEGTPIKEDIITDK	GlyGly (K) NoNewNterm;3 TMT6plex-Lys126 std	2931.6	5	130	5.4744e-15	587.327	2530
10855	P04775	P04775;F1M9G9	1953;1892	1953	Scn2a	Sodium channel protein type 2 subunit alpha	1	DKGKEDEGTPIKEDIITDK	GlyGly (K) NoNewNterm;3 TMT6plex-Lys126 std	2931.6	5	130	5.4744e-15	587.327	2531
10856	P04775	P04775;F1M9G9	1936;1875	1936	Scn2a	Sodium channel protein type 2 subunit alpha	0.5	DKGKEDEGTPIKEDIITDK	GlyGly (K) NoNewNterm;2 TMT6plex-Lys126 std	2702.44	5	67.727	6.1831e-05	541.495	2528
10856	P04775	P04775;F1M9G9	1938;1877	1938	Scn2a	Sodium channel protein type 2 subunit alpha	1	DKGKEDEGTPIKEDIITDK	GlyGly (K) NoNewNterm;2 TMT6plex-Lys126 std	2702.44	5	67.727	6.1831e-05	541.495	2529
10856	P04775	P04775;F1M9G9	1946;1885	1946	Scn2a	Sodium channel protein type 2 subunit alpha	1	DKGKEDEGTPIKEDIITDK	GlyGly (K) NoNewNterm;2 TMT6plex-Lys126 std	2702.44	5	67.727	6.1831e-05	541.495	2530
10856	P04775	P04775;F1M9G9	1953;1892	1953	Scn2a	Sodium channel protein type 2 subunit alpha	1	DKGKEDEGTPIKEDIITDK	GlyGly (K) NoNewNterm;2 TMT6plex-Lys126 std	2702.44	5	67.727	6.1831e-05	541.495	2531
10858	B2GUZ1	B2GUZ1;M0R851	835;788	835	Usp4	Ubiquitin carboxyl-terminal hydrolase 4;Ubiquitin carboxyl-terminal hydrolase	1	DKLDTVVEFPVR	GlyGly (K) NoNewNterm	1530.8	3	88.101	5.8372e-06	511.275	1168
10859	F7F2F3	F7F2F3	813	813	Hspa4l		0.999998	DKLGTVYEK	GlyGly (K) NoNewNterm;TMT6plex-Lys126 std	1394.76	3	58.699	0.015417	465.928	2579
10889	P10687	P10687;F1M084;R9PXY3	1011;930;910	1011	Plcb1	1-phosphatidylinositol 4,5-bisphosphate phosphodiesterase beta-1;Phosphoinositide phospholipase C	1	DKQQQQLLNLR	GlyGly (K) NoNewNterm	1496.81	3	88.441	5.6237e-05	499.943	3520
10895	Q5BKC9	Q5BKC9;G3V856	178;93	178	Ngef	Ephexin-1	1	DKSTLQEIETR	GlyGly (K) NoNewNterm	1432.72	3	93.345	5.3678e-06	478.579	2762
10896	B2RYF6	B2RYF6	460	460	Clptm1		1	DKSTYIESSTK	GlyGly (K) NoNewNterm;TMT6plex-Lys126 std	1600.81	3	110.08	2.257e-06	534.612	1184
10898	Q4FZT9	Q4FZT9	27	27	Psmd2	26S proteasome non-ATPase regulatory subunit 2	0.981511	DKTPVQSQQPSATAPSGADEKSSGK	GlyGly (K) NoNewNterm;2 TMT6plex-Lys126 std	3072.57	4	56.625	0.00018794	769.151	4646
10902	Q9JI66	Q9JI66;A0A0H2UHB7	203;208	203	Slc4a4	Electrogenic sodium bicarbonate cotransporter 1	1	DKVTYTLLR	GlyGly (K) NoNewNterm	1221.67	3	107.21	9.5108e-06	408.231	945
10903	Q9EQX9	Q9EQX9	94	94	Ube2n	Ubiquitin-conjugating enzyme E2 N	1	DKWSPALQIR	GlyGly (K) NoNewNterm	1326.7	3	58.889	0.0030777	443.242	5430
10904	P06685	P06685	9	9	Atp1a1	Sodium/potassium-transporting ATPase subunit alpha-1	0.999997	DKYEPAAVSEHGDK	GlyGly (K) NoNewNterm;TMT6plex-Lys126 std	1887.92	4	55.755	0.0025992	472.986	3304
10904	P06685	P06685	21	21	Atp1a1	Sodium/potassium-transporting ATPase subunit alpha-1	0.903809	DKYEPAAVSEHGDK	GlyGly (K) NoNewNterm;TMT6plex-Lys126 std	1887.92	4	55.755	0.0025992	472.986	3305
10910	P34926	P34926;G3V7U2;A0A0G2K5C6	309;309;547	309	Map1a	Microtubule-associated protein 1A;MAP1A heavy chain;MAP1 light chain LC2	0.998226	DLAAGAVPANLKPSK	GlyGly (K) NoNewNterm;TMT6plex-Lys126 std	1794.02	3	82.102	7.9774e-05	599.014	657
10939	D3ZPP2	D3ZPP2	141	141	Arl8a		1	DLAGALDEKELIEK	GlyGly (K) NoNewNterm;TMT6plex-Lys126 std	1886.02	3	105.03	2.0103e-07	629.681	1524
10968	P16086	P16086;A0A0G2JZ69;A0A0G2K1E7;A0A0G2K1Y8;Q6IRK8	1698;1715;1698;1703;1678	1698	Sptan1	Spectrin alpha chain, non-erythrocytic 1	0.878501	DLASVNNLLKK	GlyGly (K) NoNewNterm;TMT6plex-Lys126 std	1556.91	3	54.471	0.0059369	519.977	378
10971	P15146	P15146;A0A0U1RRX4;F1LNK0;F1MAQ5	921;921;1003;917	921	Map2	Microtubule-associated protein;Microtubule-associated protein 2	1	DLATDLSLIEVKLAAAGR	GlyGly (K) NoNewNterm	1969.08	3	139.49	7.7457e-22	657.369	1013
10974	O08838	O08838;A0A0G2K5Z4;F1LPP0	671;602;671	671	Amph	Amphiphysin	1	DLATYKGLFPENFTR	GlyGly (K) NoNewNterm	1884.94	3	91.969	1.6212e-06	629.32	3075
10995	D3ZPJ0	D3ZPJ0	356	356	Shisa7		1	DLDEAYLKR	GlyGly (K) NoNewNterm	1235.61	3	87.639	0.0012137	412.879	1518
11004	P29994	P29994;F1LNT1;A0A0A0MY31;A0A0G2KAH9;F1LQX8;C7E1V2	451;476;451;276;436;451	451	Itpr1	Inositol 1,4,5-trisphosphate receptor type 1	1	DLDFANDASKVLGSIAGK	GlyGly (K) NoNewNterm;TMT6plex-Lys126 std	2163.14	3	119.46	3.0032e-07	722.053	2174
11007	Q5D006	Q5D006	819	819	Usp11	Ubiquitin carboxyl-terminal hydrolase	0.971175	DLDFSEFVIKPK	GlyGly (K) NoNewNterm;TMT6plex-Lys126 std	1779.96	3	68.355	0.00077783	594.328	4719
11014	Q9Z2L9	Q9Z2L9;D3ZUT8;D3Z831;G3V7P8	223;275;275;223	223	Ndrg4	Protein NDRG4	1	DLDINRPGTVPNAKTLR	GlyGly (K) NoNewNterm	1993.07	4	125.52	4.0189e-14	499.275	1591
11053	Q6AZ42	Q6AZ42	122	122	Gjb6	Gap junction protein	1	DLEDIKR	GlyGly (K) NoNewNterm	1001.51	3	117.17	0.0023993	334.845	5166
11056	Q62871	Q62871;G3V9V3;D3ZU74;Q6AZ35	255;255;229;249	255	Dync1i2	Cytoplasmic dynein 1 intermediate chain 2	0.999999	DLEDKEGEIQAGAK	GlyGly (K) NoNewNterm;TMT6plex-Lys126 std	1844.93	3	72.891	0.0004547	615.985	5165
11065	P05197	P05197	571	571	Eef2	Elongation factor 2	0.888139	DLEEDHACIPIKK	GlyGly (K) NoNewNterm;TMT6plex-Lys126 std	1909.98	4	100.93	7.7374e-07	478.502	3282
11126	M0R5U4	M0R5U4	327	327	Adcy9		0.999328	DLEVEKALK	GlyGly (K) NoNewNterm;TMT6plex-Lys126 std	1386.79	3	78.113	0.0029481	463.271	2947
11134	P08753	P08753;P10824;D4AA42	277;277;277	277	Gnai3	Guanine nucleotide-binding protein G(k) subunit alpha;Guanine nucleotide-binding protein G(i) subunit alpha-1	0.998974	DLFEEKIK	GlyGly (K) NoNewNterm;TMT6plex-Lys126 std	1363.76	3	59.245	0.0077227	455.592	3441
11136	P59215	P59215	278	278	Gnao1	Guanine nucleotide-binding protein G(o) subunit alpha	0.999152	DLFGEKIK	GlyGly (K) NoNewNterm;TMT6plex-Lys126 std	1291.73	3	79.906	0.0051455	431.585	4164
11145	D3ZDU2	D3ZDU2	335	335	Rptor		1	DLFQKLFR	GlyGly (K) NoNewNterm	1179.64	3	57.047	0.0061473	394.221	1377
11163	Q62951	Q62951;F1LNT0	202;210	202	Dpysl4	Dihydropyrimidinase-related protein 4	1	DLGAVAQVHAENGDIVEEEQKR	GlyGly (K) NoNewNterm	2520.22	4	138.03	9.7882e-20	631.062	2095
11184	P21707	P21707	111	111	Syt1	Synaptotagmin-1	0.999993	DLGKTMK	Oxidation (M);GlyGly (K) NoNewNterm;TMT6plex-Lys126 std	1150.62	3	65.252	0.019612	384.548	3791
11185	P21707	P21707	111	111	Syt1	Synaptotagmin-1	0.999993	DLGKTMK	GlyGly (K) NoNewNterm;TMT6plex-Lys126 std	1134.63	3	72.138	0.026546	379.216	3791
11195	D3ZCI2	D3ZCI2	343	343	Slc9a7		1	DLGMGDQKVSSR	GlyGly (K) NoNewNterm	1405.66	3	41.092	0.020982	469.561	1325
11199	O35112	O35112	572	572	Alcam	CD166 antigen	0.88716	DLGNMEENKK	Oxidation (M);GlyGly (K) NoNewNterm;TMT6plex-Lys126 std	1535.75	3	115.57	6.0448e-07	512.922	3087
11200	O35112	O35112	572	572	Alcam	CD166 antigen	0.88716	DLGNMEENKK	GlyGly (K) NoNewNterm;TMT6plex-Lys126 std	1519.75	3	97.813	1.0825e-05	507.591	3087
11232	Q923S8	Q923S8;G3V7T3	137;137	137	Pank4	Pantothenate kinase 4	1	DLIEEKLR	GlyGly (K) NoNewNterm	1128.61	3	52.482	0.0096825	377.212	2725
11235	Q63486	Q63486;Q63487	142;203	142	Rraga	Ras-related GTP-binding protein A;Ras-related GTP-binding protein B	1	DLIFKER	GlyGly (K) NoNewNterm	1033.56	3	69.998	0.011389	345.526	5008
11243	P54690	P54690;Q99JD5	59;47	59	Bcat1	Branched-chain-amino-acid aminotransferase, cytosolic;Branched-chain-amino-acid aminotransferase	0.999997	DLIITKADVLK	GlyGly (K) NoNewNterm;TMT6plex-Lys126 std	1570.95	3	112.13	1.3791e-06	524.657	4136
11245	P15791	P15791	251	251	Camk2d	Calcium/calmodulin-dependent protein kinase type II subunit delta	1	DLINKMLTINPAK	GlyGly (K) NoNewNterm;TMT6plex-Lys126 std	1813.03	3;4	112.44	3.9012e-12	605.35176;454.26564	3692
11245	P15791	P15791	259	259	Camk2d	Calcium/calmodulin-dependent protein kinase type II subunit delta	1	DLINKMLTINPAK	GlyGly (K) NoNewNterm;TMT6plex-Lys126 std	1813.03	3;4	112.44	3.9012e-12	605.35176;454.26564	3693
11246	P15791	P15791	251	251	Camk2d	Calcium/calmodulin-dependent protein kinase type II subunit delta	1	DLINKMLTINPAK	Oxidation (M);GlyGly (K) NoNewNterm;TMT6plex-Lys126 std	1829.03	3	55.196	0.0020692	610.683	3692
11246	P15791	P15791	259	259	Camk2d	Calcium/calmodulin-dependent protein kinase type II subunit delta	1	DLINKMLTINPAK	Oxidation (M);GlyGly (K) NoNewNterm;TMT6plex-Lys126 std	1829.03	3	55.196	0.0020692	610.683	3693
11247	P11275	P11275;F1LZG4;A0A0G2JUV8	250;249;249	250	Camk2a	Calcium/calmodulin-dependent protein kinase type II subunit alpha	1	DLINKMLTINPSK	Oxidation (M);GlyGly (K) NoNewNterm;TMT6plex-Lys126 std	1845.02	3;4	104.41	2.6863e-08	462.26309;616.01503	3531
11247	P11275	P11275;F1LZG4;A0A0G2JUV8	258;257;257	258	Camk2a	Calcium/calmodulin-dependent protein kinase type II subunit alpha	1	DLINKMLTINPSK	Oxidation (M);GlyGly (K) NoNewNterm;TMT6plex-Lys126 std	1845.02	3;4	104.41	2.6863e-08	462.26309;616.01503	3532
11248	P11275	P11275;F1LZG4;A0A0G2JUV8	250;249;249	250	Camk2a	Calcium/calmodulin-dependent protein kinase type II subunit alpha	1	DLINKMLTINPSK	GlyGly (K) NoNewNterm;TMT6plex-Lys126 std	1829.03	2;3;4	145.81	2.3441e-31	458.26437;915.52146	3531
11248	P11275	P11275;F1LZG4;A0A0G2JUV8	258;257;257	258	Camk2a	Calcium/calmodulin-dependent protein kinase type II subunit alpha	1	DLINKMLTINPSK	GlyGly (K) NoNewNterm;TMT6plex-Lys126 std	1829.03	2;3;4	145.81	2.3441e-31	458.26437;915.52146	3532
11249	P11275	P11275;F1LZG4;A0A0G2JUV8	250;249;249	250	Camk2a	Calcium/calmodulin-dependent protein kinase type II subunit alpha	1	DLINKMLTINPSK	Oxidation (M);GlyGly (K) NoNewNterm	1615.86	3	76.728	0.00016654	539.627	3531
11249	P11275	P11275;F1LZG4;A0A0G2JUV8	258;257;257	258	Camk2a	Calcium/calmodulin-dependent protein kinase type II subunit alpha	1	DLINKMLTINPSK	Oxidation (M);GlyGly (K) NoNewNterm	1615.86	3	76.728	0.00016654	539.627	3532
11250	P11275	P11275;F1LZG4;A0A0G2JUV8	250;249;249	250	Camk2a	Calcium/calmodulin-dependent protein kinase type II subunit alpha	1	DLINKMLTINPSKR	Oxidation (M);2 GlyGly (K) NoNewNterm	1886	3;4	103.11	7.7524e-09	472.50837;629.6754	3531
11250	P11275	P11275;F1LZG4;A0A0G2JUV8	258;257;257	258	Camk2a	Calcium/calmodulin-dependent protein kinase type II subunit alpha	1	DLINKMLTINPSKR	Oxidation (M);2 GlyGly (K) NoNewNterm	1886	3;4	103.11	7.7524e-09	472.50837;629.6754	3532
11251	P11275	P11275;F1LZG4;A0A0G2JUV8	250;249;249	250	Camk2a	Calcium/calmodulin-dependent protein kinase type II subunit alpha	1	DLINKMLTINPSKR	2 GlyGly (K) NoNewNterm	1870.01	3;4	120.9	1.279e-17	468.50964;624.34377	3531
11251	P11275	P11275;F1LZG4;A0A0G2JUV8	258;257;257	258	Camk2a	Calcium/calmodulin-dependent protein kinase type II subunit alpha	1	DLINKMLTINPSKR	2 GlyGly (K) NoNewNterm	1870.01	3;4	120.9	1.279e-17	468.50964;624.34377	3532
11260	Q9WTP0	Q9WTP0;A0A0G2K0B2;A0A0G2K0F3;D3ZMI4;D4A9L5	662;662;1334;1334;662	662	Epb41l1	Band 4.1-like protein 1	1	DLKGPSSQEDESGGIEDSPDR	GlyGly (K) NoNewNterm	2331.01	3	115.42	1.8132e-08	778.011	443
11262	P63319	P63319	482	482	Prkcg	Protein kinase C gamma type	1	DLKLDNVMLDAEGHIK	Oxidation (M);GlyGly (K) NoNewNterm;TMT6plex-Lys126 std	2169.13	4	85.619	1.6426e-05	543.29	4404
11263	P63319	P63319	482	482	Prkcg	Protein kinase C gamma type	1	DLKLDNVMLDAEGHIK	GlyGly (K) NoNewNterm;TMT6plex-Lys126 std	2153.14	4	44.045	0.021016	539.291	4404
11264	P56558	P56558;A0A0G2K3V4;G3V6F4	540;550;540	540	Ogt	UDP-N-acetylglucosamine--peptide N-acetylglucosaminyltransferase 110 kDa subunit	1	DLKLSDGR	GlyGly (K) NoNewNterm	1016.53	3	58.426	0.0050798	339.849	605
11272	P08413	P08413;P11730;F1LUE2;F1LNI8;F1M3F8;G3V9G3	138;138;138;138;155;138	138	Camk2b	Calcium/calmodulin-dependent protein kinase type II subunit beta;Calcium/calmodulin-dependent protein kinase type II subunit gamma	1	DLKPENLLLASK	GlyGly (K) NoNewNterm;TMT6plex-Lys126 std	1682.98	2;3	108.59	1.3991e-07	561.9996;842.49576	2073
11272	P08413	P08413;P11730;F1LUE2;F1LNI8;F1M3F8;G3V9G3	147;147;147;147;164;147	147	Camk2b	Calcium/calmodulin-dependent protein kinase type II subunit beta;Calcium/calmodulin-dependent protein kinase type II subunit gamma	0.999979	DLKPENLLLASK	GlyGly (K) NoNewNterm;TMT6plex-Lys126 std	1682.98	2;3	108.59	1.3991e-07	561.9996;842.49576	2074
11272	P11275	P11275	137	137	Camk2a	Calcium/calmodulin-dependent protein kinase type II subunit alpha	1	DLKPENLLLASK	GlyGly (K) NoNewNterm;TMT6plex-Lys126 std	1682.98	2;3	108.59	1.3991e-07	561.9996;842.49576	3537
11272	P11275	P11275	146	146	Camk2a	Calcium/calmodulin-dependent protein kinase type II subunit alpha	0.999998	DLKPENLLLASK	GlyGly (K) NoNewNterm;TMT6plex-Lys126 std	1682.98	2;3	108.59	1.3991e-07	561.9996;842.49576	3538
11272	P15791	P15791	138	138	Camk2d	Calcium/calmodulin-dependent protein kinase type II subunit delta	1	DLKPENLLLASK	GlyGly (K) NoNewNterm;TMT6plex-Lys126 std	1682.98	2;3	108.59	1.3991e-07	561.9996;842.49576	3694
11272	P15791	P15791	147	147	Camk2d	Calcium/calmodulin-dependent protein kinase type II subunit delta	0.986264	DLKPENLLLASK	GlyGly (K) NoNewNterm;TMT6plex-Lys126 std	1682.98	2;3	108.59	1.3991e-07	561.9996;842.49576	3695
11274	P08413	P08413;P11730;F1LUE2;F1LNI8;F1M3F8;G3V9G3	149;149;149;149;166;149	149	Camk2b	Calcium/calmodulin-dependent protein kinase type II subunit beta;Calcium/calmodulin-dependent protein kinase type II subunit gamma	0.999992	DLKPENLLLASKCK	2 GlyGly (K) NoNewNterm;TMT6plex-Lys126 std	2085.15	4	89.507	0.00017746	522.294	2069
11274	P08413	P08413;P11730;F1LUE2;F1LNI8;F1M3F8;G3V9G3	138;138;138;138;155;138	138	Camk2b	Calcium/calmodulin-dependent protein kinase type II subunit beta;Calcium/calmodulin-dependent protein kinase type II subunit gamma	1	DLKPENLLLASKCK	2 GlyGly (K) NoNewNterm;TMT6plex-Lys126 std	2085.15	4	89.507	0.00017746	522.294	2073
11274	P08413	P08413;P11730;F1LUE2;F1LNI8;F1M3F8;G3V9G3	147;147;147;147;164;147	147	Camk2b	Calcium/calmodulin-dependent protein kinase type II subunit beta;Calcium/calmodulin-dependent protein kinase type II subunit gamma	0.999979	DLKPENLLLASKCK	2 GlyGly (K) NoNewNterm;TMT6plex-Lys126 std	2085.15	4	89.507	0.00017746	522.294	2074
11275	P08413	P08413;P11730;F1LUE2;F1LNI8;F1M3F8;G3V9G3	149;149;149;149;166;149	149	Camk2b	Calcium/calmodulin-dependent protein kinase type II subunit beta;Calcium/calmodulin-dependent protein kinase type II subunit gamma	0.999992	DLKPENLLLASKCK	GlyGly (K) NoNewNterm;2 TMT6plex-Lys126 std	2200.27	3;4	220.59	1.0584e-104	551.07366;734.42912	2069
11275	P08413	P08413;P11730;F1LUE2;F1LNI8;F1M3F8;G3V9G3	138;138;138;138;155;138	138	Camk2b	Calcium/calmodulin-dependent protein kinase type II subunit beta;Calcium/calmodulin-dependent protein kinase type II subunit gamma	1	DLKPENLLLASKCK	GlyGly (K) NoNewNterm;2 TMT6plex-Lys126 std	2200.27	3;4	220.59	1.0584e-104	551.07366;734.42912	2073
11275	P08413	P08413;P11730;F1LUE2;F1LNI8;F1M3F8;G3V9G3	147;147;147;147;164;147	147	Camk2b	Calcium/calmodulin-dependent protein kinase type II subunit beta;Calcium/calmodulin-dependent protein kinase type II subunit gamma	0.999979	DLKPENLLLASKCK	GlyGly (K) NoNewNterm;2 TMT6plex-Lys126 std	2200.27	3;4	220.59	1.0584e-104	551.07366;734.42912	2074
11276	P08413	P08413;P11730;F1LUE2;F1LNI8;F1M3F8;G3V9G3	149;149;149;149;166;149	149	Camk2b	Calcium/calmodulin-dependent protein kinase type II subunit beta;Calcium/calmodulin-dependent protein kinase type II subunit gamma	0.999992	DLKPENLLLASKCK	GlyGly (K) NoNewNterm	1741.94	3;4	58.071	0.0017735	436.49219;581.65383	2069
11276	P08413	P08413;P11730;F1LUE2;F1LNI8;F1M3F8;G3V9G3	138;138;138;138;155;138	138	Camk2b	Calcium/calmodulin-dependent protein kinase type II subunit beta;Calcium/calmodulin-dependent protein kinase type II subunit gamma	1	DLKPENLLLASKCK	GlyGly (K) NoNewNterm	1741.94	3;4	58.071	0.0017735	436.49219;581.65383	2073
11276	P08413	P08413;P11730;F1LUE2;F1LNI8;F1M3F8;G3V9G3	147;147;147;147;164;147	147	Camk2b	Calcium/calmodulin-dependent protein kinase type II subunit beta;Calcium/calmodulin-dependent protein kinase type II subunit gamma	0.999979	DLKPENLLLASKCK	GlyGly (K) NoNewNterm	1741.94	3;4	58.071	0.0017735	436.49219;581.65383	2074
11277	P08413	P08413;P11730;F1LUE2;F1LNI8;F1M3F8;G3V9G3	149;149;149;149;166;149	149	Camk2b	Calcium/calmodulin-dependent protein kinase type II subunit beta;Calcium/calmodulin-dependent protein kinase type II subunit gamma	0.999992	DLKPENLLLASKCK	GlyGly (K) NoNewNterm;TMT6plex-Lys126 std	1971.1	3;4	101.36	0.00089482	493.78292;658.04147	2069
11277	P08413	P08413;P11730;F1LUE2;F1LNI8;F1M3F8;G3V9G3	138;138;138;138;155;138	138	Camk2b	Calcium/calmodulin-dependent protein kinase type II subunit beta;Calcium/calmodulin-dependent protein kinase type II subunit gamma	1	DLKPENLLLASKCK	GlyGly (K) NoNewNterm;TMT6plex-Lys126 std	1971.1	3;4	101.36	0.00089482	493.78292;658.04147	2073
11277	P08413	P08413;P11730;F1LUE2;F1LNI8;F1M3F8;G3V9G3	147;147;147;147;164;147	147	Camk2b	Calcium/calmodulin-dependent protein kinase type II subunit beta;Calcium/calmodulin-dependent protein kinase type II subunit gamma	0.999979	DLKPENLLLASKCK	GlyGly (K) NoNewNterm;TMT6plex-Lys126 std	1971.1	3;4	101.36	0.00089482	493.78292;658.04147	2074
11278	P08413	P08413;P11730;F1LUE2;F1LNI8;F1M3F8;G3V9G3	149;149;149;149;166;149	149	Camk2b	Calcium/calmodulin-dependent protein kinase type II subunit beta;Calcium/calmodulin-dependent protein kinase type II subunit gamma	0.999992	DLKPENLLLASKCKGAAVK	2 GlyGly (K) NoNewNterm;2 TMT6plex-Lys126 std	2740.57	5	88.551	2.7977e-05	549.121	2069
11278	P08413	P08413;P11730;F1LUE2;F1LNI8;F1M3F8;G3V9G3	138;138;138;138;155;138	138	Camk2b	Calcium/calmodulin-dependent protein kinase type II subunit beta;Calcium/calmodulin-dependent protein kinase type II subunit gamma	1	DLKPENLLLASKCKGAAVK	2 GlyGly (K) NoNewNterm;2 TMT6plex-Lys126 std	2740.57	5	88.551	2.7977e-05	549.121	2073
11278	P08413	P08413;P11730;F1LUE2;F1LNI8;F1M3F8;G3V9G3	147;147;147;147;164;147	147	Camk2b	Calcium/calmodulin-dependent protein kinase type II subunit beta;Calcium/calmodulin-dependent protein kinase type II subunit gamma	0.999979	DLKPENLLLASKCKGAAVK	2 GlyGly (K) NoNewNterm;2 TMT6plex-Lys126 std	2740.57	5	88.551	2.7977e-05	549.121	2074
11279	P11275	P11275	137	137	Camk2a	Calcium/calmodulin-dependent protein kinase type II subunit alpha	1	DLKPENLLLASKLK	2 GlyGly (K) NoNewNterm;TMT6plex-Lys126 std	2038.2	3;4	119.87	8.234e-12	510.55701;680.40692	3537
11279	P11275	P11275	146	146	Camk2a	Calcium/calmodulin-dependent protein kinase type II subunit alpha	0.999998	DLKPENLLLASKLK	2 GlyGly (K) NoNewNterm;TMT6plex-Lys126 std	2038.2	3;4	119.87	8.234e-12	510.55701;680.40692	3538
11279	P11275	P11275	148	148	Camk2a	Calcium/calmodulin-dependent protein kinase type II subunit alpha	1	DLKPENLLLASKLK	2 GlyGly (K) NoNewNterm;TMT6plex-Lys126 std	2038.2	3;4	119.87	8.234e-12	510.55701;680.40692	3539
11280	P11275	P11275	137	137	Camk2a	Calcium/calmodulin-dependent protein kinase type II subunit alpha	1	DLKPENLLLASKLK	GlyGly (K) NoNewNterm;TMT6plex-Lys126 std	1924.16	3;4	124.45	1.2661e-10	482.04628;642.39261	3537
11280	P11275	P11275	146	146	Camk2a	Calcium/calmodulin-dependent protein kinase type II subunit alpha	0.999998	DLKPENLLLASKLK	GlyGly (K) NoNewNterm;TMT6plex-Lys126 std	1924.16	3;4	124.45	1.2661e-10	482.04628;642.39261	3538
11280	P11275	P11275	148	148	Camk2a	Calcium/calmodulin-dependent protein kinase type II subunit alpha	1	DLKPENLLLASKLK	GlyGly (K) NoNewNterm;TMT6plex-Lys126 std	1924.16	3;4	124.45	1.2661e-10	482.04628;642.39261	3539
11281	P11275	P11275	137	137	Camk2a	Calcium/calmodulin-dependent protein kinase type II subunit alpha	1	DLKPENLLLASKLK	GlyGly (K) NoNewNterm;2 TMT6plex-Lys126 std	2153.32	3;4	179.17	5.0431e-57	539.33701;718.78025	3537
11281	P11275	P11275	146	146	Camk2a	Calcium/calmodulin-dependent protein kinase type II subunit alpha	0.999998	DLKPENLLLASKLK	GlyGly (K) NoNewNterm;2 TMT6plex-Lys126 std	2153.32	3;4	179.17	5.0431e-57	539.33701;718.78025	3538
11281	P11275	P11275	148	148	Camk2a	Calcium/calmodulin-dependent protein kinase type II subunit alpha	1	DLKPENLLLASKLK	GlyGly (K) NoNewNterm;2 TMT6plex-Lys126 std	2153.32	3;4	179.17	5.0431e-57	539.33701;718.78025	3539
11283	P11275	P11275	137	137	Camk2a	Calcium/calmodulin-dependent protein kinase type II subunit alpha	1	DLKPENLLLASKLK	GlyGly (K) NoNewNterm	1694.99	4	94.551	2.1659e-07	424.756	3537
11283	P11275	P11275	146	146	Camk2a	Calcium/calmodulin-dependent protein kinase type II subunit alpha	0.999998	DLKPENLLLASKLK	GlyGly (K) NoNewNterm	1694.99	4	94.551	2.1659e-07	424.756	3538
11283	P11275	P11275	148	148	Camk2a	Calcium/calmodulin-dependent protein kinase type II subunit alpha	1	DLKPENLLLASKLK	GlyGly (K) NoNewNterm	1694.99	4	94.551	2.1659e-07	424.756	3539
11284	P11275	P11275	137	137	Camk2a	Calcium/calmodulin-dependent protein kinase type II subunit alpha	1	DLKPENLLLASKLKGAAVK	2 GlyGly (K) NoNewNterm;2 TMT6plex-Lys126 std	2693.62	4;5	103.1	1.2897e-06	539.73146;674.41251	3537
11284	P11275	P11275	146	146	Camk2a	Calcium/calmodulin-dependent protein kinase type II subunit alpha	0.999998	DLKPENLLLASKLKGAAVK	2 GlyGly (K) NoNewNterm;2 TMT6plex-Lys126 std	2693.62	4;5	103.1	1.2897e-06	539.73146;674.41251	3538
11284	P11275	P11275	148	148	Camk2a	Calcium/calmodulin-dependent protein kinase type II subunit alpha	1	DLKPENLLLASKLKGAAVK	2 GlyGly (K) NoNewNterm;2 TMT6plex-Lys126 std	2693.62	4;5	103.1	1.2897e-06	539.73146;674.41251	3539
11285	P11275	P11275	137	137	Camk2a	Calcium/calmodulin-dependent protein kinase type II subunit alpha	1	DLKPENLLLASKLKGAAVK	2 GlyGly (K) NoNewNterm;TMT6plex-Lys126 std	2464.46	4	49.993	0.0029564	617.122	3537
11285	P11275	P11275	146	146	Camk2a	Calcium/calmodulin-dependent protein kinase type II subunit alpha	0.999998	DLKPENLLLASKLKGAAVK	2 GlyGly (K) NoNewNterm;TMT6plex-Lys126 std	2464.46	4	49.993	0.0029564	617.122	3538
11285	P11275	P11275	148	148	Camk2a	Calcium/calmodulin-dependent protein kinase type II subunit alpha	1	DLKPENLLLASKLKGAAVK	2 GlyGly (K) NoNewNterm;TMT6plex-Lys126 std	2464.46	4	49.993	0.0029564	617.122	3539
11286	P15791	P15791	138	138	Camk2d	Calcium/calmodulin-dependent protein kinase type II subunit delta	1	DLKPENLLLASKSK	GlyGly (K) NoNewNterm;2 TMT6plex-Lys126 std	2127.27	4	96.414	2.52e-07	532.824	3694
11286	P15791	P15791	147	147	Camk2d	Calcium/calmodulin-dependent protein kinase type II subunit delta	0.986264	DLKPENLLLASKSK	GlyGly (K) NoNewNterm;2 TMT6plex-Lys126 std	2127.27	4	96.414	2.52e-07	532.824	3695
11286	P15791	P15791	149	149	Camk2d	Calcium/calmodulin-dependent protein kinase type II subunit delta	0.999975	DLKPENLLLASKSK	GlyGly (K) NoNewNterm;2 TMT6plex-Lys126 std	2127.27	4	96.414	2.52e-07	532.824	3696
11288	B2DD29	B2DD29	167	167	Brsk1	Serine/threonine-protein kinase BRSK1	1	DLKPENLLLDEKNNIR	GlyGly (K) NoNewNterm;TMT6plex-Lys126 std	2266.25	3;4	161.82	2.5527e-44	567.56938;756.42341	1143
11290	P13234	P13234	162	162	Camk4	Calcium/calmodulin-dependent protein kinase type IV	1	DLKPENLLYATPAPDAPLK	GlyGly (K) NoNewNterm;TMT6plex-Lys126 std	2408.32	3	76.155	2.8121e-05	803.779	3633
11290	P13234	P13234	178	178	Camk4	Calcium/calmodulin-dependent protein kinase type IV	0.999999	DLKPENLLYATPAPDAPLK	GlyGly (K) NoNewNterm;TMT6plex-Lys126 std	2408.32	3	76.155	2.8121e-05	803.779	3634
11292	P13234	P13234	162	162	Camk4	Calcium/calmodulin-dependent protein kinase type IV	1	DLKPENLLYATPAPDAPLKIADFGLSK	GlyGly (K) NoNewNterm;2 TMT6plex-Lys126 std	3468.93	4;5	138.11	2.2857e-21	868.23913;694.79276	3633
11292	P13234	P13234	178	178	Camk4	Calcium/calmodulin-dependent protein kinase type IV	0.999999	DLKPENLLYATPAPDAPLKIADFGLSK	GlyGly (K) NoNewNterm;2 TMT6plex-Lys126 std	3468.93	4;5	138.11	2.2857e-21	868.23913;694.79276	3634
11299	O35831	O35831;Q63686;O35832;Q68G39;G3V6J5;A0A0H2UHG4;A0A140UHY2	315;288;244;288;315;258;253	315	Cdk17	Cyclin-dependent kinase 18;Cyclin-dependent kinase 17;Cyclin-dependent kinase 16	1	DLKPQNLLINER	GlyGly (K) NoNewNterm	1565.85	3	84.718	1.0431e-05	522.958	966
11301	Q03114	Q03114	128	128	Cdk5	Cyclin-dependent-like kinase 5	1	DLKPQNLLINR	GlyGly (K) NoNewNterm	1436.81	3	105.98	4.6568e-09	479.944	4542
11309	M0R8L5	M0R8L5	74	74	Smim18		1	DLKSEPNPLR	GlyGly (K) NoNewNterm	1281.67	3	80.706	0.00039212	428.23	2993
11330	A0A0G2K214	A0A0G2K214	534	534	Zc3h7b		1	DLLFDPLGGVKR	GlyGly (K) NoNewNterm	1442.79	3	59.198	0.0033915	481.937	554
11331	P47860	P47860;A0A0A0MXY5	730;691	730	Pfkp	ATP-dependent 6-phosphofructokinase, platelet type;ATP-dependent 6-phosphofructokinase	1	DLLFKPVAELR	GlyGly (K) NoNewNterm	1413.8	3	58.274	0.0022514	472.273	4037
11337	A0A0G2JUD6	A0A0G2JUD6;F1LQZ3	162;163	162	Kif3a	Kinesin-like protein	1	DLLGKDQTQR	GlyGly (K) NoNewNterm	1286.66	3	56.548	0.004552	429.893	2189
11343	O88989	O88989	107	107	Mdh1	Malate dehydrogenase, cytoplasmic	0.99966	DLLKANVK	GlyGly (K) NoNewNterm;TMT6plex-Lys126 std	1242.75	3	73.248	0.0066506	415.257	3195
11343	O88989	O88989	103	103	Mdh1	Malate dehydrogenase, cytoplasmic	0.999994	DLLKANVK	GlyGly (K) NoNewNterm;TMT6plex-Lys126 std	1242.75	3	73.248	0.0066506	415.257	3196
11344	O35049	O35049;D4A8L3	600;600	600	Smpd3	Sphingomyelin phosphodiesterase 3	1	DLLKGNGR	GlyGly (K) NoNewNterm	985.53	3	79.469	0.0019308	329.517	1841
11346	Q9QXQ0	Q9QXQ0;Q9Z1P2;D3ZCV0;Q6T487;A0A0G2K013;A0A0G2K5U9;Q6GMN8	50;31;38;31;31;50;31	50	Actn4	Alpha-actinin-1;Alpha-actinin-4	1	DLLLDPAWEKQQR	GlyGly (K) NoNewNterm	1724.88	3	90.793	3.2703e-06	575.969	676
11361	F1M4A4	F1M4A4;O88658;A0A0G2KA12	161;161;161	161	Kif1a	Kinesin-like protein;Kinesin-like protein KIF1B	0.991079	DLLNPKNK	GlyGly (K) NoNewNterm;TMT6plex-Lys126 std	1283.74	3	64.265	0.012185	428.921	2381
11366	Q4VSI4	Q4VSI4;F1LM09	870;870	870	Usp7	Ubiquitin carboxyl-terminal hydrolase;Ubiquitin carboxyl-terminal hydrolase 7	1	DLLQFFKPR	GlyGly (K) NoNewNterm	1276.69	3	62.463	0.003193	426.572	1999
11370	Q03114	Q03114	268	268	Cdk5	Cyclin-dependent-like kinase 5	1	DLLQNLLKCNPVQR	GlyGly (K) NoNewNterm	1823.97	3	137.84	2.0293e-32	608.996	4543
11374	P47971	P47971;A0A0H2UHC1	169;129	169	Nptx1	Neuronal pentraxin-1	1	DLLQSKIDDLER	GlyGly (K) NoNewNterm	1557.8	3	71.548	0.00031408	520.274	4069
11376	P04094	P04094	73	73	Penk	Proenkephalin-A;Synenkephalin;Met-enkephalin;PENK(114-133);PENK(143-185);Met-enkephalin-Arg-Gly-Leu;Leu-enkephalin;PENK(239-260);Met-enkephalin-Arg-Phe	0.999857	DLLQVSKPEFPWDNIDMYK	Oxidation (M);GlyGly (K) NoNewNterm;TMT6plex-Lys126 std	2696.34	3	61.096	0.00080755	899.786	3233
11376	P04094	P04094	85	85	Penk	Proenkephalin-A;Synenkephalin;Met-enkephalin;PENK(114-133);PENK(143-185);Met-enkephalin-Arg-Gly-Leu;Leu-enkephalin;PENK(239-260);Met-enkephalin-Arg-Phe	0.999031	DLLQVSKPEFPWDNIDMYK	Oxidation (M);GlyGly (K) NoNewNterm;TMT6plex-Lys126 std	2696.34	3	61.096	0.00080755	899.786	3234
11379	P04094	P04094	73	73	Penk	Proenkephalin-A;Synenkephalin;Met-enkephalin;PENK(114-133);PENK(143-185);Met-enkephalin-Arg-Gly-Leu;Leu-enkephalin;PENK(239-260);Met-enkephalin-Arg-Phe	0.999857	DLLQVSKPEFPWDNIDMYKDSSK	Oxidation (M);GlyGly (K) NoNewNterm;2 TMT6plex-Lys126 std	3342.68	4	83.606	3.6628e-05	836.678	3233
11379	P04094	P04094	85	85	Penk	Proenkephalin-A;Synenkephalin;Met-enkephalin;PENK(114-133);PENK(143-185);Met-enkephalin-Arg-Gly-Leu;Leu-enkephalin;PENK(239-260);Met-enkephalin-Arg-Phe	0.999031	DLLQVSKPEFPWDNIDMYKDSSK	Oxidation (M);GlyGly (K) NoNewNterm;2 TMT6plex-Lys126 std	3342.68	4	83.606	3.6628e-05	836.678	3234
11382	P19627	P19627	278	278	Gnaz	Guanine nucleotide-binding protein G(z) subunit alpha	1	DLLSEKIR	GlyGly (K) NoNewNterm	1086.6	3	90.37	0.0013691	363.208	3758
11423	P16970	P16970	405	405	Abcd3	ATP-binding cassette sub-family D member 3	1	DLNHGKYER	GlyGly (K) NoNewNterm	1244.59	3	52.725	0.008294	415.871	3721
11440	Q9JKB0	Q9JKB0;F1LSH6	612;612	612	Hcn1	Potassium/sodium hyperpolarization-activated cyclic nucleotide-gated channel 1	0.999915	DLNTGVFNNQENEILKQIVK	GlyGly (K) NoNewNterm;TMT6plex-Lys126 std	2658.42	3;4	140.06	5.9226e-20	665.61177;887.1466	2244
11440	Q9JKB0	Q9JKB0;F1LSH6	616;616	616	Hcn1	Potassium/sodium hyperpolarization-activated cyclic nucleotide-gated channel 1	1	DLNTGVFNNQENEILKQIVK	GlyGly (K) NoNewNterm;TMT6plex-Lys126 std	2658.42	3;4	140.06	5.9226e-20	665.61177;887.1466	2245
11463	D3ZSW9	D3ZSW9	98	98	LOC100910755		1	DLPGLKTPLGR	GlyGly (K) NoNewNterm	1279.72	3	57.225	0.0030231	427.582	1556
11464	Q5FVJ0	Q5FVJ0;A0A0G2K6A9	157;175	157	Rufy3	Protein RUFY3	1	DLPGLKTPVGR	GlyGly (K) NoNewNterm	1265.71	3	97.452	3.1962e-06	422.91	4748
11473	Q66HA6	Q66HA6	141	141	Arl8b	ADP-ribosylation factor-like protein 8B	1	DLPNALDEKQLIEK	GlyGly (K) NoNewNterm;TMT6plex-Lys126 std	1968.07	3;4	147.39	2.7611e-32	657.03163;493.02554	5092
11473	Q66HA6	Q66HA6	146	146	Arl8b	ADP-ribosylation factor-like protein 8B	1	DLPNALDEKQLIEK	GlyGly (K) NoNewNterm;TMT6plex-Lys126 std	1968.07	3;4	147.39	2.7611e-32	657.03163;493.02554	5093
11474	Q66HA6	Q66HA6	141	141	Arl8b	ADP-ribosylation factor-like protein 8B	1	DLPNALDEKQLIEK	GlyGly (K) NoNewNterm	1738.91	3	115.82	1.2504e-17	580.644	5092
11474	Q66HA6	Q66HA6	146	146	Arl8b	ADP-ribosylation factor-like protein 8B	1	DLPNALDEKQLIEK	GlyGly (K) NoNewNterm	1738.91	3	115.82	1.2504e-17	580.644	5093
11480	P38650	P38650;M0R9X8;F1LRT9	650;650;647	650	Dync1h1	Cytoplasmic dynein 1 heavy chain 1	1	DLPPVSGSIIWAKQIDR	GlyGly (K) NoNewNterm	2008.07	3	191.96	2.2391e-70	670.365	2999
11492	E9PT74	E9PT74;A0JPI6	123;123	123	Zdhhc20	Palmitoyltransferase	1	DLPVYTTSASKAIR	GlyGly (K) NoNewNterm	1634.86	3	127.71	1.5635e-24	545.962	1952
11502	P11167	P11167;A0A0G2K2S2	245;244	245	Slc2a1	Solute carrier family 2, facilitated glucose transporter member 1	1	DLQEMKEEGR	Oxidation (M);GlyGly (K) NoNewNterm	1363.6	3	92.538	1.0318e-05	455.542	571
11503	P11167	P11167;A0A0G2K2S2	245;244	245	Slc2a1	Solute carrier family 2, facilitated glucose transporter member 1	1	DLQEMKEEGR	GlyGly (K) NoNewNterm	1347.61	3	119.22	2.7447e-10	450.21	571
11510	P29101	P29101;G3V6M3	268;268	268	Syt2	Synaptotagmin-2	1	DLQGGEKEEPEK	GlyGly (K) NoNewNterm;TMT6plex-Lys126 std	1700.84	3	117.93	2.3863e-10	567.955	2629
11510	P29101	P29101;G3V6M3	273;273	273	Syt2	Synaptotagmin-2	0.998755	DLQGGEKEEPEK	GlyGly (K) NoNewNterm;TMT6plex-Lys126 std	1700.84	3	117.93	2.3863e-10	567.955	2630
11512	P29101	P29101;G3V6M3	268;268	268	Syt2	Synaptotagmin-2	1	DLQGGEKEEPEKLGDICTSLR	GlyGly (K) NoNewNterm;TMT6plex-Lys126 std	2716.35	4	89.663	0.00036678	680.096	2629
11512	P29101	P29101;G3V6M3	273;273	273	Syt2	Synaptotagmin-2	0.998755	DLQGGEKEEPEKLGDICTSLR	GlyGly (K) NoNewNterm;TMT6plex-Lys126 std	2716.35	4	89.663	0.00036678	680.096	2630
11530	P21707	P21707	267	267	Syt1	Synaptotagmin-1	1	DLQSAEKEEQEK	GlyGly (K) NoNewNterm	1546.71	3	165.58	6.2932e-41	516.578	3792
11530	P21707	P21707	272	272	Syt1	Synaptotagmin-1	1	DLQSAEKEEQEK	GlyGly (K) NoNewNterm	1546.71	3	165.58	6.2932e-41	516.578	3793
11531	P21707	P21707	267	267	Syt1	Synaptotagmin-1	1	DLQSAEKEEQEK	GlyGly (K) NoNewNterm;TMT6plex-Lys126 std	1775.87	3;4	149.41	1.8032e-28	592.96529;444.97578	3792
11531	P21707	P21707	272	272	Syt1	Synaptotagmin-1	1	DLQSAEKEEQEK	GlyGly (K) NoNewNterm;TMT6plex-Lys126 std	1775.87	3;4	149.41	1.8032e-28	592.96529;444.97578	3793
11533	P21707	P21707	267	267	Syt1	Synaptotagmin-1	1	DLQSAEKEEQEKLGDICFSLR	2 GlyGly (K) NoNewNterm	2722.29	4	72.145	0.00018504	681.579	3792
11533	P21707	P21707	272	272	Syt1	Synaptotagmin-1	1	DLQSAEKEEQEKLGDICFSLR	2 GlyGly (K) NoNewNterm	2722.29	4	72.145	0.00018504	681.579	3793
11534	P21707	P21707	267	267	Syt1	Synaptotagmin-1	1	DLQSAEKEEQEKLGDICFSLR	GlyGly (K) NoNewNterm;TMT6plex-Lys126 std	2837.41	4	78.987	0.00014689	710.359	3792
11534	P21707	P21707	272	272	Syt1	Synaptotagmin-1	1	DLQSAEKEEQEKLGDICFSLR	GlyGly (K) NoNewNterm;TMT6plex-Lys126 std	2837.41	4	78.987	0.00014689	710.359	3793
11545	Q64232	Q64232	224	224	Tecr	Very-long-chain enoyl-CoA reductase	1	DLRPAGSKTR	GlyGly (K) NoNewNterm	1213.65	3	103.34	3.1188e-06	405.558	5059
11553	A0A0G2JUG7	A0A0G2JUG7	933	933	Iqsec1		1	DLSEAGKR	GlyGly (K) NoNewNterm	988.494	3	60.59	0.02208	330.505	184
11562	P97838	P97838;G3V7T8	300;300	300	Dlgap3	Disks large-associated protein 3	1	DLSFKGR	GlyGly (K) NoNewNterm	935.482	3	85.359	0.0028586	312.835	2729
11569	F1MAB7	F1MAB7;A0A0G2K3J7	577;577	577	Dgki	Diacylglycerol kinase	0.999997	DLSKHVK	GlyGly (K) NoNewNterm;TMT6plex-Lys126 std	1168.68	3;4	73.616	0.022342	293.17645;390.56618	2553
11571	A0A0G2JYI0	A0A0G2JYI0;A0A0G2JYR4;F1M3T7	2199;2199;206	2199	Lrba		1	DLSKPIGALNPKR	GlyGly (K) NoNewNterm;TMT6plex-Lys126 std	1751.03	4	126.83	1.3558e-23	438.764	348
11573	P13668	P13668;P21818;A0A096MK73	52;86;52	52	Stmn1	Stathmin;Stathmin-2	0.951653	DLSLEEIQKK	GlyGly (K) NoNewNterm;TMT6plex-Lys126 std	1544.86	3	137.95	1.1417e-16	515.961	3641
11573	P13668	P13668;P21818;A0A096MK73	53;87;53	53	Stmn1	Stathmin;Stathmin-2	0.590931	DLSLEEIQKK	GlyGly (K) NoNewNterm;TMT6plex-Lys126 std	1544.86	3	137.95	1.1417e-16	515.961	3642
11574	P13668	P13668;P21818;A0A096MK73	52;86;52	52	Stmn1	Stathmin;Stathmin-2	0.951653	DLSLEEIQKK	GlyGly (K) NoNewNterm	1315.7	3	121.5	5.9836e-10	439.573	3641
11574	P13668	P13668;P21818;A0A096MK73	53;87;53	53	Stmn1	Stathmin;Stathmin-2	0.590931	DLSLEEIQKK	GlyGly (K) NoNewNterm	1315.7	3	121.5	5.9836e-10	439.573	3642
11588	P61765	P61765	332	332	Stxbp1	Syntaxin-binding protein 1	0.994645	DLSQMLKK	GlyGly (K) NoNewNterm;TMT6plex-Lys126 std	1304.73	3	126.52	8.6941e-05	435.918	4228
11588	P61765	P61765	333	333	Stxbp1	Syntaxin-binding protein 1	1	DLSQMLKK	GlyGly (K) NoNewNterm;TMT6plex-Lys126 std	1304.73	3	126.52	8.6941e-05	435.918	4229
11589	P61765	P61765	332	332	Stxbp1	Syntaxin-binding protein 1	0.994645	DLSQMLKK	Oxidation (M);GlyGly (K) NoNewNterm;TMT6plex-Lys126 std	1320.73	3	64.42	0.034169	441.25	4228
11589	P61765	P61765	333	333	Stxbp1	Syntaxin-binding protein 1	1	DLSQMLKK	Oxidation (M);GlyGly (K) NoNewNterm;TMT6plex-Lys126 std	1320.73	3	64.42	0.034169	441.25	4229
11612	P60711	P60711;P62738;P63259;P63269;P68035;P68136;A0A0G2K3K2;A0A0G2K4M6;D3ZRN3	191;193;191;192;193;193;194;192;192	191	Actb	Actin, cytoplasmic 1;Actin, cytoplasmic 1, N-terminally processed;Actin, cytoplasmic 2;Actin, cytoplasmic 2, N-terminally processed;Actin, alpha skeletal muscle;Actin, alpha cardiac muscle 1;Actin, gamma-enteric smooth muscle;Actin, aortic smooth muscle	1	DLTDYLMKILTER	Oxidation (M);GlyGly (K) NoNewNterm	1739.88	3	107.17	1.4946e-12	580.966	1550
11613	P60711	P60711;P62738;P63259;P63269;P68035;P68136;A0A0G2K3K2;A0A0G2K4M6;D3ZRN3	191;193;191;192;193;193;194;192;192	191	Actb	Actin, cytoplasmic 1;Actin, cytoplasmic 1, N-terminally processed;Actin, cytoplasmic 2;Actin, cytoplasmic 2, N-terminally processed;Actin, alpha skeletal muscle;Actin, alpha cardiac muscle 1;Actin, gamma-enteric smooth muscle;Actin, aortic smooth muscle	1	DLTDYLMKILTER	GlyGly (K) NoNewNterm	1723.88	3	94.688	3.7016e-08	575.634	1550
11622	P15205	P15205	531	531	Map1b	Microtubule-associated protein 1B;MAP1B heavy chain;MAP1 light chain LC1	0.999054	DLTGQVSTPPVKQVK	GlyGly (K) NoNewNterm;TMT6plex-Lys126 std	1939.09	3;4	114.7	1.9876e-11	647.37199;485.78081	3676
11635	P16086	P16086;A0A0G2JZ69;A0A0G2K1E7;A0A0G2K1Y8;Q6IRK8	718;730;718;718;718	718	Sptan1	Spectrin alpha chain, non-erythrocytic 1	0.934145	DLTNVQNLQKK	GlyGly (K) NoNewNterm;TMT6plex-Lys126 std	1642.92	3	158.41	2.9701e-23	548.647	379
11710	Q64566	Q64566;F1M281;F1M9B5	514;511;430	514	Atp2c1	Calcium-transporting ATPase type 2C member 1	1	DLYQQEKAQMGSAGLR	GlyGly (K) NoNewNterm	1907.92	3	81.526	3.1316e-05	636.979	5075
11730	O88767	O88767	182	182	Park7	Protein deglycase DJ-1	0.999953	DMANQVKAPLVLKD	Oxidation (M);GlyGly (K) NoNewNterm;TMT6plex-Lys126 std	1900.03	3	66.246	0.0024319	634.35	3180
11746	P06685	P06685	36	36	Atp1a1	Sodium/potassium-transporting ATPase subunit alpha-1	0.990603	DMDELKK	GlyGly (K) NoNewNterm;TMT6plex-Lys126 std	1220.63	3	83.377	0.013633	407.883	3306
11746	P06685	P06685	37	37	Atp1a1	Sodium/potassium-transporting ATPase subunit alpha-1	1	DMDELKK	GlyGly (K) NoNewNterm;TMT6plex-Lys126 std	1220.63	3	83.377	0.013633	407.883	3307
11747	P06685	P06685	36	36	Atp1a1	Sodium/potassium-transporting ATPase subunit alpha-1	0.990603	DMDELKK	Oxidation (M);GlyGly (K) NoNewNterm;TMT6plex-Lys126 std	1236.62	3	51.787	0.018477	413.215	3306
11747	P06685	P06685	37	37	Atp1a1	Sodium/potassium-transporting ATPase subunit alpha-1	1	DMDELKK	Oxidation (M);GlyGly (K) NoNewNterm;TMT6plex-Lys126 std	1236.62	3	51.787	0.018477	413.215	3307
11748	P06685	P06685	36	36	Atp1a1	Sodium/potassium-transporting ATPase subunit alpha-1	0.990603	DMDELKK	Oxidation (M);GlyGly (K) NoNewNterm	1007.46	3	44.447	0.029601	336.827	3306
11748	P06685	P06685	37	37	Atp1a1	Sodium/potassium-transporting ATPase subunit alpha-1	1	DMDELKK	Oxidation (M);GlyGly (K) NoNewNterm	1007.46	3	44.447	0.029601	336.827	3307
11759	P13596	P13596;F1LNY3;F1LUV9;A0A0G2K0M8	781;765;756;668	781	Ncam1	Neural cell adhesion molecule 1	1	DMEEGKAAFSK	Oxidation (M);GlyGly (K) NoNewNterm;TMT6plex-Lys126 std	1570.75	3	70.488	0.0016429	524.591	461
11759	P13596	P13596;F1LNY3;F1LUV9;A0A0G2K0M8	776;760;751;663	776	Ncam1	Neural cell adhesion molecule 1	1	DMEEGKAAFSK	Oxidation (M);GlyGly (K) NoNewNterm;TMT6plex-Lys126 std	1570.75	3	70.488	0.0016429	524.591	465
11760	P13596	P13596;F1LNY3;F1LUV9;A0A0G2K0M8	781;765;756;668	781	Ncam1	Neural cell adhesion molecule 1	1	DMEEGKAAFSK	GlyGly (K) NoNewNterm;TMT6plex-Lys126 std	1554.76	3	111.86	3.6299e-07	519.259	461
11760	P13596	P13596;F1LNY3;F1LUV9;A0A0G2K0M8	776;760;751;663	776	Ncam1	Neural cell adhesion molecule 1	1	DMEEGKAAFSK	GlyGly (K) NoNewNterm;TMT6plex-Lys126 std	1554.76	3	111.86	3.6299e-07	519.259	465
11792	P25286	P25286;Q2I6B2;Q2I6B5	103;103;103	103	Atp6v0a1	V-type proton ATPase subunit a;V-type proton ATPase 116 kDa subunit a isoform 1	0.999999	DMIDLEANFEKIENELK	Oxidation (M);GlyGly (K) NoNewNterm;TMT6plex-Lys126 std	2409.19	3	103.13	8.9251e-08	804.072	3845
11798	P60881	P60881;F8WG75	72;18	72	Snap25	Synaptosomal-associated protein 25;Synaptosomal-associated protein	1	DMKEAEK	Oxidation (M);GlyGly (K) NoNewNterm;TMT6plex-Lys126 std	1208.59	2;3	64.265	0.019696	403.87094;605.30277	4186
11798	P60881	P60881;F8WG75	76;22	76	Snap25	Synaptosomal-associated protein 25;Synaptosomal-associated protein	1	DMKEAEK	Oxidation (M);GlyGly (K) NoNewNterm;TMT6plex-Lys126 std	1208.59	2;3	64.265	0.019696	403.87094;605.30277	4187
11799	P60881	P60881;F8WG75	72;18	72	Snap25	Synaptosomal-associated protein 25;Synaptosomal-associated protein	1	DMKEAEK	GlyGly (K) NoNewNterm;TMT6plex-Lys126 std	1192.6	2;3	105.78	0.014059	398.5393;597.30532	4186
11799	P60881	P60881;F8WG75	76;22	76	Snap25	Synaptosomal-associated protein 25;Synaptosomal-associated protein	1	DMKEAEK	GlyGly (K) NoNewNterm;TMT6plex-Lys126 std	1192.6	2;3	105.78	0.014059	398.5393;597.30532	4187
11800	P29101	P29101;G3V6M3	115;115	115	Syt2	Synaptotagmin-2	1	DMKGGQDDDDAETGLTEGEGEGEEEKEPENLGK	Oxidation (M);GlyGly (K) NoNewNterm;2 TMT6plex-Lys126 std	4095.82	4;5	181.9	3.6159e-70	1024.963;820.17184	2631
11800	P29101	P29101;G3V6M3	138;138	138	Syt2	Synaptotagmin-2	1	DMKGGQDDDDAETGLTEGEGEGEEEKEPENLGK	Oxidation (M);GlyGly (K) NoNewNterm;2 TMT6plex-Lys126 std	4095.82	4;5	181.9	3.6159e-70	1024.963;820.17184	2632
11801	P29101	P29101;G3V6M3	115;115	115	Syt2	Synaptotagmin-2	1	DMKGGQDDDDAETGLTEGEGEGEEEKEPENLGK	GlyGly (K) NoNewNterm;2 TMT6plex-Lys126 std	4079.83	5	92.817	4.7311e-18	816.973	2631
11801	P29101	P29101;G3V6M3	138;138	138	Syt2	Synaptotagmin-2	1	DMKGGQDDDDAETGLTEGEGEGEEEKEPENLGK	GlyGly (K) NoNewNterm;2 TMT6plex-Lys126 std	4079.83	5	92.817	4.7311e-18	816.973	2632
11802	P29101	P29101;G3V6M3	115;115	115	Syt2	Synaptotagmin-2	1	DMKGGQDDDDAETGLTEGEGEGEEEKEPENLGK	Oxidation (M);GlyGly (K) NoNewNterm;TMT6plex-Lys126 std	3866.66	4	42.828	0.013707	967.672	2631
11802	P29101	P29101;G3V6M3	138;138	138	Syt2	Synaptotagmin-2	1	DMKGGQDDDDAETGLTEGEGEGEEEKEPENLGK	Oxidation (M);GlyGly (K) NoNewNterm;TMT6plex-Lys126 std	3866.66	4	42.828	0.013707	967.672	2632
11813	A0A096MJP9	A0A096MJP9;Q4V8J5	153;153	153	Ddi2		1	DMLLANPHELSLLKER	Oxidation (M);GlyGly (K) NoNewNterm	2008.04	4	42.633	0.01245	503.018	26
11867	P19627	P19627	189	189	Gnaz	Guanine nucleotide-binding protein G(z) subunit alpha	0.999954	DMTTGIVENKFTFK	Oxidation (M);GlyGly (K) NoNewNterm;TMT6plex-Lys126 std	1989.01	3	106.58	8.1187e-08	664.01	3759
11868	P19627	P19627	189	189	Gnaz	Guanine nucleotide-binding protein G(z) subunit alpha	0.999954	DMTTGIVENKFTFK	GlyGly (K) NoNewNterm;TMT6plex-Lys126 std	1973.01	3	97.631	1.6682e-05	658.678	3759
11877	P09117	P09117;A0A0G2K3Q6;A0A0G2QC57	330;340;120	330	Aldoc	Fructose-bisphosphate aldolase C	1	DNAGAATEEFIKR	GlyGly (K) NoNewNterm	1534.74	3	156.08	4.8374e-41	512.586	3444
11883	P61765	P61765	208	208	Stxbp1	Syntaxin-binding protein 1	0.999972	DNALLAQLIQDKLDAYK	GlyGly (K) NoNewNterm;TMT6plex-Lys126 std	2274.24	3;4	118.53	7.0674e-13	759.08803;569.56784	4230
11893	Q6DTM3	Q6DTM3;F1M9F9;M0RE04	947;947;40	947	Ahi1	Jouberin	1	DNEDWWYGSLGKGQEGFFPANHVASETLYR	GlyGly (K) NoNewNterm	3586.62	4	103.68	9.6291e-13	897.662	2520
11905	P48768	P48768;A0A0G2JZK7;F1M9A2	618;618;618	618	Slc8a2	Sodium/calcium exchanger 2	1	DNFFIELGQPQWLKR	GlyGly (K) NoNewNterm	2004.02	3	106.52	3.9577e-11	669.015	403
11937	P62824	P62824;P63012	181;173	181	Rab3c	Ras-related protein Rab-3C;Ras-related protein Rab-3A	1	DNINVKQTFER	GlyGly (K) NoNewNterm	1476.73	3	132.62	4.1108e-18	493.251	4310
11945	P28480	P28480;A0A096MJA0	499;344	499	Tcp1	T-complex protein 1 subunit alpha	0.999998	DNKQAGVFEPTIVK	GlyGly (K) NoNewNterm;TMT6plex-Lys126 std	1888.03	3	61.097	0.0017459	630.349	3863
11990	P63018	P63018;M0RCB1;D4A4S3;F1LZI1;A0A0G2JVI3;M0R8M9	458;453;457;458;378;473	458	Hspa8	Heat shock cognate 71 kDa protein	1	DNNLLGKFELTGIPPAPR	GlyGly (K) NoNewNterm	2065.1	3	102.69	1.8093e-06	689.372	4339
12004	B0K020	B0K020	55	55	Cisd1	CDGSH iron-sulfur domain-containing protein 1	1	DNPKVVHAFDMEDLGDK	Oxidation (M);GlyGly (K) NoNewNterm;TMT6plex-Lys126 std	2288.09	4	90.223	1.218e-06	573.031	1119
12004	B0K020	B0K020	68	68	Cisd1	CDGSH iron-sulfur domain-containing protein 1	1	DNPKVVHAFDMEDLGDK	Oxidation (M);GlyGly (K) NoNewNterm;TMT6plex-Lys126 std	2288.09	4	90.223	1.218e-06	573.031	1120
12021	Q71RJ2	Q71RJ2	305	305	Cacng2	Voltage-dependent calcium channel gamma-2 subunit	0.999537	DNSFLQVHNCIQKDSK	GlyGly (K) NoNewNterm;TMT6plex-Lys126 std	2275.12	4	104.93	3.7157e-10	569.788	5265
12021	Q71RJ2	Q71RJ2	308	308	Cacng2	Voltage-dependent calcium channel gamma-2 subunit	1	DNSFLQVHNCIQKDSK	GlyGly (K) NoNewNterm;TMT6plex-Lys126 std	2275.12	4	104.93	3.7157e-10	569.788	5266
12027	M0R5D6	M0R5D6;M0R9Q8	164;164	164	Rnf157		1	DNSLQSETVHYKR	GlyGly (K) NoNewNterm	1689.81	3;4	96.591	9.5499e-08	423.45904;564.2763	2929
12060	D3ZX04	D3ZX04	689	689	Abcc10		1	DNVLFGKTFDAQLYR	GlyGly (K) NoNewNterm	1899.95	3	91.355	4.7575e-06	634.323	1641
12085	P04797	P04797;A0A0G2K7M1;D3ZGY4;M0R590	84;84;84;84	84	Gapdh	Glyceraldehyde-3-phosphate dehydrogenase	1	DPANIKWGDAGAEYVVESTGVFTTMEK	Oxidation (M);GlyGly (K) NoNewNterm;TMT6plex-Lys126 std	3273.57	4	56.688	2.2953e-05	819.4	779
12085	P04797	P04797;A0A0G2K7M1;D3ZGY4;M0R590	105;105;105;105	105	Gapdh	Glyceraldehyde-3-phosphate dehydrogenase	0.999964	DPANIKWGDAGAEYVVESTGVFTTMEK	Oxidation (M);GlyGly (K) NoNewNterm;TMT6plex-Lys126 std	3273.57	4	56.688	2.2953e-05	819.4	780
12086	P04797	P04797;A0A0G2K7M1;D3ZGY4;M0R590	84;84;84;84	84	Gapdh	Glyceraldehyde-3-phosphate dehydrogenase	1	DPANIKWGDAGAEYVVESTGVFTTMEK	GlyGly (K) NoNewNterm;TMT6plex-Lys126 std	3257.58	3;4	73.341	4.3022e-08	815.40111;1086.8657	779
12086	P04797	P04797;A0A0G2K7M1;D3ZGY4;M0R590	105;105;105;105	105	Gapdh	Glyceraldehyde-3-phosphate dehydrogenase	0.999964	DPANIKWGDAGAEYVVESTGVFTTMEK	GlyGly (K) NoNewNterm;TMT6plex-Lys126 std	3257.58	3;4	73.341	4.3022e-08	815.40111;1086.8657	780
12099	F1M3W5	F1M3W5	1393	1393	Dmxl2		1	DPDAGEGTKR	GlyGly (K) NoNewNterm	1158.53	3	112.13	1.1906e-07	387.183	2368
12119	Q63560	Q63560;F1LQZ9	226;226	226	Map6	Microtubule-associated protein 6	1	DPEGAGGAGVPAAGKASGADQR	GlyGly (K) NoNewNterm	2051.96	3	128.66	2.3844e-13	684.995	5014
12132	D3ZJR1	D3ZJR1	848	848	Eps15l1		0.997882	DPFAPSSSAKPPK	GlyGly (K) NoNewNterm;TMT6plex-Lys126 std	1670.88	3	102.4	4.3912e-08	557.968	1471
12160	B5DF55	B5DF55	170	170	Stam		0.908872	DPGTVATKK	GlyGly (K) NoNewNterm;TMT6plex-Lys126 std	1258.71	3	84.615	0.0015346	420.577	1238
12161	B5DF55	B5DF55	170	170	Stam		0.908872	DPGTVATKKEEEDLAK	GlyGly (K) NoNewNterm;TMT6plex-Lys126 std	2073.08	4	128.9	1.8777e-18	519.277	1238
12162	B5DF55	B5DF55	170	170	Stam		0.908872	DPGTVATKKEEEDLAK	GlyGly (K) NoNewNterm;2 TMT6plex-Lys126 std	2302.24	4	165.34	3.8729e-44	576.568	1238
12176	Q71RJ2	Q71RJ2	279	279	Cacng2	Voltage-dependent calcium channel gamma-2 subunit	1	DPLKAATTPTATYNSDR	GlyGly (K) NoNewNterm	1934.93	3	110.74	6.5051e-10	645.985	5267
12181	Q920Q0	Q920Q0	203	203	Palm	Paralemmin-1	0.998044	DPLPQGVKVYEDETK	GlyGly (K) NoNewNterm;TMT6plex-Lys126 std	2060.06	3	44.567	0.013861	687.695	5394
12203	D3ZU84	D3ZU84	831	831	Stxbp5l		0.999766	DPNNTDENEKTWK	GlyGly (K) NoNewNterm;TMT6plex-Lys126 std	1932.9	3	116.19	2.1173e-17	645.308	1581
12235	Q8VHW5	Q8VHW5;F1M7K7	315;315	315	Cacng8	Voltage-dependent calcium channel gamma subunit;Voltage-dependent calcium channel gamma-8 subunit	1	DPSKGSVAAGLASAGGGGGGAGVGAYGGAAGAAGGGGTGSER	GlyGly (K) NoNewNterm	3417.59	3;4	128.61	4.5327e-41	855.40462;1140.2037	2457
12236	P63043	P63043;Q568Y8	96;123	96	Stmn4	Stathmin-4	0.904462	DPSLEEIQKK	GlyGly (K) NoNewNterm;TMT6plex-Lys126 std	1528.83	3	78.655	0.00061396	510.617	4373
12259	D4AAS1	D4AAS1	386	386	Gpr162		1	DPTQVKLLPGR	GlyGly (K) NoNewNterm	1336.75	3	90.05	3.4961e-05	446.589	1878
12288	D3ZVQ0	D3ZVQ0	743	743	Usp5	Ubiquitin carboxyl-terminal hydrolase	1	DQALKALR	GlyGly (K) NoNewNterm	1027.58	2;3	95.741	0.0010066	343.53309;514.796	1609
12289	P21707	P21707	133	133	Syt1	Synaptotagmin-1	0.999997	DQALKDDDAETGLTDGEEK	GlyGly (K) NoNewNterm;TMT6plex-Lys126 std	2392.11	3	144.72	1.2206e-15	798.377	3789
12289	P21707	P21707	119	119	Syt1	Synaptotagmin-1	1	DQALKDDDAETGLTDGEEK	GlyGly (K) NoNewNterm;TMT6plex-Lys126 std	2392.11	3	144.72	1.2206e-15	798.377	3794
12291	P21707	P21707	133	133	Syt1	Synaptotagmin-1	0.999997	DQALKDDDAETGLTDGEEKEEPKEEEK	2 GlyGly (K) NoNewNterm;2 TMT6plex-Lys126 std	3733.77	5	63.138	4.2793e-07	747.761	3789
12291	P21707	P21707	137	137	Syt1	Synaptotagmin-1	0.999885	DQALKDDDAETGLTDGEEKEEPKEEEK	2 GlyGly (K) NoNewNterm;2 TMT6plex-Lys126 std	3733.77	5	63.138	4.2793e-07	747.761	3790
12291	P21707	P21707	119	119	Syt1	Synaptotagmin-1	1	DQALKDDDAETGLTDGEEKEEPKEEEK	2 GlyGly (K) NoNewNterm;2 TMT6plex-Lys126 std	3733.77	5	63.138	4.2793e-07	747.761	3794
12292	P21707	P21707	133	133	Syt1	Synaptotagmin-1	0.999997	DQALKDDDAETGLTDGEEKEEPKEEEK	GlyGly (K) NoNewNterm;2 TMT6plex-Lys126 std	3619.73	4;5	188.22	5.7596e-51	724.95261;905.93894	3789
12292	P21707	P21707	137	137	Syt1	Synaptotagmin-1	0.999885	DQALKDDDAETGLTDGEEKEEPKEEEK	GlyGly (K) NoNewNterm;2 TMT6plex-Lys126 std	3619.73	4;5	188.22	5.7596e-51	724.95261;905.93894	3790
12292	P21707	P21707	119	119	Syt1	Synaptotagmin-1	1	DQALKDDDAETGLTDGEEKEEPKEEEK	GlyGly (K) NoNewNterm;2 TMT6plex-Lys126 std	3619.73	4;5	188.22	5.7596e-51	724.95261;905.93894	3794
12293	P21707	P21707	133	133	Syt1	Synaptotagmin-1	0.999997	DQALKDDDAETGLTDGEEKEEPKEEEK	GlyGly (K) NoNewNterm;3 TMT6plex-Lys126 std	3848.89	4;5;6	222.69	1.0141e-109	770.78519;963.22967;642.48887	3789
12293	P21707	P21707	137	137	Syt1	Synaptotagmin-1	0.999885	DQALKDDDAETGLTDGEEKEEPKEEEK	GlyGly (K) NoNewNterm;3 TMT6plex-Lys126 std	3848.89	4;5;6	222.69	1.0141e-109	770.78519;963.22967;642.48887	3790
12293	P21707	P21707	119	119	Syt1	Synaptotagmin-1	1	DQALKDDDAETGLTDGEEKEEPKEEEK	GlyGly (K) NoNewNterm;3 TMT6plex-Lys126 std	3848.89	4;5;6	222.69	1.0141e-109	770.78519;963.22967;642.48887	3794
12294	P21707	P21707	133	133	Syt1	Synaptotagmin-1	0.999997	DQALKDDDAETGLTDGEEKEEPKEEEK	GlyGly (K) NoNewNterm	3161.4	5	57.738	2.9434e-05	633.287	3789
12294	P21707	P21707	137	137	Syt1	Synaptotagmin-1	0.999885	DQALKDDDAETGLTDGEEKEEPKEEEK	GlyGly (K) NoNewNterm	3161.4	5	57.738	2.9434e-05	633.287	3790
12294	P21707	P21707	119	119	Syt1	Synaptotagmin-1	1	DQALKDDDAETGLTDGEEKEEPKEEEK	GlyGly (K) NoNewNterm	3161.4	5	57.738	2.9434e-05	633.287	3794
12295	P21707	P21707	133	133	Syt1	Synaptotagmin-1	0.999997	DQALKDDDAETGLTDGEEKEEPKEEEK	GlyGly (K) NoNewNterm;TMT6plex-Lys126 std	3390.56	4;5	137.9	2.1931e-21	679.12002;848.64821	3789
12295	P21707	P21707	137	137	Syt1	Synaptotagmin-1	0.999885	DQALKDDDAETGLTDGEEKEEPKEEEK	GlyGly (K) NoNewNterm;TMT6plex-Lys126 std	3390.56	4;5	137.9	2.1931e-21	679.12002;848.64821	3790
12295	P21707	P21707	119	119	Syt1	Synaptotagmin-1	1	DQALKDDDAETGLTDGEEKEEPKEEEK	GlyGly (K) NoNewNterm;TMT6plex-Lys126 std	3390.56	4;5	137.9	2.1931e-21	679.12002;848.64821	3794
12333	Q9Z2S9	Q9Z2S9;A0A0G2JXA8;Q5XIW9	132;83;55	132	Flot2	Flotillin-2	1	DQFAKLVR	GlyGly (K) NoNewNterm	1089.59	3	57.96	0.0054407	364.205	292
12386	P63025	P63025;P63045	46;59	46	Vamp3	Vesicle-associated membrane protein 3;Vesicle-associated membrane protein 2	1	DQKLSELDDR	GlyGly (K) NoNewNterm	1331.63	2;3	298.12	1.9233e-231	444.88452;666.82314	4363
12386	Q63666	Q63666	61	61	Vamp1	Vesicle-associated membrane protein 1	1	DQKLSELDDR	GlyGly (K) NoNewNterm	1331.63	2;3	298.12	1.9233e-231	444.88452;666.82314	5051
12388	P63025	P63025;P63045	70;83	70	Vamp3	Vesicle-associated membrane protein 3;Vesicle-associated membrane protein 2	1	DQKLSELDDRADALQAGASQFETSAAK	GlyGly (K) NoNewNterm;TMT6plex-Lys126 std	3207.58	4	215.07	9.4345e-109	802.903	4361
12388	P63025	P63025;P63045	46;59	46	Vamp3	Vesicle-associated membrane protein 3;Vesicle-associated membrane protein 2	1	DQKLSELDDRADALQAGASQFETSAAK	GlyGly (K) NoNewNterm;TMT6plex-Lys126 std	3207.58	4	215.07	9.4345e-109	802.903	4363
12408	P04642	P04642	14	14	Ldha	L-lactate dehydrogenase A chain	0.999997	DQLIVNLLKEEQVPQNK	GlyGly (K) NoNewNterm;TMT6plex-Lys126 std	2350.31	3;4	96.096	4.0714e-06	588.58376;784.44258	3241
12411	P16086	P16086;A0A0G2JZ69;A0A0G2K1E7;A0A0G2K1Y8;Q6IRK8	2047;2064;2047;2052;2027	2047	Sptan1	Spectrin alpha chain, non-erythrocytic 1	0.999671	DQLLAAKHIQSK	GlyGly (K) NoNewNterm;TMT6plex-Lys126 std	1693.97	4	84.753	8.5147e-06	424.499	380
12411	P16086	P16086;A0A0G2JZ69;A0A0G2K1E7;A0A0G2K1Y8;Q6IRK8	2052;2069;2052;2057;2032	2052	Sptan1	Spectrin alpha chain, non-erythrocytic 1	1	DQLLAAKHIQSK	GlyGly (K) NoNewNterm;TMT6plex-Lys126 std	1693.97	4	84.753	8.5147e-06	424.499	381
12425	B2RYJ7	B2RYJ7	119	119	Actr1b		1	DQLQTFSEEHPVLLTEAPLNPSKNR	GlyGly (K) NoNewNterm	2976.49	4	73.213	3.7517e-06	745.131	1189
12429	P10362	P10362;G3V7X2	311;311	311	Scg2	Secretogranin-2;Secretoneurin;Manserin	1	DQLSEDASKVITYLR	GlyGly (K) NoNewNterm	1850.94	3	150.05	9.0765e-39	617.986	3502
12430	D4A1V8	D4A1V8	832	832	Dzip3		1	DQLSLKR	GlyGly (K) NoNewNterm	972.535	3	58.679	0.060987		1729
12470	P52191	P52191;Q68G21	356;356	356	Kcnj16	Inward rectifier potassium channel 16	1	DQQLNNLEKTSPAR	GlyGly (K) NoNewNterm	1726.86	3	99.566	6.7425e-08	576.627	4114
12498	Q6RJR6	Q6RJR6;A0A0H2UHX1	921;218	921	Rtn3	Reticulon-3	1	DQTKSIVEK	GlyGly (K) NoNewNterm;TMT6plex-Lys126 std	1389.77	3	77.379	0.0036723	464.263	997
12498	Q6RJR6	Q6RJR6;A0A0H2UHX1	926;223	926	Rtn3	Reticulon-3	0.999967	DQTKSIVEK	GlyGly (K) NoNewNterm;TMT6plex-Lys126 std	1389.77	3	77.379	0.0036723	464.263	998
12530	P31016	P31016	558	558	Dlg4	Disks large homolog 4	1	DRANDDLLSEFPDKFGSCVPHTTRPK	GlyGly (K) NoNewNterm;TMT6plex-Lys126 std	3344.64	6	116.08	2.2025e-08	558.447	3887
12532	Q7TSA0	Q7TSA0	453	453	Rhot2	Mitochondrial Rho GTPase 2	1	DRDAPEKLPTHTINTVR	GlyGly (K) NoNewNterm	2076.07	4;5	140.81	8.7253e-25	416.22152;520.02508	5320
12536	P11505	P11505	634	634	Atp2b1	Plasma membrane calcium-transporting ATPase 1	1	DRDDIVKTVIEPMASEGLR	Oxidation (M);GlyGly (K) NoNewNterm	2273.13	3;4	77.871	4.6209e-05	569.29032;758.718	3556
12537	P11505	P11505	634	634	Atp2b1	Plasma membrane calcium-transporting ATPase 1	1	DRDDIVKTVIEPMASEGLR	GlyGly (K) NoNewNterm	2257.14	3;4	132.74	4.7078e-14	565.29159;753.38636	3556
12539	Q64568	Q64568;A0A0G2K9Q6	632;632	632	Atp2b3	Plasma membrane calcium-transporting ATPase 3	0.990165	DRDDMVKK	Oxidation (M);GlyGly (K) NoNewNterm;TMT6plex-Lys126 std	1364.69	4	51.066	0.062822	342.18	875
12540	Q64568	Q64568;A0A0G2K9Q6	632;632	632	Atp2b3	Plasma membrane calcium-transporting ATPase 3	0.990165	DRDDMVKK	GlyGly (K) NoNewNterm;TMT6plex-Lys126 std	1348.7	3;4	51.193	0.017392	338.18157;450.57301	875
12543	P11506	P11506;D4A8B3	658;658	658	Atp2b2	Calcium-transporting ATPase;Plasma membrane calcium-transporting ATPase 2	0.989648	DRDEMVKK	Oxidation (M);GlyGly (K) NoNewNterm;TMT6plex-Lys126 std	1378.71	3;4	51.346	0.025735	345.68421;460.57653	1819
12543	P11506	P11506;D4A8B3	659;659	659	Atp2b2	Calcium-transporting ATPase;Plasma membrane calcium-transporting ATPase 2	0.829704	DRDEMVKK	Oxidation (M);GlyGly (K) NoNewNterm;TMT6plex-Lys126 std	1378.71	3;4	51.346	0.025735	345.68421;460.57653	1820
12544	P11506	P11506;D4A8B3	658;658	658	Atp2b2	Calcium-transporting ATPase;Plasma membrane calcium-transporting ATPase 2	0.989648	DRDEMVKK	GlyGly (K) NoNewNterm;TMT6plex-Lys126 std	1362.71	3;4	60.118	0.010013	455.24489;341.68549	1819
12544	P11506	P11506;D4A8B3	659;659	659	Atp2b2	Calcium-transporting ATPase;Plasma membrane calcium-transporting ATPase 2	0.829704	DRDEMVKK	GlyGly (K) NoNewNterm;TMT6plex-Lys126 std	1362.71	3;4	60.118	0.010013	455.24489;341.68549	1820
12546	P11506	P11506;D4A8B3	658;658	658	Atp2b2	Calcium-transporting ATPase;Plasma membrane calcium-transporting ATPase 2	0.989648	DRDEMVKK	GlyGly (K) NoNewNterm	1133.55	3;4	62.546	0.0060559	378.85725;284.39475	1819
12546	P11506	P11506;D4A8B3	659;659	659	Atp2b2	Calcium-transporting ATPase;Plasma membrane calcium-transporting ATPase 2	0.829704	DRDEMVKK	GlyGly (K) NoNewNterm	1133.55	3;4	62.546	0.0060559	378.85725;284.39475	1820
12571	P35559	P35559;A0A0G2K7Q7	192;151	192	Ide	Insulin-degrading enzyme	1	DREVNAVDSEHEKNVMNDAWR	GlyGly (K) NoNewNterm	2627.18	4	42.64	0.017254	657.802	791
12598	P06686	P06686	474	474	Atp1a2	Sodium/potassium-transporting ATPase subunit alpha-2	1	DRNPKVAEIPFNSTNK	GlyGly (K) NoNewNterm;TMT6plex-Lys126 std	2172.15	4	85.734	0.0001183	544.045	3327
12635	P0C6T3	P0C6T3	188	188	Prr7	Proline-rich protein 7	1	DSAEKQEQPPPSYK	GlyGly (K) NoNewNterm;TMT6plex-Lys126 std	1945.96	3;4	113.35	1.7269e-11	649.66008;487.49688	3486
12635	P0C6T3	P0C6T3	197	197	Prr7	Proline-rich protein 7	1	DSAEKQEQPPPSYK	GlyGly (K) NoNewNterm;TMT6plex-Lys126 std	1945.96	3;4	113.35	1.7269e-11	649.66008;487.49688	3487
12636	P0C6T3	P0C6T3	188	188	Prr7	Proline-rich protein 7	1	DSAEKQEQPPPSYKPLFLDR	GlyGly (K) NoNewNterm;TMT6plex-Lys126 std	2687.38	4	66.325	0.0002343	672.851	3486
12636	P0C6T3	P0C6T3	197	197	Prr7	Proline-rich protein 7	1	DSAEKQEQPPPSYKPLFLDR	GlyGly (K) NoNewNterm;TMT6plex-Lys126 std	2687.38	4	66.325	0.0002343	672.851	3487
12659	O88778	O88778;A0A0G2K1X6;G3V984	2013;1073;2012	2013	Bsn	Protein bassoon	1	DSAVDLSSLKHSYSLGFADGR	GlyGly (K) NoNewNterm	2338.12	3;4	162.81	4.0847e-38	585.53701;780.38026	2836
12669	O88321	O88321	265	265	Psmd4		1	DSDDALLKMTISQQEFGR	GlyGly (K) NoNewNterm	2167.02	3	122.46	1.2637e-10	723.348	3152
12738	A0A0G2JTL4	A0A0G2JTL4;Q63116	691;695	691	Kit	Tyrosine-protein kinase receptor	1	DSFIFSKQEEQADAALYK	GlyGly (K) NoNewNterm;TMT6plex-Lys126 std	2432.21	3	113.29	1.2307e-14	811.743	142
12763	Q9JJP0	Q9JJP0	391	391	Slc20a1	Sodium-dependent phosphate transporter 1	1	DSGLYKELLHK	GlyGly (K) NoNewNterm;TMT6plex-Lys126 std	1644.9	3;4	107.85	5.6264e-09	412.23323;549.30855	5474
12763	Q9JJP0	Q9JJP0	396	396	Slc20a1	Sodium-dependent phosphate transporter 1	1	DSGLYKELLHK	GlyGly (K) NoNewNterm;TMT6plex-Lys126 std	1644.9	3;4	107.85	5.6264e-09	412.23323;549.30855	5475
12774	Q9QXY2	Q9QXY2	560	560	Srcin1	SRC kinase signaling inhibitor 1	1	DSGSSSVFAESPGGKAR	GlyGly (K) NoNewNterm	1751.81	3	151.41	1.6847e-33	584.943	5517
12795	P97536	P97536	40	40	Cand1	Cullin-associated NEDD8-dissociated protein 1	1	DSIKLDDDSER	GlyGly (K) NoNewNterm	1405.63	3	48.513	0.0094359	469.551	4506
12803	Q62835	Q62835;Q5EBC7	92;92	92	Rabep2	Rab GTPase-binding effector protein 2	1	DSISSYETQIAALKQER	GlyGly (K) NoNewNterm	2052.01	3	160.63	8.4761e-44	685.011	4724
12810	Q9Z2I6	Q9Z2I6	113	113	Sv2c	Synaptic vesicle glycoprotein 2C	0.999861	DSIVSVGQPKGDEYKDR	GlyGly (K) NoNewNterm;TMT6plex-Lys126 std	2235.13	4	118.33	5.79e-13	559.791	5580
12810	Q9Z2I6	Q9Z2I6	118	118	Sv2c	Synaptic vesicle glycoprotein 2C	1	DSIVSVGQPKGDEYKDR	GlyGly (K) NoNewNterm;TMT6plex-Lys126 std	2235.13	4	118.33	5.79e-13	559.791	5581
12812	Q71RJ2	Q71RJ2	308	308	Cacng2	Voltage-dependent calcium channel gamma-2 subunit	1	DSKDSLHANTANR	GlyGly (K) NoNewNterm	1541.72	3;4	103.76	2.436e-12	386.43684;514.91336	5266
12813	M0R6E0	M0R6E0	296	296	Atp9a	Phospholipid-transporting ATPase	1	DSKIPGTVVR	GlyGly (K) NoNewNterm	1184.65	3	58.889	0.0030777	395.891	2960
12823	Q3B7L1	Q3B7L1	137	137	Plekhh3	Pleckstrin homology domain-containing family H member 3	1	DSLDQFSSSGKGAR	GlyGly (K) NoNewNterm	1567.72	3	72.681	0.00065833	523.582	4596
12840	D4AAE9	D4AAE9	74	74	Cisd2		0.999143	DSLINLKIQK	GlyGly (K) NoNewNterm;TMT6plex-Lys126 std	1513.9	3	79.974	0.001432	505.642	1872
12851	Q9WVE9	Q9WVE9	568	568	Itsn1	Intersectin-1	1	DSLLTLKR	GlyGly (K) NoNewNterm	1058.61	3	62.546	0.014149	353.877	5550
12882	P11442	P11442;F1M779	1535;1535	1535	Cltc	Clathrin heavy chain;Clathrin heavy chain 1	1	DSLYKDAMQYASESK	GlyGly (K) NoNewNterm;TMT6plex-Lys126 std	2077.98	3	93.51	6.3318e-05	693.668	2433
12919	Q9ERH3	Q9ERH3	948	948	Wdr7	WD repeat-containing protein 7	1	DSPPASSNIVQGQIKQAAAPVSAR	GlyGly (K) NoNewNterm	2505.29	3;4	167.85	2.8977e-38	836.10513;627.33067	5446
12927	D3ZPX4	D3ZPX4;D3ZES7;D3Z981;D3ZQ57;D3ZWP6	1775;1796;1815;1741;1797	1775	Plxna3	Plexin-A3	0.999996	DSPSNKLLYAK	GlyGly (K) NoNewNterm;TMT6plex-Lys126 std	1577.86	3	69.01	0.0010918	526.961	1278
12927	D3ZES7	D3ZES7;D3ZWP6	1801;1802	1801	Plxna4		0.999999	DSPSNKLLYAK	GlyGly (K) NoNewNterm;TMT6plex-Lys126 std	1577.86	3	69.01	0.0010918	526.961	1394
12939	Q9QUH6	Q9QUH6;F1LQW8;D3ZCL8	1260;1260;1245	1260	Syngap1	Ras/Rap GTPase-activating protein SynGAP	1	DSQIKSIIGR	GlyGly (K) NoNewNterm	1229.67	3	45.158	0.016779	410.898	5491
12953	P97834	P97834;A0A0G2JT06;A0A0G2JW80	228;283;244	228	Gps1	COP9 signalosome complex subunit 1	0.983028	DSQTQAILTKLK	GlyGly (K) NoNewNterm;TMT6plex-Lys126 std	1687.97	3	105.65	0.00018447	563.663	113
13058	Q3C2P9	Q3C2P9	313	313	Spred1		0.999517	DSVVFKTQPPSLK	GlyGly (K) NoNewNterm;TMT6plex-Lys126 std	1788	3	47.189	0.01014	597.007	4601
13058	Q3C2P9	Q3C2P9	320	320	Spred1		0.999104	DSVVFKTQPPSLK	GlyGly (K) NoNewNterm;TMT6plex-Lys126 std	1788	3	47.189	0.01014	597.007	4602
13072	P60711	P60711;P62738;P63259;P63269;P68035;P68136;A0A0G2K3K2;A0A0G2K4M6	61;63;61;62;63;63;64;63	61	Actb	Actin, cytoplasmic 1;Actin, cytoplasmic 1, N-terminally processed;Actin, cytoplasmic 2;Actin, cytoplasmic 2, N-terminally processed;Actin, alpha skeletal muscle;Actin, alpha cardiac muscle 1;Actin, gamma-enteric smooth muscle;Actin, aortic smooth muscle	1	DSYVGDEAQSKR	GlyGly (K) NoNewNterm	1467.66	2;3	188.27	1.7634e-58	490.22694;734.83678	4180
13078	D3ZN61	D3ZN61	56	56	Lgi3		0.999646	DTAFCVDSKSVPK	GlyGly (K) NoNewNterm;TMT6plex-Lys126 std	1795.9	3	73.466	0.001361	599.64	1499
13089	F1LXC7	F1LXC7	766	766	LOC100362814		0.999616	DTAQDGSTIKTAK	GlyGly (K) NoNewNterm;TMT6plex-Lys126 std	1677.87	3	115.12	3.1067e-12	560.298	2306
13101	P26769	P26769	227	227	Adcy2	Adenylate cyclase type 2	1	DTCNCIKSR	GlyGly (K) NoNewNterm	1266.54	3	89.609	0.00029608	423.189	3852
13107	Q568Z1	Q568Z1;F8WFH6	121;149	121	Fam131b	Protein FAM131B	1	DTDAYSDLSDGEKEAR	GlyGly (K) NoNewNterm	1884.8	3	147.1	2.7675e-26	629.273	2587
13115	D3ZN61	D3ZN61	387	387	Lgi3		1	DTDLEFVDGEGKPR	GlyGly (K) NoNewNterm	1690.78	3	86.944	3.3676e-05	564.601	1500
13119	B3GNI6	B3GNI6;A0A0U1RRT8;B5DFG5;A0A0G2JUL7	326;327;327;326	326	Septin11	Septin-11	1	DTDPDSKPFSLQETYEAKR	GlyGly (K) NoNewNterm;TMT6plex-Lys126 std	2569.25	4	160.64	7.0582e-40	643.32	194
13141	B5DF41	B5DF41	111	111	Snph	Syntaphilin	1	DTEIDDLKTQLSR	GlyGly (K) NoNewNterm	1646.81	3	71.879	0.000371	549.944	1233
13176	P60868	P60868;A0A0H2UHG7;M0R987;A0A0G2K6L6;D3ZZK1;M0R5V6;M0RB28;A0A0G2K3E9;A0A0G2K632	8;7;8;8;8;8;8;8;8	8	Rps20	40S ribosomal protein S20	1	DTGKTPVEPEVAIHR	GlyGly (K) NoNewNterm	1761.9	3;4	109.07	7.7789e-12	441.48252;588.3076	710
13198	P09215	P09215;A0A140UHX0;D4A0U0	222;222;222	222	Prkcd	Protein kinase C delta type;Protein kinase C delta type regulatory subunit;Protein kinase C delta type catalytic subunit	1	DTIFQKER	GlyGly (K) NoNewNterm	1149.58	3	74.301	0.0025172	384.2	1050
13200	Q6Q7Y5	Q6Q7Y5	372	372	Gna13	Guanine nucleotide-binding protein subunit alpha-13	1	DTILHDNLKQLMLQ	GlyGly (K) NoNewNterm	1794.93	3	69.714	0.00086518	599.317	5243
13203	P82471	P82471;Q9JID2;D4AE68;G3V6Q6	354;354;354;354	354	Gnaq	Guanine nucleotide-binding protein G(q) subunit alpha;Guanine nucleotide-binding protein subunit alpha-11	1	DTILQLNLKEYNLV	GlyGly (K) NoNewNterm	1788.96	2;3	59.871	0.001092	597.328;895.48836	1931
13207	P34926	P34926;G3V7U2;A0A0G2K5C6	457;457;695	457	Map1a	Microtubule-associated protein 1A;MAP1A heavy chain;MAP1 light chain LC2	0.883988	DTKPEVKK	GlyGly (K) NoNewNterm;2 TMT6plex-Lys126 std	1515.9	4	45.161	0.039231	379.983	658
13216	P18088	P18088;Q63211;B3VQJ0	176;176;27	176	Gad1	Glutamate decarboxylase 1	1	DTLKYGVR	GlyGly (K) NoNewNterm	1064.56	3	78.324	0.0020607	355.861	3731
13264	Q923V4	Q923V4	234	234	Fbxo6	F-box only protein 6	1	DTQFWKGWYGPR	GlyGly (K) NoNewNterm	1653.77	3	47.712	0.0088924	552.264	5401
13285	P51111	P51111;G3V9P7	305;314	305	Htt	Huntingtin	1	DTSLKGSFGVTR	GlyGly (K) NoNewNterm	1380.7	3	67.519	0.00059371	461.241	2874
13301	F1LPT0	F1LPT0	255	255	Gjc3	Gap junction protein	1	DTTDDLSVVETKEPF	GlyGly (K) NoNewNterm	1808.83	2;3	101.11	1.4793e-06	603.95114;905.42308	2133
13339	F1M695	F1M695	208	208	Yjefn3		1	DTVQPDVLVSFAAPKSCAGR	GlyGly (K) NoNewNterm	2231.1	3	82.586	8.1827e-05	744.707	2416
13365	P06687	P06687	458	458	Atp1a3	Sodium/potassium-transporting ATPase subunit alpha-3	1	DVAGDASESALLKCIELSSGSVK	GlyGly (K) NoNewNterm;TMT6plex-Lys126 std	2678.36	3;4	193.54	3.154e-62	893.79513;670.59817	3350
13365	P06687	P06687	448	448	Atp1a3	Sodium/potassium-transporting ATPase subunit alpha-3	1	DVAGDASESALLKCIELSSGSVK	GlyGly (K) NoNewNterm;TMT6plex-Lys126 std	2678.36	3;4	193.54	3.154e-62	893.79513;670.59817	3352
13398	D3ZFY7	D3ZFY7;D4A2Q3;D4A404;D3ZUW0	932;964;438;296	932	Psd3		0.994584	DVDEYKLK	GlyGly (K) NoNewNterm;TMT6plex-Lys126 std	1351.72	3	74.127	0.0068796	451.58	1408
13431	D4A4D8	D4A4D8;A0A096MIZ1	120;205	120			1	DVEELIQKAGQSSFR	GlyGly (K) NoNewNterm	1819.91	3	78.285	0.00017606	607.643	7
13457	D4A8G0	D4A8G0	177	177	Lsm12		1	DVESQKILQR	GlyGly (K) NoNewNterm	1328.7	3	42.718	0.023208	443.909	1837
13464	E9PU28	E9PU28	134	134	Impdh2	Inosine-5'-monophosphate dehydrogenase 2	1	DVFEAKAR	GlyGly (K) NoNewNterm	1048.53	3	41.575	0.026054	350.517	1993
13476	Q9R1Z0	Q9R1Z0;A0A0G2JSR0	20;20	20	Vdac3	Voltage-dependent anion-selective channel protein 3	1	DVFNKGYGFGMVK	Oxidation (M);GlyGly (K) NoNewNterm;TMT6plex-Lys126 std	1819.91	3	84.892	0.00014701	607.645	97
13476	Q9R1Z0	Q9R1Z0;A0A0G2JSR0	28;28	28	Vdac3	Voltage-dependent anion-selective channel protein 3	0.999531	DVFNKGYGFGMVK	Oxidation (M);GlyGly (K) NoNewNterm;TMT6plex-Lys126 std	1819.91	3	84.892	0.00014701	607.645	99
13477	Q9R1Z0	Q9R1Z0;A0A0G2JSR0	20;20	20	Vdac3	Voltage-dependent anion-selective channel protein 3	1	DVFNKGYGFGMVK	GlyGly (K) NoNewNterm;TMT6plex-Lys126 std	1803.92	3	100.19	5.4141e-05	602.313	97
13477	Q9R1Z0	Q9R1Z0;A0A0G2JSR0	28;28	28	Vdac3	Voltage-dependent anion-selective channel protein 3	0.999531	DVFNKGYGFGMVK	GlyGly (K) NoNewNterm;TMT6plex-Lys126 std	1803.92	3	100.19	5.4141e-05	602.313	99
13480	A4F267	A4F267	49	49	Tomm40l	Mitochondrial import receptor subunit TOM40B	1	DVFPAQMEGVKLVVNK	Oxidation (M);GlyGly (K) NoNewNterm;TMT6plex-Lys126 std	2132.15	3	87.148	1.2259e-05	711.724	1095
13481	A4F267	A4F267	49	49	Tomm40l	Mitochondrial import receptor subunit TOM40B	1	DVFPAQMEGVKLVVNK	GlyGly (K) NoNewNterm;TMT6plex-Lys126 std	2116.16	3	156.96	8.8815e-34	706.392	1095
13487	Q9Z2L0	Q9Z2L0	20	20	Vdac1	Voltage-dependent anion-selective channel protein 1	1	DVFTKGYGFGLIK	GlyGly (K) NoNewNterm;TMT6plex-Lys126 std	1786.98	3	114.72	3.3559e-12	596.668	5587
13496	G3V915	G3V915	609	609	Rnasel		1	DVGNESDIKVR	GlyGly (K) NoNewNterm	1344.66	3	112.13	1.3833e-09	449.228	2824
13513	D4AAX6	D4AAX6	378	378	Plch2	Phosphoinositide phospholipase C	0.999966	DVIETINKYAFIK	GlyGly (K) NoNewNterm;TMT6plex-Lys126 std	1896.06	3	88.187	0.00018755	633.026	1880
13530	P63319	P63319	400	400	Prkcg	Protein kinase C gamma type	1	DVIVQDDDVDCTLVEKR	GlyGly (K) NoNewNterm	2132.01	3	214.82	7.751e-100	711.676	4405
13531	P21707	P21707	111	111	Syt1	Synaptotagmin-1	0.999993	DVKDLGK	GlyGly (K) NoNewNterm;TMT6plex-Lys126 std	1116.63	2;3	91.626	0.013491	559.32437;373.21867	3791
13531	P21707	P21707	107	107	Syt1	Synaptotagmin-1	1	DVKDLGK	GlyGly (K) NoNewNterm;TMT6plex-Lys126 std	1116.63	2;3	91.626	0.013491	559.32437;373.21867	3795
13533	P59215	P59215	35	35	Gnao1	Guanine nucleotide-binding protein G(o) subunit alpha	1	DVKLLLLGAGESGK	GlyGly (K) NoNewNterm;TMT6plex-Lys126 std	1742.01	3	79.337	0.0011034	581.679	4165
13533	P59215	P59215	46	46	Gnao1	Guanine nucleotide-binding protein G(o) subunit alpha	0.999989	DVKLLLLGAGESGK	GlyGly (K) NoNewNterm;TMT6plex-Lys126 std	1742.01	3	79.337	0.0011034	581.679	4166
13534	Q9QXY2	Q9QXY2	410	410	Srcin1	SRC kinase signaling inhibitor 1	1	DVKPDEDLAGK	GlyGly (K) NoNewNterm;TMT6plex-Lys126 std	1528.79	3	110.08	2.257e-06	510.605	5518
13534	Q9QXY2	Q9QXY2	418	418	Srcin1	SRC kinase signaling inhibitor 1	0.999993	DVKPDEDLAGK	GlyGly (K) NoNewNterm;TMT6plex-Lys126 std	1528.79	3	110.08	2.257e-06	510.605	5519
13536	Q9QXY2	Q9QXY2	426	426	Srcin1	SRC kinase signaling inhibitor 1	1	DVKPDEDLAGKAGGMVLVK	Oxidation (M);GlyGly (K) NoNewNterm;2 TMT6plex-Lys126 std	2529.39	4	69.148	1.1715e-05	633.354	5512
13536	Q9QXY2	Q9QXY2	410	410	Srcin1	SRC kinase signaling inhibitor 1	1	DVKPDEDLAGKAGGMVLVK	Oxidation (M);GlyGly (K) NoNewNterm;2 TMT6plex-Lys126 std	2529.39	4	69.148	1.1715e-05	633.354	5518
13536	Q9QXY2	Q9QXY2	418	418	Srcin1	SRC kinase signaling inhibitor 1	0.999993	DVKPDEDLAGKAGGMVLVK	Oxidation (M);GlyGly (K) NoNewNterm;2 TMT6plex-Lys126 std	2529.39	4	69.148	1.1715e-05	633.354	5519
13537	Q9QXY2	Q9QXY2	426	426	Srcin1	SRC kinase signaling inhibitor 1	1	DVKPDEDLAGKAGGMVLVK	GlyGly (K) NoNewNterm;2 TMT6plex-Lys126 std	2513.39	4	125.12	2.7798e-14	629.356	5512
13537	Q9QXY2	Q9QXY2	410	410	Srcin1	SRC kinase signaling inhibitor 1	1	DVKPDEDLAGKAGGMVLVK	GlyGly (K) NoNewNterm;2 TMT6plex-Lys126 std	2513.39	4	125.12	2.7798e-14	629.356	5518
13537	Q9QXY2	Q9QXY2	418	418	Srcin1	SRC kinase signaling inhibitor 1	0.999993	DVKPDEDLAGKAGGMVLVK	GlyGly (K) NoNewNterm;2 TMT6plex-Lys126 std	2513.39	4	125.12	2.7798e-14	629.356	5519
13538	Q9QXY2	Q9QXY2	426	426	Srcin1	SRC kinase signaling inhibitor 1	1	DVKPDEDLAGKAGGMVLVKGEGLYADPYGLLHEGR	2 GlyGly (K) NoNewNterm;TMT6plex-Lys126 std	4126.1	6	77.464	5.934e-12	688.691	5512
13538	Q9QXY2	Q9QXY2	410	410	Srcin1	SRC kinase signaling inhibitor 1	1	DVKPDEDLAGKAGGMVLVKGEGLYADPYGLLHEGR	2 GlyGly (K) NoNewNterm;TMT6plex-Lys126 std	4126.1	6	77.464	5.934e-12	688.691	5518
13538	Q9QXY2	Q9QXY2	418	418	Srcin1	SRC kinase signaling inhibitor 1	0.999993	DVKPDEDLAGKAGGMVLVKGEGLYADPYGLLHEGR	2 GlyGly (K) NoNewNterm;TMT6plex-Lys126 std	4126.1	6	77.464	5.934e-12	688.691	5519
13539	M0R5H1	M0R5H1	392	392	Etl4		1	DVKPDEDMSSK	GlyGly (K) NoNewNterm;TMT6plex-Lys126 std	1592.76	3	75.479	0.00059652	531.926	2931
13539	M0R5H1	M0R5H1	400	400	Etl4		1	DVKPDEDMSSK	GlyGly (K) NoNewNterm;TMT6plex-Lys126 std	1592.76	3	75.479	0.00059652	531.926	2932
13541	M0R5H1	M0R5H1	392	392	Etl4		1	DVKPDEDMSSKNLVMFR	2 Oxidation (M);GlyGly (K) NoNewNterm;TMT6plex-Lys126 std	2385.15	4	54.004	0.0020241	597.295	2931
13541	M0R5H1	M0R5H1	400	400	Etl4		1	DVKPDEDMSSKNLVMFR	2 Oxidation (M);GlyGly (K) NoNewNterm;TMT6plex-Lys126 std	2385.15	4	54.004	0.0020241	597.295	2932
13542	M0R5H1	M0R5H1	392	392	Etl4		1	DVKPDEDMSSKNLVMFR	Oxidation (M);GlyGly (K) NoNewNterm;TMT6plex-Lys126 std	2369.16	4	75.463	8.805e-05	593.296	2931
13542	M0R5H1	M0R5H1	400	400	Etl4		1	DVKPDEDMSSKNLVMFR	Oxidation (M);GlyGly (K) NoNewNterm;TMT6plex-Lys126 std	2369.16	4	75.463	8.805e-05	593.296	2932
13543	M0R5H1	M0R5H1	392	392	Etl4		1	DVKPDEDMSSKNLVMFR	GlyGly (K) NoNewNterm;TMT6plex-Lys126 std	2353.16	4	115.31	9.2704e-13	589.298	2931
13543	M0R5H1	M0R5H1	400	400	Etl4		1	DVKPDEDMSSKNLVMFR	GlyGly (K) NoNewNterm;TMT6plex-Lys126 std	2353.16	4	115.31	9.2704e-13	589.298	2932
13552	Q4KSH7	Q4KSH7;D3XAM6	245;261	245	Map2k7	Dual specificity mitogen-activated protein kinase kinase 7	1	DVKPSNILLDER	GlyGly (K) NoNewNterm	1511.79	3	53.754	0.0047555	504.939	1269
13553	P36506	P36506;Q01986;A0A0H2UHI2	196;192;167	196	Map2k2	Dual specificity mitogen-activated protein kinase kinase 1;Dual specificity mitogen-activated protein kinase kinase 2	1	DVKPSNILVNSR	GlyGly (K) NoNewNterm	1454.78	3	75.89	0.00017698	485.935	970
13570	P21575	P21575;P39052;Q08877;A0A0A0MY48;A0A0A0MY49	223;223;223;223;223	223	Dnm1	Dynamin-2;Dynamin-1;Dynamin-3	1	DVLENKLLPLR	GlyGly (K) NoNewNterm	1422.82	3	106.4	4.4308e-09	475.28	52
13583	P52296	P52296;F2Z3Q8	834;835	834	Kpnb1	Importin subunit beta-1	1	DVLKLVEAR	GlyGly (K) NoNewNterm	1155.66	3	53.751	0.0063685	386.228	2557
13603	D3ZHR2	D3ZHR2;Q9QY44;G3V7Z6	611;615;615	611	Abcd1	ATP-binding cassette sub-family D member 2	1	DVLSGGEKQR	GlyGly (K) NoNewNterm	1201.61	3	162.64	2.1503e-28	401.542	1449
13612	Q4KSH7	Q4KSH7;D3XAM6	400;416	400	Map2k7	Dual specificity mitogen-activated protein kinase kinase 7	1	DVMAKTESPR	GlyGly (K) NoNewNterm	1246.6	3	72.848	0.00103	416.54	1270
13623	Q5XIF6	Q5XIF6	336	336	Tuba4a	Tubulin alpha-4A chain	1	DVNAAIAAIKTK	GlyGly (K) NoNewNterm;TMT6plex-Lys126 std	1556.91	2;3	125.61	1.106e-14	779.462	4907
13623	Q5XIF6	Q5XIF6	338	338	Tuba4a	Tubulin alpha-4A chain	1	DVNAAIAAIKTK	GlyGly (K) NoNewNterm;TMT6plex-Lys126 std	1556.91	2;3	125.61	1.106e-14	779.462	4908
13624	Q5XIF6	Q5XIF6	336	336	Tuba4a	Tubulin alpha-4A chain	1	DVNAAIAAIKTK	GlyGly (K) NoNewNterm	1327.75	3	53.001	0.0052709	443.589	4907
13624	Q5XIF6	Q5XIF6	338	338	Tuba4a	Tubulin alpha-4A chain	1	DVNAAIAAIKTK	GlyGly (K) NoNewNterm	1327.75	3	53.001	0.0052709	443.589	4908
13625	Q5XIF6	Q5XIF6	336	336	Tuba4a	Tubulin alpha-4A chain	1	DVNAAIAAIKTKR	2 GlyGly (K) NoNewNterm	1597.89	4	100.02	2.9845e-08	400.48	4907
13625	Q5XIF6	Q5XIF6	338	338	Tuba4a	Tubulin alpha-4A chain	1	DVNAAIAAIKTKR	2 GlyGly (K) NoNewNterm	1597.89	4	100.02	2.9845e-08	400.48	4908
13627	P68370	P68370;Q68FR8;Q6AYZ1;Q6P9V9;A0A0H2UHM7	336;336;336;336;335	336	Tuba1a	Tubulin alpha-1C chain;Tubulin alpha-1A chain;Tubulin alpha-3 chain;Tubulin alpha-1B chain	1	DVNAAIATIKTK	GlyGly (K) NoNewNterm	1357.76	2;3	82.069	1.4027e-05	453.59279;679.88554	972
13627	P68370	P68370;Q68FR8;Q6AYZ1;Q6P9V9;A0A0H2UHM7	338;338;338;338;337	338	Tuba1a	Tubulin alpha-1C chain;Tubulin alpha-1A chain;Tubulin alpha-3 chain;Tubulin alpha-1B chain	1	DVNAAIATIKTK	GlyGly (K) NoNewNterm	1357.76	2;3	82.069	1.4027e-05	453.59279;679.88554	973
13628	P68370	P68370;Q68FR8;Q6AYZ1;Q6P9V9;A0A0H2UHM7	336;336;336;336;335	336	Tuba1a	Tubulin alpha-1C chain;Tubulin alpha-1A chain;Tubulin alpha-3 chain;Tubulin alpha-1B chain	1	DVNAAIATIKTK	GlyGly (K) NoNewNterm;TMT6plex-Lys126 std	1586.92	2;3;4	211.67	3.9913e-70	529.98043;794.46701;397.73714	972
13628	P68370	P68370;Q68FR8;Q6AYZ1;Q6P9V9;A0A0H2UHM7	338;338;338;338;337	338	Tuba1a	Tubulin alpha-1C chain;Tubulin alpha-1A chain;Tubulin alpha-3 chain;Tubulin alpha-1B chain	1	DVNAAIATIKTK	GlyGly (K) NoNewNterm;TMT6plex-Lys126 std	1586.92	2;3;4	211.67	3.9913e-70	529.98043;794.46701;397.73714	973
13630	P68370	P68370;Q68FR8;Q6AYZ1;Q6P9V9;A0A0H2UHM7	336;336;336;336;335	336	Tuba1a	Tubulin alpha-1C chain;Tubulin alpha-1A chain;Tubulin alpha-3 chain;Tubulin alpha-1B chain	1	DVNAAIATIKTKR	2 GlyGly (K) NoNewNterm	1627.9	3;4	147.73	4.9086e-32	407.98242;543.6408	972
13630	P68370	P68370;Q68FR8;Q6AYZ1;Q6P9V9;A0A0H2UHM7	338;338;338;338;337	338	Tuba1a	Tubulin alpha-1C chain;Tubulin alpha-1A chain;Tubulin alpha-3 chain;Tubulin alpha-1B chain	1	DVNAAIATIKTKR	2 GlyGly (K) NoNewNterm	1627.9	3;4	147.73	4.9086e-32	407.98242;543.6408	973
13631	P68370	P68370;Q68FR8;Q6AYZ1;Q6P9V9;A0A0H2UHM7	336;336;336;336;335	336	Tuba1a	Tubulin alpha-1C chain;Tubulin alpha-1A chain;Tubulin alpha-3 chain;Tubulin alpha-1B chain	1	DVNAAIATIKTKR	GlyGly (K) NoNewNterm;TMT6plex-Lys126 std	1743.02	4	106.17	3.2483e-12	436.762	972
13631	P68370	P68370;Q68FR8;Q6AYZ1;Q6P9V9;A0A0H2UHM7	338;338;338;338;337	338	Tuba1a	Tubulin alpha-1C chain;Tubulin alpha-1A chain;Tubulin alpha-3 chain;Tubulin alpha-1B chain	1	DVNAAIATIKTKR	GlyGly (K) NoNewNterm;TMT6plex-Lys126 std	1743.02	4	106.17	3.2483e-12	436.762	973
13645	Q6AY56	Q6AY56	336	336	Tuba8	Tubulin alpha-8 chain	0.973779	DVNVAIAAIKTK	GlyGly (K) NoNewNterm;TMT6plex-Lys126 std	1584.94	3	71.879	0.0015532	529.321	5139
13655	A0A0G2JV05	A0A0G2JV05	1176	1176	Mroh1		1	DVPFKESR	GlyGly (K) NoNewNterm	1090.54	3	40.724	0.028518	364.521	219
13666	Q568Z9	Q568Z9;Q6AYN4	60;105	60	Phyhip	Phytanoyl-CoA hydroxylase-interacting protein;Phytanoyl-CoA hydroxylase-interacting protein-like	0.999356	DVPTKLVAK	GlyGly (K) NoNewNterm;TMT6plex-Lys126 std	1312.79	3	49.418	0.029546	438.605	4709
13687	Q3ZBA0	Q3ZBA0	36	36	Tecpr1	Tectonin beta-propeller repeat-containing protein 1	1	DVQLEFKR	GlyGly (K) NoNewNterm	1147.6	3	67.838	0.011095	383.54	4637
13715	G3V9L7	G3V9L7	555	555	Gdpd5		0.993268	DVSIMKEK	GlyGly (K) NoNewNterm;TMT6plex-Lys126 std	1291.7	3	82.279	0.0028858	431.574	2863
13716	D3ZNW8	D3ZNW8	213	213	Tmem151b		1	DVSKALVGLEGAPATR	GlyGly (K) NoNewNterm	1696.91	3	100.77	4.5163e-08	566.644	1513
13752	Q62696	Q62696;A0A0G2K1M2;F1LNM0	297;297;297	297	Dlg1	Disks large homolog 1	1	DVTHSKAVEALK	GlyGly (K) NoNewNterm;TMT6plex-Lys126 std	1639.91	3;4	105.25	1.0238e-07	410.98468;547.64382	519
13752	Q62696	Q62696;A0A0G2K1M2;F1LNM0	291;291;291	291	Dlg1	Disks large homolog 1	1	DVTHSKAVEALK	GlyGly (K) NoNewNterm;TMT6plex-Lys126 std	1639.91	3;4	105.25	1.0238e-07	410.98468;547.64382	520
13753	P47858	P47858;A0A0G2KBC7;Q52KS1	360;431;360	360	Pfkm	ATP-dependent 6-phosphofructokinase;ATP-dependent 6-phosphofructokinase, muscle type	0.999989	DVTKAMDEK	GlyGly (K) NoNewNterm;TMT6plex-Lys126 std	1378.7	3	67.704	0.0053638	460.573	4698
13768	P97526	P97526;A0A0G2JWL3;F1LM28	296;229;284	296	Nf1	Neurofibromin	0.905848	DVVDENNTNKK	GlyGly (K) NoNewNterm;TMT6plex-Lys126 std	1617.82	3	57.836	0.0027833	540.279	270
13780	P05696	P05696;P68403;A0A0G2K5Q0;F1LS36;F1LS42;F1LS98;F1M2P8	388;391;370;390;390;388;388	388	Prkca	Protein kinase C;Protein kinase C alpha type;Protein kinase C beta type	1	DVVIQDDDVECTMVEKR	Oxidation (M);GlyGly (K) NoNewNterm	2179.97	3	94.01	1.0561e-07	727.665	2209
13781	P05696	P05696;P68403;A0A0G2K5Q0;F1LS36;F1LS42;F1LS98;F1M2P8	388;391;370;390;390;388;388	388	Prkca	Protein kinase C;Protein kinase C alpha type;Protein kinase C beta type	1	DVVIQDDDVECTMVEKR	GlyGly (K) NoNewNterm	2163.98	3	151.04	5.7958e-33	722.333	2209
13799	E9PTX9	E9PTX9	949	949	Slc12a2		0.897172	DVVVNVDYSKK	GlyGly (K) NoNewNterm;TMT6plex-Lys126 std	1607.87	3	87.001	0.00042115	536.965	1978
13802	P04157	P04157	756	756	Ptprc	Receptor-type tyrosine-protein phosphatase C	1	DVVVTINDHKR	GlyGly (K) NoNewNterm	1408.74	3;4	138.22	1.8916e-22	353.19285;470.58804	3235
13843	P28841	P28841	459	459	Pcsk2	Neuroendocrine convertase 2	1	DWKTVPER	GlyGly (K) NoNewNterm	1143.57	3	40.724	0.028518	382.196	3869
13847	Q3ZAU6	Q3ZAU6	404	404	Rnf14		0.999981	DWLEKNSK	GlyGly (K) NoNewNterm;TMT6plex-Lys126 std	1361.71	3	82.426	0.0041892	454.912	4635
13871	A0A0G2JWP6	A0A0G2JWP6	616	616	Nwd1		1	DWTPPSKELLR	GlyGly (K) NoNewNterm	1454.75	3	82.171	0.00013913	485.925	280
13990	Q5FVL3	Q5FVL3	391	391	Dipk1b	Protein FAM69B	1	DYLLPGAPADLYEELGKQLR	GlyGly (K) NoNewNterm	2374.22	3	67.995	0.0001236	792.413	4753
14002	P05708	P05708;M0RAQ6	62;42	62	Hk1	Hexokinase;Hexokinase-1	1	DYNPTASVKMLPTFVR	GlyGly (K) NoNewNterm	1951.98	3	79.013	6.1868e-05	651.668	3014
14032	Q5RKI0	Q5RKI0	405	405	Wdr1	WD repeat-containing protein 1	0.999633	DYSGQGVVKLDVQPK	GlyGly (K) NoNewNterm;TMT6plex-Lys126 std	1975.06	3	81.311	8.6629e-05	659.36	4826
14058	P62775	P62775	24	24	Mtpn	Myotrophin	1	DYVAKGEDVNR	GlyGly (K) NoNewNterm	1378.65	3	77.062	0.00033388	460.557	4301
14071	A0A0G2K652	A0A0G2K652;D3ZZP8	2278;2279	2278	Cul9		1	DYYNCSAMVSKAAR	GlyGly (K) NoNewNterm	1748.76	3	46.926	0.0051415	583.928	686
14149	Q8VHW5	Q8VHW5;F1M7K7	404;404	404	Cacng8	Voltage-dependent calcium channel gamma subunit;Voltage-dependent calcium channel gamma-8 subunit	1	EAASGVTVTVTGPPAAPAPAPPAPAAPAPGTLSKEAAASNTNTLNR	GlyGly (K) NoNewNterm	4375.24	4;5	103.43	2.1951e-33	876.05544;1094.8175	2458
14179	F1M9W9	F1M9W9	1276	1276	Trappc8		1	EACSHSQKQEPPEMELLK	Oxidation (M);GlyGly (K) NoNewNterm;TMT6plex-Lys126 std	2499.19	4	132.47	1.3297e-10	625.806	2543
14179	F1M9W9	F1M9W9	1286	1286	Trappc8		1	EACSHSQKQEPPEMELLK	Oxidation (M);GlyGly (K) NoNewNterm;TMT6plex-Lys126 std	2499.19	4	132.47	1.3297e-10	625.806	2544
14180	F1M9W9	F1M9W9	1276	1276	Trappc8		1	EACSHSQKQEPPEMELLK	GlyGly (K) NoNewNterm;TMT6plex-Lys126 std	2483.2	4	129.11	4.4746e-15	621.807	2543
14180	F1M9W9	F1M9W9	1286	1286	Trappc8		1	EACSHSQKQEPPEMELLK	GlyGly (K) NoNewNterm;TMT6plex-Lys126 std	2483.2	4	129.11	4.4746e-15	621.807	2544
14189	O88420	O88420;A0A0G2KB93;F1LMH2	1030;1029;1030	1030	Scn8a	Sodium channel protein type 8 subunit alpha;Sodium channel protein	1	EADEVKPLDELYEK	GlyGly (K) NoNewNterm;TMT6plex-Lys126 std	2020.02	3	82.908	8.9845e-05	674.347	3159
14189	O88420	O88420;A0A0G2KB93;F1LMH2	1038;1037;1038	1038	Scn8a	Sodium channel protein type 8 subunit alpha;Sodium channel protein	0.943611	EADEVKPLDELYEK	GlyGly (K) NoNewNterm;TMT6plex-Lys126 std	2020.02	3	82.908	8.9845e-05	674.347	3160
14191	O88420	O88420;A0A0G2KB93;F1LMH2	1030;1029;1030	1030	Scn8a	Sodium channel protein type 8 subunit alpha;Sodium channel protein	1	EADEVKPLDELYEKK	GlyGly (K) NoNewNterm;2 TMT6plex-Lys126 std	2377.28	4	128.06	9.3256e-23	595.327	3159
14191	O88420	O88420;A0A0G2KB93;F1LMH2	1038;1037;1038	1038	Scn8a	Sodium channel protein type 8 subunit alpha;Sodium channel protein	0.943611	EADEVKPLDELYEKK	GlyGly (K) NoNewNterm;2 TMT6plex-Lys126 std	2377.28	4	128.06	9.3256e-23	595.327	3160
14201	Q05175	Q05175;A0A0G2K1L8	80;80	80	Basp1	Brain acid soluble protein 1	1	EADKAAAK	GlyGly (K) NoNewNterm;TMT6plex-Lys126 std	1145.62	3	58.981	0.01926	382.882	500
14201	Q05175	Q05175;A0A0G2K1L8	76;76	76	Basp1	Brain acid soluble protein 1	0.999981	EADKAAAK	GlyGly (K) NoNewNterm;TMT6plex-Lys126 std	1145.62	3	58.981	0.01926	382.882	503
14232	D3ZXV0	D3ZXV0	285	285	Ube2ql1		0.999764	EAEATFKSLVK	GlyGly (K) NoNewNterm;TMT6plex-Lys126 std	1564.87	3	78.488	0.00071599	522.629	1656
14242	P97838	P97838;G3V7T8	830;830	830	Dlgap3	Disks large-associated protein 3	1	EAEDYELPEEILEKIR	GlyGly (K) NoNewNterm	2089.02	3	115.82	1.6643e-13	697.348	2730
14246	P84087	P84087	83	83	Cplx2	Complexin-2	1	EAEEKAALEQPCEGSLTR	GlyGly (K) NoNewNterm	2130.99	3	82.482	1.104e-05	711.336	4482
14247	P84087	P84087	98	98	Cplx2	Complexin-2	0.893729	EAEEKAALEQPCEGSLTRPK	GlyGly (K) NoNewNterm;TMT6plex-Lys126 std	2585.3	4	133.47	6.0131e-14	647.331	4481
14247	P84087	P84087	83	83	Cplx2	Complexin-2	1	EAEEKAALEQPCEGSLTRPK	GlyGly (K) NoNewNterm;TMT6plex-Lys126 std	2585.3	4	133.47	6.0131e-14	647.331	4482
14253	O88420	O88420;A0A0G2KB93;F1LMH2	440;442;441	440	Scn8a	Sodium channel protein type 8 subunit alpha;Sodium channel protein	0.948322	EAEFKAMLEQLK	GlyGly (K) NoNewNterm;TMT6plex-Lys126 std	1778.94	3	84.169	0.00027164	593.989	3158
14253	O88420	O88420;A0A0G2KB93;F1LMH2	433;435;434	433	Scn8a	Sodium channel protein type 8 subunit alpha;Sodium channel protein	1	EAEFKAMLEQLK	GlyGly (K) NoNewNterm;TMT6plex-Lys126 std	1778.94	3	84.169	0.00027164	593.989	3161
14257	P04774	P04774;P04775;P08104;A0A0G2K6Y2;A0A0G2K207;F1LX08;F1M9G9;A0A0G2K914	452;454;453;452;454;453;454;321	452	Scn1a	Sodium channel protein type 1 subunit alpha;Sodium channel protein;Sodium channel protein type 3 subunit alpha;Sodium channel protein type 2 subunit alpha	0.912701	EAEFQQMLEQLKK	Oxidation (M);GlyGly (K) NoNewNterm;TMT6plex-Lys126 std	1980.02	4	80.318	0.00043619	496.012	752
14257	P04775	P04775;A0A0G2K207;F1M9G9	455;455;455	455	Scn2a	Sodium channel protein type 2 subunit alpha	1	EAEFQQMLEQLKK	Oxidation (M);GlyGly (K) NoNewNterm;TMT6plex-Lys126 std	1980.02	4	80.318	0.00043619	496.012	2532
14258	P04774	P04774;P04775;P08104;A0A0G2K6Y2;A0A0G2K207;F1LX08;F1M9G9;A0A0G2K914	452;454;453;452;454;453;454;321	452	Scn1a	Sodium channel protein type 1 subunit alpha;Sodium channel protein;Sodium channel protein type 3 subunit alpha;Sodium channel protein type 2 subunit alpha	0.912701	EAEFQQMLEQLKK	GlyGly (K) NoNewNterm;TMT6plex-Lys126 std	1964.02	3;4	105	2.5832e-12	655.68194;492.01328	752
14258	P04775	P04775;A0A0G2K207;F1M9G9	455;455;455	455	Scn2a	Sodium channel protein type 2 subunit alpha	1	EAEFQQMLEQLKK	GlyGly (K) NoNewNterm;TMT6plex-Lys126 std	1964.02	3;4	105	2.5832e-12	655.68194;492.01328	2532
14268	P60881	P60881;F8WG75	76;22	76	Snap25	Synaptosomal-associated protein 25;Synaptosomal-associated protein	1	EAEKNLTDLGK	GlyGly (K) NoNewNterm;TMT6plex-Lys126 std	1559.84	3	97.452	6.1485e-05	520.953	4187
14282	B3GNI6	B3GNI6;A0A0U1RRT8;B5DFG5;A0A0G2JUL7	357;358;358;357	357	Septin11	Septin-11	0.999506	EAELKEAEK	GlyGly (K) NoNewNterm;TMT6plex-Lys126 std	1388.73	3	53.756	0.028585	463.919	195
14301	P69897	P69897;Q6P9T8;B4F7C2;G3V7C6	154;154;154;154	154	Tubb5	Tubulin beta-4B chain;Tubulin beta-5 chain	1	EAESCDCLQGFQLTHSLGGGTGSGMGTLLISKIR	Oxidation (M);GlyGly (K) NoNewNterm	3709.75	4	210.68	1.3082e-99	928.445	1222
14302	P69897	P69897;Q6P9T8;B4F7C2;G3V7C6	154;154;154;154	154	Tubb5	Tubulin beta-4B chain;Tubulin beta-5 chain	1	EAESCDCLQGFQLTHSLGGGTGSGMGTLLISKIR	GlyGly (K) NoNewNterm	3693.75	4	317.81	0	924.446	1222
14311	Q07652	Q07652;A0A0G2JVW2;F1LMS1;F1LNB9	1057;795;1088;739	1057	Cacna1e	Voltage-dependent R-type calcium channel subunit alpha-1E	1	EAETKEEEEEVEKK	GlyGly (K) NoNewNterm;2 TMT6plex-Lys126 std	2278.16	4	105.19	2.2338e-11	570.547	2039
14329	D3ZML4	D3ZML4	175	175	Trabd		0.999975	EAFKEASK	GlyGly (K) NoNewNterm;TMT6plex-Lys126 std	1251.67	3	70.919	0.0077227	418.229	1492
14347	P47863	P47863;A0A0G2K336;A0A0H2UHZ1	274;315;197	274	Aqp4	Aquaporin-4	1	EAFSKAAQQTK	GlyGly (K) NoNewNterm;TMT6plex-Lys126 std	1550.83	2;3	145.91	4.0573e-18	776.42006;517.94913	584
14347	P47863	P47863;A0A0G2K336;A0A0H2UHZ1	268;309;191	268	Aqp4	Aquaporin-4	1	EAFSKAAQQTK	GlyGly (K) NoNewNterm;TMT6plex-Lys126 std	1550.83	2;3	145.91	4.0573e-18	776.42006;517.94913	585
14349	P0DP29	P0DP29;P0DP30;P0DP31;D4ABV5	22;22;22;22	22	Calm1		1	EAFSLFDKDGDGTITTK	GlyGly (K) NoNewNterm;TMT6plex-Lys126 std	2187.09	3	124.43	1.1473e-12	730.037	3490
14349	P0DP29	P0DP29;P0DP30;P0DP31;D4ABV5	31;31;31;31	31	Calm1		1	EAFSLFDKDGDGTITTK	GlyGly (K) NoNewNterm;TMT6plex-Lys126 std	2187.09	3	124.43	1.1473e-12	730.037	3491
14351	P0DP29	P0DP29;P0DP30;P0DP31;D4ABV5	22;22;22;22	22	Calm1		1	EAFSLFDKDGDGTITTKELGTVMR	Oxidation (M);2 GlyGly (K) NoNewNterm	2874.37	4	70.345	2.2658e-05	719.6	3490
14351	P0DP29	P0DP29;P0DP30;P0DP31;D4ABV5	31;31;31;31	31	Calm1		1	EAFSLFDKDGDGTITTKELGTVMR	Oxidation (M);2 GlyGly (K) NoNewNterm	2874.37	4	70.345	2.2658e-05	719.6	3491
14352	P0DP29	P0DP29;P0DP30;P0DP31;D4ABV5	22;22;22;22	22	Calm1		1	EAFSLFDKDGDGTITTKELGTVMR	Oxidation (M);GlyGly (K) NoNewNterm;TMT6plex-Lys126 std	2989.49	4	118.22	8.1347e-09	748.38	3490
14352	P0DP29	P0DP29;P0DP30;P0DP31;D4ABV5	31;31;31;31	31	Calm1		1	EAFSLFDKDGDGTITTKELGTVMR	Oxidation (M);GlyGly (K) NoNewNterm;TMT6plex-Lys126 std	2989.49	4	118.22	8.1347e-09	748.38	3491
14353	P0DP29	P0DP29;P0DP30;P0DP31;D4ABV5	22;22;22;22	22	Calm1		1	EAFSLFDKDGDGTITTKELGTVMR	2 GlyGly (K) NoNewNterm	2858.38	4	78.976	1.377e-05	715.601	3490
14353	P0DP29	P0DP29;P0DP30;P0DP31;D4ABV5	31;31;31;31	31	Calm1		1	EAFSLFDKDGDGTITTKELGTVMR	2 GlyGly (K) NoNewNterm	2858.38	4	78.976	1.377e-05	715.601	3491
14354	P0DP29	P0DP29;P0DP30;P0DP31;D4ABV5	22;22;22;22	22	Calm1		1	EAFSLFDKDGDGTITTKELGTVMR	GlyGly (K) NoNewNterm;TMT6plex-Lys126 std	2973.5	4	161.66	1.1726e-37	744.381	3490
14354	P0DP29	P0DP29;P0DP30;P0DP31;D4ABV5	31;31;31;31	31	Calm1		1	EAFSLFDKDGDGTITTKELGTVMR	GlyGly (K) NoNewNterm;TMT6plex-Lys126 std	2973.5	4	161.66	1.1726e-37	744.381	3491
14373	Q64568	Q64568;A0A0G2K9Q6	1075;1075	1075	Atp2b3	Plasma membrane calcium-transporting ATPase 3	1	EAGHGPGKDEMTDEELAEGEEEIDHAER	Oxidation (M);GlyGly (K) NoNewNterm	3209.33	5	131.56	2.1693e-16	642.874	876
14374	Q64568	Q64568;A0A0G2K9Q6	1075;1075	1075	Atp2b3	Plasma membrane calcium-transporting ATPase 3	1	EAGHGPGKDEMTDEELAEGEEEIDHAER	GlyGly (K) NoNewNterm	3193.34	4;5	112.39	7.717e-10	639.67484;799.34173	876
14378	P11505	P11505	1078	1078	Atp2b1	Plasma membrane calcium-transporting ATPase 1	1	EAGHGTQKEEIPEEELAEDVEEIDHAER	GlyGly (K) NoNewNterm	3302.48	4;5	164.05	6.9854e-40	661.5035;826.62755	3557
14383	P48500	P48500;A0A0G2JWU1;A0A0G2JWJ4	142;146;179	142	Tpi1	Triosephosphate isomerase	1	EAGITEKVVFEQTK	GlyGly (K) NoNewNterm;TMT6plex-Lys126 std	1921.04	3;4	134.61	3.0455e-24	641.35259;481.26626	4075
14383	P48500	P48500;A0A0G2JWU1;A0A0G2JWJ4	149;153;186	149	Tpi1	Triosephosphate isomerase	0.999991	EAGITEKVVFEQTK	GlyGly (K) NoNewNterm;TMT6plex-Lys126 std	1921.04	3;4	134.61	3.0455e-24	641.35259;481.26626	4076
14385	Q8VII6	Q8VII6;A0A0G2K0P8;A0A0G2K7R8	637;637;637	637	Slc44a1	Choline transporter-like protein 1	1	EAGKGGAADAR	GlyGly (K) NoNewNterm	1115.53	3	63.473	0.0014496	372.851	474
14413	A0A0G2K070	A0A0G2K070;G3V6L4	535;715	535	Kif5c	Kinesin-like protein	1	EAHQKQLSR	GlyGly (K) NoNewNterm	1209.62	3	101.65	4.4355e-05	404.214	2623
14426	P07323	P07323	233	233	Eno2	Gamma-enolase	0.999998	EAIDKAGYTEK	GlyGly (K) NoNewNterm;TMT6plex-Lys126 std	1566.81	3	69.451	0.0010533	523.277	3367
14439	O70595	O70595	482	482	Abcb6	ATP-binding cassette sub-family B member 6, mitochondrial	1	EAILKFQGLEWK	GlyGly (K) NoNewNterm;TMT6plex-Lys126 std	1804.01	3	96.745	9.8956e-06	602.343	3150
14450	B2GUZ9	B2GUZ9	74	74	Fam49b		0.999999	EAIQHPADEKLQEK	GlyGly (K) NoNewNterm;TMT6plex-Lys126 std	1978.03	3;4	98.943	5.5458e-08	495.51534;660.35136	1172
14451	A0A0G2JTR4	A0A0G2JTR4;A0A0G2JZZ7;A0A4X0W8E9	456;419;439	456	Abr		0.997853	EAIQKLQK	GlyGly (K) NoNewNterm;TMT6plex-Lys126 std	1299.77	3	43.769	0.046314	434.264	146
14462	D3ZML4	D3ZML4	126	126	Trabd		0.999996	EAKEVSLEK	GlyGly (K) NoNewNterm;TMT6plex-Lys126 std	1374.76	3	68.657	0.0061109	459.259	1493
14462	D3ZML4	D3ZML4	132	132	Trabd		0.999986	EAKEVSLEK	GlyGly (K) NoNewNterm;TMT6plex-Lys126 std	1374.76	3	68.657	0.0061109	459.259	1494
14463	Q5XIE8	Q5XIE8	16	16	Itm2b	Integral membrane protein 2B;BRI2, membrane form;BRI2 intracellular domain;BRI2C, soluble form;Bri23 peptide	0.986342	EAKKDEPK	GlyGly (K) NoNewNterm;2 TMT6plex-Lys126 std	1515.87	4	59.153	0.018456	379.974	4901
14463	Q5XIE8	Q5XIE8	17	17	Itm2b	Integral membrane protein 2B;BRI2, membrane form;BRI2 intracellular domain;BRI2C, soluble form;Bri23 peptide	0.903894	EAKKDEPK	GlyGly (K) NoNewNterm;2 TMT6plex-Lys126 std	1515.87	4	59.153	0.018456	379.974	4902
14463	Q5XIE8	Q5XIE8	21	21	Itm2b	Integral membrane protein 2B;BRI2, membrane form;BRI2 intracellular domain;BRI2C, soluble form;Bri23 peptide	0.942539	EAKKDEPK	GlyGly (K) NoNewNterm;2 TMT6plex-Lys126 std	1515.87	4	59.153	0.018456	379.974	4903
14469	A0A0G2K6T9	A0A0G2K6T9	833	833	Pcdh1		1	EAKSGYQAGK	GlyGly (K) NoNewNterm;TMT6plex-Lys126 std	1380.72	3	86.189	0.00087355	461.247	717
14469	A0A0G2K6T9	A0A0G2K6T9	840	840	Pcdh1		0.890503	EAKSGYQAGK	GlyGly (K) NoNewNterm;TMT6plex-Lys126 std	1380.72	3	86.189	0.00087355	461.247	718
14470	A0A0G2K6T9	A0A0G2K6T9	833	833	Pcdh1		1	EAKSGYQAGKK	2 GlyGly (K) NoNewNterm;TMT6plex-Lys126 std	1622.86	3;4	68.536	0.0016052	406.72176;541.95992	717
14470	A0A0G2K6T9	A0A0G2K6T9	840	840	Pcdh1		0.890503	EAKSGYQAGKK	2 GlyGly (K) NoNewNterm;TMT6plex-Lys126 std	1622.86	3;4	68.536	0.0016052	406.72176;541.95992	718
14491	P04764	P04764;M0R5J4	228;228	228	Eno1	Alpha-enolase	0.99996	EALELLKSAIAK	GlyGly (K) NoNewNterm;TMT6plex-Lys126 std	1627.97	3	74.76	0.00030477	543.664	3251
14503	Q793F9	Q793F9;F7F1Y3;Q4KLL7	140;213;147	140	Vps4a	Vacuolar protein sorting-associated protein 4A	1	EALKEAVILPIK	GlyGly (K) NoNewNterm;TMT6plex-Lys126 std	1666.02	3	68.676	0.00099938	556.348	2576
14507	Q9QUH6	Q9QUH6;F1LQW8;D3ZCL8	710;710;695	710	Syngap1	Ras/Rap GTPase-activating protein SynGAP	1	EALLKLGPLPR	GlyGly (K) NoNewNterm	1319.79	3	72.2	0.00055503	440.938	5492
14564	M0R7U1	M0R7U1	456	456	Ak5		1	EAMVASLGNTKGFLIDGYPR	GlyGly (K) NoNewNterm	2252.13	3	141.22	3.4327e-20	751.716	2981
14567	F1M4A4	F1M4A4;O88658;A0A0G2KA12	753;784;758	753	Kif1a	Kinesin-like protein;Kinesin-like protein KIF1B	0.906913	EANAISVELKK	GlyGly (K) NoNewNterm;TMT6plex-Lys126 std	1543.88	3	113.77	3.3185e-13	515.633	2382
14572	G3V716	G3V716	158	158	Rgs20		0.999999	EANKSTIEEK	GlyGly (K) NoNewNterm;TMT6plex-Lys126 std	1490.78	3	68.536	0.0047463		2679
14572	G3V716	G3V716	164	164	Rgs20		1	EANKSTIEEK	GlyGly (K) NoNewNterm;TMT6plex-Lys126 std	1490.78	3	68.536	0.0047463		2680
14584	F1MAB7	F1MAB7;O08560;A0A0G2K707;A0A0G2K3J7	548;474;440;548	548	Dgki	Diacylglycerol kinase;Diacylglycerol kinase zeta	1	EANPEKFNSR	GlyGly (K) NoNewNterm	1304.61	3	60.255	0.002852	435.878	2554
14590	Q75Q39	Q75Q39;R9PXR4	366;366	366	Tomm70	Mitochondrial import receptor subunit TOM70	1	EANVKLR	GlyGly (K) NoNewNterm	942.525	3	44.395	0.024592	315.182	5276
14605	P18666	P18666;P13832;A0A0G2JSW0;B0BMS8	150;150;150;150	150	Myl12b	Myosin regulatory light chain 12B;Myosin regulatory light chain RLC-A	0.898491	EAPIDKK	GlyGly (K) NoNewNterm;TMT6plex-Lys126 std	1142.65	3	79.469	0.015486	381.891	110
14621	F1LTW9	F1LTW9	639	639	Efr3b		1	EAPYMLPEDVFVEKPR	Oxidation (M);GlyGly (K) NoNewNterm	2048.99	3	60.474	0.00037949	684.003	2261
14630	P31977	P31977;A0A0G2K890	458;457	458	Ezr	Ezrin	0.993345	EAQDDLVKTK	GlyGly (K) NoNewNterm;TMT6plex-Lys126 std	1488.8	3	77.64	0.002849	497.274	3917
14643	Q63632	Q63632;A0A0G2K6T0;G3V6N7	954;968;1019	954	Slc12a4	Solute carrier family 12 member 4	1	EAQLVKDR	GlyGly (K) NoNewNterm	1071.57	3	49.06	0.012783	358.196	2644
14646	P13668	P13668;A0A096MK73	119;119	119	Stmn1	Stathmin	1	EAQMAAKLER	GlyGly (K) NoNewNterm	1259.63	3	58.674	0.0031133	420.884	3643
14684	Q5FVH8	Q5FVH8;A0A0H2UHK8	163;77	163	Rgs7bp	Regulator of G-protein signaling 7-binding protein	0.999828	EASGGAKSLDSK	GlyGly (K) NoNewNterm;TMT6plex-Lys126 std	1491.77	3	62.338	0.0062003	498.265	4730
14693	A0A0G2JZY6	A0A0G2JZY6;G3V6S0;A0A0G2K8W9	1016;1063;1063	1016	Sptbn1		1	EASLGEASKLQQFLR	GlyGly (K) NoNewNterm	1789.93	3	104.17	1.5477e-11	597.651	822
14700	D3Z9Z0	D3Z9Z0	441	441	Ank1		0.900099	EASQACMTKK	GlyGly (K) NoNewNterm;TMT6plex-Lys126 std	1495.73	3	73.781	0.0011691	499.585	1290
14703	Q5HZY0	Q5HZY0	57	57	Ubxn4	UBX domain-containing protein 4	0.995375	EASSDNFVAIKIDTK	GlyGly (K) NoNewNterm;TMT6plex-Lys126 std	1980.04	3	69.485	0.0011642	661.019	4769
14704	M0R5H1	M0R5H1	615	615	Etl4		0.99865	EASSEKMMK	Oxidation (M);GlyGly (K) NoNewNterm;TMT6plex-Lys126 std	1398.67	3	58.433	0.0091691	467.23	2933
14705	M0R5H1	M0R5H1	615	615	Etl4		0.99865	EASSEKMMK	GlyGly (K) NoNewNterm;TMT6plex-Lys126 std	1382.67	3	78.113	0.0017963	461.899	2933
14706	M0R5H1	M0R5H1	615	615	Etl4		0.99865	EASSEKMMK	2 Oxidation (M);GlyGly (K) NoNewNterm;TMT6plex-Lys126 std	1414.66	3	69.598	0.0084634	472.562	2933
14707	Q9JI66	Q9JI66;A0A0H2UHB7	197;202	197	Slc4a4	Electrogenic sodium bicarbonate cotransporter 1	0.998647	EASSLPQLVEMIADHQIETGLLKPDLK	Oxidation (M);GlyGly (K) NoNewNterm;TMT6plex-Lys126 std	3333.77	4	105.73	4.3205e-08	834.45	946
14763	P63319	P63319	587	587	Prkcg	Protein kinase C gamma type	0.999857	EAVAICKGFLTK	GlyGly (K) NoNewNterm;TMT6plex-Lys126 std	1678.93	3	73.466	0.00036967	560.65	4406
14763	P63319	P63319	592	592	Prkcg	Protein kinase C gamma type	1	EAVAICKGFLTK	GlyGly (K) NoNewNterm;TMT6plex-Lys126 std	1678.93	3	73.466	0.00036967	560.65	4407
14764	P68403	P68403;A0A0G2K5Q0;F1LS36;F1LS42	573;552;572;572	573	Prkcb	Protein kinase C;Protein kinase C beta type	0.996099	EAVAICKGLMTK	Oxidation (M);GlyGly (K) NoNewNterm;TMT6plex-Lys126 std	1678.89	3	47.189	0.0084428	560.639	2210
14764	P68403	P68403;A0A0G2K5Q0;F1LS36;F1LS42	578;557;577;577	578	Prkcb	Protein kinase C;Protein kinase C beta type	1	EAVAICKGLMTK	Oxidation (M);GlyGly (K) NoNewNterm;TMT6plex-Lys126 std	1678.89	3	47.189	0.0084428	560.639	2211
14777	Q63570	Q63570	192	192	Psmc4	26S protease regulatory subunit 6B	1	EAVELPLTHFELYKQIGIDPPR	GlyGly (K) NoNewNterm	2678.41	4	120.4	7.0597e-09	670.609	5034
14805	P85969	P85969;F8WFM2	19;19	19	Napb	Beta-soluble NSF attachment protein	1	EAVQLMAEAEKR	Oxidation (M);GlyGly (K) NoNewNterm	1503.74	3	77.124	0.00013052	502.252	2593
14806	P85969	P85969;F8WFM2	19;19	19	Napb	Beta-soluble NSF attachment protein	1	EAVQLMAEAEKR	GlyGly (K) NoNewNterm	1487.74	3	92.781	6.6094e-07	496.921	2593
14820	P50137	P50137;G3V826	260;292	260	Tkt	Transketolase	0.999606	EAWHGKPLPK	GlyGly (K) NoNewNterm;TMT6plex-Lys126 std	1504.84	4	52.79	0.0063069	377.216	4084
14838	A0A0G2K2C7	A0A0G2K2C7;D3ZC84;A0A0G2JZU8;A0A1B0GWT2	1811;1811;1809;554	1811	Usp9x	Ubiquitin carboxyl-terminal hydrolase	1	ECAIKFNDYFEFPR	GlyGly (K) NoNewNterm	1948.88	3	124.3	2.0471e-18	650.633	558
14845	D3ZDC2	D3ZDC2	402	402	Slc43a2		1	ECEDTSEEPEEKDGAQGEK	GlyGly (K) NoNewNterm;TMT6plex-Lys126 std	2509.06	3	110.37	1.3603e-05	837.361	1350
14862	Q3C2P9	Q3C2P9	225	225	Spred1		1	ECGSLKSQAR	GlyGly (K) NoNewNterm	1248.59	3	48.785	0.010101	417.203	4603
14899	P21707	P21707	41	41	Syt1	Synaptotagmin-1	0.979838	EDAFSKLK	GlyGly (K) NoNewNterm;TMT6plex-Lys126 std	1279.7	3	62.546	0.024705	427.573	3796
14944	P17659	P17659;G3V8L6	149;149	149	Kcna6	Potassium voltage-gated channel subfamily A member 6	1	EDEGCLPEGGEDEKPLPSQPFQR	GlyGly (K) NoNewNterm	2727.21	3	120.75	3.9242e-09	910.077	2793
14948	P04775	P04775;F1M9G9	1946;1885	1946	Scn2a	Sodium channel protein type 2 subunit alpha	1	EDEGTPIKEDIITDK	GlyGly (K) NoNewNterm;TMT6plex-Lys126 std	2045.04	3	127.71	4.2645e-17	682.686	2530
14948	P04775	P04775;F1M9G9	1953;1892	1953	Scn2a	Sodium channel protein type 2 subunit alpha	1	EDEGTPIKEDIITDK	GlyGly (K) NoNewNterm;TMT6plex-Lys126 std	2045.04	3	127.71	4.2645e-17	682.686	2531
14950	P04775	P04775;F1M9G9	1946;1885	1946	Scn2a	Sodium channel protein type 2 subunit alpha	1	EDEGTPIKEDIITDK	GlyGly (K) NoNewNterm	1815.87	3	79.771	0.00011138	606.299	2530
14950	P04775	P04775;F1M9G9	1953;1892	1953	Scn2a	Sodium channel protein type 2 subunit alpha	1	EDEGTPIKEDIITDK	GlyGly (K) NoNewNterm	1815.87	3	79.771	0.00011138	606.299	2531
14951	P04775	P04775;F1M9G9	1946;1885	1946	Scn2a	Sodium channel protein type 2 subunit alpha	1	EDEGTPIKEDIITDKLNENSTPEK	GlyGly (K) NoNewNterm;2 TMT6plex-Lys126 std	3286.68	4;5	216.46	9.9874e-108	822.67783;658.34372	2530
14951	P04775	P04775;F1M9G9	1953;1892	1953	Scn2a	Sodium channel protein type 2 subunit alpha	1	EDEGTPIKEDIITDKLNENSTPEK	GlyGly (K) NoNewNterm;2 TMT6plex-Lys126 std	3286.68	4;5	216.46	9.9874e-108	822.67783;658.34372	2531
14951	P04775	P04775;F1M9G9	1962;1901	1962	Scn2a	Sodium channel protein type 2 subunit alpha	0.999999	EDEGTPIKEDIITDKLNENSTPEK	GlyGly (K) NoNewNterm;2 TMT6plex-Lys126 std	3286.68	4;5	216.46	9.9874e-108	822.67783;658.34372	2533
14952	P04775	P04775;F1M9G9	1946;1885	1946	Scn2a	Sodium channel protein type 2 subunit alpha	1	EDEGTPIKEDIITDKLNENSTPEK	GlyGly (K) NoNewNterm;TMT6plex-Lys126 std	3057.52	4	87.659	2.7587e-05	765.387	2530
14952	P04775	P04775;F1M9G9	1953;1892	1953	Scn2a	Sodium channel protein type 2 subunit alpha	1	EDEGTPIKEDIITDKLNENSTPEK	GlyGly (K) NoNewNterm;TMT6plex-Lys126 std	3057.52	4	87.659	2.7587e-05	765.387	2531
14952	P04775	P04775;F1M9G9	1962;1901	1962	Scn2a	Sodium channel protein type 2 subunit alpha	0.999999	EDEGTPIKEDIITDKLNENSTPEK	GlyGly (K) NoNewNterm;TMT6plex-Lys126 std	3057.52	4	87.659	2.7587e-05	765.387	2533
14954	P63142	P63142	134	134	Kcna2	Potassium voltage-gated channel subfamily A member 2	1	EDEGYIKEEERPLPENEFQR	GlyGly (K) NoNewNterm	2620.2	4	214.19	1.4075e-93	656.058	4394
14958	A0A0G2K4N7	A0A0G2K4N7;B5DFE0	399;382	399	Mpp6		1	EDEKDGQAYK	GlyGly (K) NoNewNterm;TMT6plex-Lys126 std	1524.73	3	99.973	5.0713e-05	509.249	631
14970	P63322	P63322	128	128	Rala	Ras-related protein Ral-A	0.999843	EDENVPFLLVGNKSDLEDK	GlyGly (K) NoNewNterm;TMT6plex-Lys126 std	2503.26	3	89.011	3.921e-05	835.429	4419
14970	P63322	P63322	134	134	Rala	Ras-related protein Ral-A	1	EDENVPFLLVGNKSDLEDK	GlyGly (K) NoNewNterm;TMT6plex-Lys126 std	2503.26	3	89.011	3.921e-05	835.429	4420
14978	A0A0G2JVV5	A0A0G2JVV5;Q5U2N2	413;448	413	Usp14	Ubiquitin carboxyl-terminal hydrolase	0.999984	EDEWIKFDDDK	GlyGly (K) NoNewNterm;TMT6plex-Lys126 std	1781.83	3	80.979	0.0005119	594.951	245
14983	P16446	P16446;R9PXS4	111;111	111	Pitpna	Phosphatidylinositol transfer protein alpha isoform	0.938546	EDFLIKIETWHKPDLGTQENVHK	GlyGly (K) NoNewNterm;2 TMT6plex-Lys126 std	3348.79	6	75.064	2.6056e-05	559.138	3708
14984	D4A3N4	D4A3N4	132	132	Adcy1		1	EDFLKPPER	GlyGly (K) NoNewNterm	1243.62	3	59.908	0.0036719	415.547	1755
15000	P59215	P59215	32	32	Gnao1	Guanine nucleotide-binding protein G(o) subunit alpha	0.999949	EDGISAAKDVK	GlyGly (K) NoNewNterm;TMT6plex-Lys126 std	1474.78	3	104.79	7.8147e-06	492.602	4162
15000	P59215	P59215	35	35	Gnao1	Guanine nucleotide-binding protein G(o) subunit alpha	1	EDGISAAKDVK	GlyGly (K) NoNewNterm;TMT6plex-Lys126 std	1474.78	3	104.79	7.8147e-06	492.602	4165
15001	P59215	P59215	32	32	Gnao1	Guanine nucleotide-binding protein G(o) subunit alpha	0.999949	EDGISAAKDVK	GlyGly (K) NoNewNterm	1245.62	3	89.403	4.3513e-05	416.214	4162
15001	P59215	P59215	35	35	Gnao1	Guanine nucleotide-binding protein G(o) subunit alpha	1	EDGISAAKDVK	GlyGly (K) NoNewNterm	1245.62	3	89.403	4.3513e-05	416.214	4165
15002	A0A0G2JW90	A0A0G2JW90;D4A5G8;F7FKI5	63;63;63	63	Pdha1	Pyruvate dehydrogenase E1 component subunit alpha	1	EDGLKYYR	GlyGly (K) NoNewNterm	1156.55	3	84.568	0.0016091	386.524	260
15017	B0BN63	B0BN63	142	142	Ahsa1		1	EDGVKLLR	GlyGly (K) NoNewNterm	1042.58	3	41.029	0.027178	348.533	1100
15026	Q9Z339	Q9Z339;Q6AXR6;A0A096MJ04	143;143;115	143	Gsto1	Glutathione S-transferase omega-1	0.883606	EDHPGIKEELK	GlyGly (K) NoNewNterm;TMT6plex-Lys126 std	1636.86	4	54.776	0.012867	410.223	5597
15040	P04775	P04775;F1M9G9	1953;1892	1953	Scn2a	Sodium channel protein type 2 subunit alpha	1	EDIITDKLNENSTPEK	GlyGly (K) NoNewNterm;TMT6plex-Lys126 std	2188.11	3	113.59	7.3114e-10	730.376	2531
15040	P04775	P04775;F1M9G9	1962;1901	1962	Scn2a	Sodium channel protein type 2 subunit alpha	0.999999	EDIITDKLNENSTPEK	GlyGly (K) NoNewNterm;TMT6plex-Lys126 std	2188.11	3	113.59	7.3114e-10	730.376	2533
15044	Q4V8B0	Q4V8B0;A0A0G2K7Y2;A0A0G2JYS1;A0A0G2JZ50;A0A0G2KAL4	655;689;620;653;574	655	Oxr1	Oxidation resistance protein 1	0.999851	EDINSKQAAPAK	GlyGly (K) NoNewNterm;TMT6plex-Lys126 std	1613.86	3	59.57	0.0021511	538.96	804
15045	Q03343	Q03343;A0A0G2K429;F1LSD1	359;373;359	359	Adcy6	Adenylate cyclase type 6	0.900694	EDINTKK	GlyGly (K) NoNewNterm;TMT6plex-Lys126 std	1189.65	3	65.252	0.019853	397.557	617
15069	A0A0G2K7M2	A0A0G2K7M2;Q5XFX7	122;122	122	Rad23a		1	EDKSSSEESATTTSPESISGSVPSSGSSGR	GlyGly (K) NoNewNterm	3043.33	3	153.01	7.1761e-33	1015.45	786
15116	P05197	P05197	445	445	Eef2	Elongation factor 2	1	EDLYLKPIQR	GlyGly (K) NoNewNterm	1387.75	3	94.692	9.344e-06	463.589	3283
15143	P12075	P12075	86	86	Cox5b	Cytochrome c oxidase subunit 5B, mitochondrial	1	EDPNLVPSVSNKR	GlyGly (K) NoNewNterm	1567.8	3	88.163	2.9989e-05	523.606	3582
15151	Q9Z1T4	Q9Z1T4	294	294	Cnksr2	Connector enhancer of kinase suppressor of ras 2	0.914642	EDPSGVILTLKK	GlyGly (K) NoNewNterm;TMT6plex-Lys126 std	1641.95	3	113.22	3.6818e-10	548.324	5564
15157	A0A0G2JVL3	A0A0G2JVL3;D3ZL30	341;317	341	Mast3		1	EDQGVKTDLPR	GlyGly (K) NoNewNterm	1370.68	3	119.27	1.5079e-13	457.9	237
15192	D3ZDC2	D3ZDC2	553	553	Slc43a2		0.999986	EDSKLFLK	GlyGly (K) NoNewNterm;TMT6plex-Lys126 std	1321.74	3	58.981	0.01926	441.589	1351
15192	D3ZDC2	D3ZDC2	557	557	Slc43a2		1	EDSKLFLK	GlyGly (K) NoNewNterm;TMT6plex-Lys126 std	1321.74	3	58.981	0.01926	441.589	1352
15201	P06686	P06686	505	505	Atp1a2	Sodium/potassium-transporting ATPase subunit alpha-2	1	EDSPQSHVLVMKGAPER	Oxidation (M);GlyGly (K) NoNewNterm	2008.96	4	125.52	2.6887e-14	503.248	3328
15202	P06686	P06686	505	505	Atp1a2	Sodium/potassium-transporting ATPase subunit alpha-2	1	EDSPQSHVLVMKGAPER	GlyGly (K) NoNewNterm	1992.97	3;4	131.48	2.8667e-18	499.24946;665.33018	3328
15232	P62961	P62961;Q62764;F1MA18;D3ZEV0;D4A0L4;Q3ZAV2	90;116;116;90;115;90	90	Ybx1	Nuclease-sensitive element-binding protein 1;Y-box-binding protein 3	0.932276	EDVFVHQTAIKK	GlyGly (K) NoNewNterm;TMT6plex-Lys126 std	1756.97	4	52.928	0.005614	440.249	4328
15237	P24942	P24942;G3V846;A0A0G2JSU1;A0A0G2K611;A0A0G2KAS7	42;42;42;42;42	42	Slc1a3	Amino acid transporter;Excitatory amino acid transporter 1	1	EDVKSYLFR	GlyGly (K) NoNewNterm	1269.64	3	66.27	0.0024794	424.219	915
15274	Q5U2S7	Q5U2S7	52	52	Psmd3		1	EEAAAGSGSAGEGDGKAAATEHSQR	GlyGly (K) NoNewNterm	2457.08	4	195.13	6.1818e-77	615.276	4849
15276	P62755	P62755;M0RD75	211;209	211	Rps6	40S ribosomal protein S6	0.998898	EEAAEYAKLLAK	GlyGly (K) NoNewNterm;TMT6plex-Lys126 std	1677.91	3	52.693	0.024752	560.312	3050
15313	P15205	P15205	570	570	Map1b	Microtubule-associated protein 1B;MAP1B heavy chain;MAP1 light chain LC1	0.999999	EEAPEATKASQVEK	GlyGly (K) NoNewNterm;TMT6plex-Lys126 std	1858.95	3	87.498	0.00041421	620.656	3677
15315	Q05175	Q05175;A0A0G2K1L8	85;85	85	Basp1	Brain acid soluble protein 1	1	EEAPKAEPEK	GlyGly (K) NoNewNterm;TMT6plex-Lys126 std	1469.76	3	78.655	0.0023704	490.926	501
15315	Q05175	Q05175;A0A0G2K1L8	90;90	90	Basp1	Brain acid soluble protein 1	1	EEAPKAEPEK	GlyGly (K) NoNewNterm;TMT6plex-Lys126 std	1469.76	3	78.655	0.0023704	490.926	506
15375	G3V631	G3V631	96	96	Rabgef1		0.999997	EEEEAFASSQSSQGAQSLTFSKFEEK	GlyGly (K) NoNewNterm;TMT6plex-Lys126 std	3223.5	3;4	173.55	4.4307e-39	806.88218;1075.5071	2607
15377	D3ZWA1	D3ZWA1	210	210	Mindy2		1	EEEEDPAQVLAASKER	GlyGly (K) NoNewNterm	1913.9	3	141.06	1.5171e-25	638.973	1626
15390	A0A0G2K1Q8	A0A0G2K1Q8	512	512	Abca3		1	EEEGGDPEKAFR	GlyGly (K) NoNewNterm	1476.65	3	94.767	1.6355e-07	493.223	531
15405	P08050	P08050	114	114	Gja1	Gap junction alpha-1 protein	1	EEELKVAQTDGVNVEMHLK	Oxidation (M);GlyGly (K) NoNewNterm;TMT6plex-Lys126 std	2527.28	4	72.421	1.1878e-05	632.827	3422
15405	P08050	P08050	128	128	Gja1	Gap junction alpha-1 protein	1	EEELKVAQTDGVNVEMHLK	Oxidation (M);GlyGly (K) NoNewNterm;TMT6plex-Lys126 std	2527.28	4	72.421	1.1878e-05	632.827	3423
15406	P08050	P08050	114	114	Gja1	Gap junction alpha-1 protein	1	EEELKVAQTDGVNVEMHLK	GlyGly (K) NoNewNterm;TMT6plex-Lys126 std	2511.28	4	56.708	0.001529	628.828	3422
15406	P08050	P08050	128	128	Gja1	Gap junction alpha-1 protein	1	EEELKVAQTDGVNVEMHLK	GlyGly (K) NoNewNterm;TMT6plex-Lys126 std	2511.28	4	56.708	0.001529	628.828	3423
15422	P10499	P10499	147	147	Kcna1	Potassium voltage-gated channel subfamily A member 1	1	EEERPLPEKEYQR	GlyGly (K) NoNewNterm	1815.88	3;4	127.76	9.4156e-23	606.29899;454.97606	3516
15430	Q5BK32	Q5BK32;A0A0G2JTA0	230;329	230	Faf2	FAS-associated factor 2	1	EEEVQQQKLAEER	GlyGly (K) NoNewNterm	1728.83	3	164.48	1.8536e-49	577.283	132
15443	P63018	P63018;M0RCB1;D4A4S3;F1LZI1;A0A0G2JVI3;M0R8M9	597;592;596;597;517;612	597	Hspa8	Heat shock cognate 71 kDa protein	1	EEFEHQQKELEK	GlyGly (K) NoNewNterm;TMT6plex-Lys126 std	1915.95	3;4	121.02	7.4032e-11	479.99424;639.65656	4342
15443	P63018	P63018;M0RCB1;D4A4S3;F1LZI1;A0A0G2JVI3;M0R8M9	601;596;600;601;521;616	601	Hspa8	Heat shock cognate 71 kDa protein	1	EEFEHQQKELEK	GlyGly (K) NoNewNterm;TMT6plex-Lys126 std	1915.95	3;4	121.02	7.4032e-11	479.99424;639.65656	4344
15444	P63018	P63018;M0RCB1;D4A4S3;F1LZI1;A0A0G2JVI3;M0R8M9	597;592;596;597;517;612	597	Hspa8	Heat shock cognate 71 kDa protein	1	EEFEHQQKELEK	GlyGly (K) NoNewNterm	1686.78	4	42.789	0.016667	422.704	4342
15444	P63018	P63018;M0RCB1;D4A4S3;F1LZI1;A0A0G2JVI3;M0R8M9	601;596;600;601;521;616	601	Hspa8	Heat shock cognate 71 kDa protein	1	EEFEHQQKELEK	GlyGly (K) NoNewNterm	1686.78	4	42.789	0.016667	422.704	4344
15458	P63004	P63004	88	88	Pafah1b1	Platelet-activating factor acetylhydrolase IB subunit alpha	1	EEFTSGGPLGQKR	GlyGly (K) NoNewNterm	1518.74	2;3	167.18	3.5453e-49	507.25483;760.37861	4332
15459	P63004	P63004	88	88	Pafah1b1	Platelet-activating factor acetylhydrolase IB subunit alpha	1	EEFTSGGPLGQKRDPK	GlyGly (K) NoNewNterm;TMT6plex-Lys126 std	2088.08	4	165.34	2.436e-34	523.027	4332
15464	G3V851	G3V851	576	576	Slc17a6		1	EEFVQESAQDAYAYKDRDDYS	GlyGly (K) NoNewNterm	2642.1	3	114.46	4.3986e-06	881.709	2752
15484	P07340	P07340	13	13	Atp1b1	Sodium/potassium-transporting ATPase subunit beta-1	0.995886	EEGSWKK	GlyGly (K) NoNewNterm;TMT6plex-Lys126 std	1205.62	3	88.643	0.011338	402.882	3381
15484	P07340	P07340	14	14	Atp1b1	Sodium/potassium-transporting ATPase subunit beta-1	0.848213	EEGSWKK	GlyGly (K) NoNewNterm;TMT6plex-Lys126 std	1205.62	3	88.643	0.011338	402.882	3382
15498	P50503	P50503	262	262	St13	Hsc70-interacting protein	1	EEHEKAQREEEAR	GlyGly (K) NoNewNterm	1753.8	3;4	120.14	9.2027e-17	585.60659;439.45676	4103
15526	D4A6T9	D4A6T9;A0A0G2JTD8	349;349	349	Mark4		0.999817	EEIKEALTNQK	GlyGly (K) NoNewNterm;TMT6plex-Lys126 std	1644.89	3	59.418	0.0052835	549.303	134
15529	Q08850	Q08850;G3V8I4	91;91	91	Stx4	Syntaxin-4	1	EEIKQLGR	GlyGly (K) NoNewNterm	1085.58	3	51.854	0.010168	362.868	2786
15536	P40146	P40146;G3V6N0	938;938	938	Adcy8	Adenylate cyclase type 8	1	EEINEMKDLR	GlyGly (K) NoNewNterm	1389.66	3	74.944	0.00085979	464.226	2641
15611	D3ZVQ0	D3ZVQ0	508	508	Usp5	Ubiquitin carboxyl-terminal hydrolase	0.944717	EELLEYEEKK	GlyGly (K) NoNewNterm;TMT6plex-Lys126 std	1651.85	3	143.61	1.2587e-13	551.624	1610
15615	Q794F9	Q794F9;A0A0H2UHQ0	64;103	64	Slc3a2	4F2 cell-surface antigen heavy chain	1	EELLKVAGSPGWVR	GlyGly (K) NoNewNterm	1653.88	3	67.234	0.0009223	552.302	5306
15622	Q8CF97	Q8CF97	710	710	Vcpip1	Deubiquitinating protein VCIP135	1	EELNMSKTER	GlyGly (K) NoNewNterm	1349.62	3	93.258	1.0843e-05	450.882	5340
15636	D3ZF03	D3ZF03	34	34	Aifm3		1	EELSASGKGSPR	GlyGly (K) NoNewNterm	1330.65	3	132.03	1.4047e-21	444.557	1399
15649	F1LV21	F1LV21	10	10	Ubash3b		1	EELYSKVTPR	GlyGly (K) NoNewNterm	1334.68	3	97.456	6.4548e-06	445.902	2289
15672	F1MAA3	F1MAA3	501	501	Ppp2r5d		1	EEMWQKIEELAR	GlyGly (K) NoNewNterm	1674.8	3	40.725	0.014851	559.275	2551
15679	P62260	P62260	73	73	Ywhae	14-3-3 protein epsilon	0.999997	EENKGGEDKLK	GlyGly (K) NoNewNterm;2 TMT6plex-Lys126 std	1817.99	4	70.488	0.0012901	455.505	4263
15679	P62260	P62260	78	78	Ywhae	14-3-3 protein epsilon	0.995844	EENKGGEDKLK	GlyGly (K) NoNewNterm;2 TMT6plex-Lys126 std	1817.99	4	70.488	0.0012901	455.505	4264
15686	Q920Q0	Q920Q0	373	373	Palm	Paralemmin-1	0.864752	EENQTGPTTTPSDTQDLDMKKPR	Oxidation (M);GlyGly (K) NoNewNterm;TMT6plex-Lys126 std	2947.4	4	103.26	1.6147e-05	737.858	5395
15686	Q920Q0	Q920Q0	374	374	Palm	Paralemmin-1	0.555401	EENQTGPTTTPSDTQDLDMKKPR	Oxidation (M);GlyGly (K) NoNewNterm;TMT6plex-Lys126 std	2947.4	4	103.26	1.6147e-05	737.858	5396
15687	Q920Q0	Q920Q0	373	373	Palm	Paralemmin-1	0.864752	EENQTGPTTTPSDTQDLDMKKPR	GlyGly (K) NoNewNterm;TMT6plex-Lys126 std	2931.41	4	187.83	1.6469e-62	733.859	5395
15687	Q920Q0	Q920Q0	374	374	Palm	Paralemmin-1	0.555401	EENQTGPTTTPSDTQDLDMKKPR	GlyGly (K) NoNewNterm;TMT6plex-Lys126 std	2931.41	4	187.83	1.6469e-62	733.859	5396
15712	D3ZK93	D3ZK93	262	262	Gsg1l	Germ cell-specific gene 1-like protein	1	EEPTFIDPEAIKYFR	GlyGly (K) NoNewNterm	1967.96	3	126.1	5.4834e-23	656.995	1479
15719	P21707	P21707	272	272	Syt1	Synaptotagmin-1	1	EEQEKLGDICFSLR	GlyGly (K) NoNewNterm	1836.87	3	106.55	7.8024e-12	613.296	3793
15719	P47861	P47861	239	239	Syt5	Synaptotagmin-5	1	EEQEKLGDICFSLR	GlyGly (K) NoNewNterm	1836.87	3	106.55	7.8024e-12	613.296	4050
15735	D3ZNW8	D3ZNW8	49	49	Tmem151b		1	EEQRPIQPSFTKSLCR	GlyGly (K) NoNewNterm	2089.04	4	85.493	2.7895e-05	523.267	1514
15736	M0RAG0	M0RAG0	30	30	Tmem151a		1	EEQRPLKQSLGGSLCR	GlyGly (K) NoNewNterm	1971	4	92.38	2.5829e-07	493.756	3005
15770	D4A6L0	D4A6L0;A0A0A0MY13	808;808	808	Gpr158	Probable G-protein coupled receptor 158	1	EESLKNR	GlyGly (K) NoNewNterm	988.494	3	52.636	0.022161		45
15793	O35314	O35314	116	116	Chgb	Secretogranin-1;PE-11;CCB peptide short form;CCB peptide long form	1	EETGAPVEDSPGQAKVDNEEWTGGGGHSR	GlyGly (K) NoNewNterm	3109.36	4	133.44	1.3864e-19	778.348	3098
15819	P62501	P62501;A0A0G2K4L6;D3Z8M8;D3ZDW3	77;677;984;701	77	Tsc22d1	TSC22 domain family protein 1	0.999908	EEVEVLKEQIK	GlyGly (K) NoNewNterm;TMT6plex-Lys126 std	1685.94	3	78.342	0.00043528	562.987	629
15826	Q63796	Q63796;F1LQ89	424;424	424	Map3k12	Mitogen-activated protein kinase kinase kinase 12	0.999853	EEVKLHFEK	GlyGly (K) NoNewNterm;TMT6plex-Lys126 std	1500.81	4	51.927	0.0078795	376.211	2146
15840	D3ZBG6	D3ZBG6	134	134	Ptrhd1		0.885103	EEVSQYLKK	GlyGly (K) NoNewNterm;TMT6plex-Lys126 std	1465.8	3	70.056	0.0022097	489.607	1303
15847	Q5XI72	Q5XI72;A0A0G2KAW7	245;228	245	Eif4h	Eukaryotic translation initiation factor 4H	1	EEVVQKEQE	GlyGly (K) NoNewNterm	1230.57	2	86.011	0.014254	616.294	4895
15854	P47196	P47196	111	111	Akt1	RAC-alpha serine/threonine-protein kinase	1	EEWTTAIQTVADGLKR	GlyGly (K) NoNewNterm	1930.97	3	68.944	4.3187e-05	644.666	4022
15873	Q5M887	Q5M887	264	264	Trappc13	Trafficking protein particle complex subunit 13	0.999978	EFAEKAGIIK	GlyGly (K) NoNewNterm;TMT6plex-Lys126 std	1447.82	3	68.657	0.0048419	483.615	4792
15874	A0A0G2KAE6	A0A0G2KAE6;D3Z899	236;236	236	Miga2		1	EFAEKLESLLHR	GlyGly (K) NoNewNterm	1584.83	4	48.568	0.0077996	397.214	907
15881	P49134	P49134;A0A0G2JSK5	766;765	766	Itgb1	Integrin beta-1	0.999997	EFAKFEK	GlyGly (K) NoNewNterm;TMT6plex-Lys126 std	1240.67	3	79.116	0.019975	414.562	73
15882	Q8VHF5	Q8VHF5;G3V936	366;366	366	Cs	Citrate synthase;Citrate synthase, mitochondrial	0.999959	EFALKHLPK	GlyGly (K) NoNewNterm;TMT6plex-Lys126 std	1424.83	4	65.305	0.0023064	357.216	2830
15907	P55146	P55146;F1M7U7	572;572	572	Tyro3	Tyrosine-protein kinase receptor TYRO3;Receptor protein-tyrosine kinase	1	EFDHPHVAKLVGVSLR	GlyGly (K) NoNewNterm	1917.02	5	59.862	0.00089006	384.412	4149
15908	D4ABB2	D4ABB2	395	395	Mlc1		0.999992	EFDKEKAWR	GlyGly (K) NoNewNterm;TMT6plex-Lys126 std	1550.8	4	81.338	0.00080803	388.708	1883
15911	A0A0G2K9T1	A0A0G2K9T1	425	425	Itch		1	EFDPLGPLPPGWEKR	GlyGly (K) NoNewNterm	1850.93	3	146.96	2.4089e-30	617.984	891
15928	Q5U2R9	Q5U2R9	69	69	Scfd2		1	EFEPHAIGGGAKQPR	GlyGly (K) NoNewNterm	1706.85	4	67.115	0.0005682	427.719	4846
15932	A0JN29	A0JN29	161	161	Lnpk		1	EFEPPSAGAAATAKPGQEIR	GlyGly (K) NoNewNterm	2140.05	3	117.26	7.4654e-09		1073
15935	D4A7D3	D4A7D3	60	60	Tbk1		0.914511	EFEVLKK	GlyGly (K) NoNewNterm;TMT6plex-Lys126 std	1234.71	3	56.011	0.026109	412.578	1809
15974	D4AD40	D4AD40	521	521	Rcbtb1		0.999546	EFIAKASK	GlyGly (K) NoNewNterm;TMT6plex-Lys126 std	1235.71	3	68.735	0.0050102	412.91	1916
15985	D4A0T0	D4A0T0	58	58	Ndufb10		1	EFIEQQHAKNR	GlyGly (K) NoNewNterm	1512.74	4	72.434	0.00051119	379.193	1700
15995	P04775	P04775;A0A0G2K207;F1M9G9	1027;1027;1027	1027	Scn2a	Sodium channel protein type 2 subunit alpha	1	EFIQKAFVR	GlyGly (K) NoNewNterm	1250.68	3	89.355	0.00030544	417.9	2534
15999	Q8VHX0	Q8VHX0	300	300	Cacng3	Voltage-dependent calcium channel gamma-3 subunit	1	EFKESLHNNPANR	GlyGly (K) NoNewNterm	1668.8	3;4	131.06	5.6082e-24	418.20648;557.27289	5368
16000	Q64604	Q64604;Q64605;M0RB22;A0A0G2JT62;A0A0G2K1N1;G3V8P4;M0R711;M0RA99	1774;1783;1813;1780;1372;1774;1779;1373	1774	Ptprf	Protein-tyrosine-phosphatase;Receptor-type tyrosine-protein phosphatase F;Receptor-type tyrosine-protein phosphatase S	1	EFKVTDAR	GlyGly (K) NoNewNterm	1078.54	3	60.91	0.0045843	360.521	2798
16001	P27791	P27791;P68182;A1L1M0	22;22;22	22	Prkaca	cAMP-dependent protein kinase catalytic subunit alpha;cAMP-dependent protein kinase catalytic subunit beta	0.98835	EFLAKAK	GlyGly (K) NoNewNterm;TMT6plex-Lys126 std	1148.68	3	60.788	0.038553	383.899	1083
16001	P68182	P68182	24	24	Prkacb	cAMP-dependent protein kinase catalytic subunit beta	1	EFLAKAK	GlyGly (K) NoNewNterm;TMT6plex-Lys126 std	1148.68	3	60.788	0.038553	383.899	4431
16005	Q62848	Q62848;Q3S4A4;Q3S4A5	102;102;102	102	Arfgap1	ADP-ribosylation factor GTPase-activating protein 1	1	EFLEAQDDYEPSWSLQDKYSSR	GlyGly (K) NoNewNterm	2806.24	3;4	181.54	1.3761e-50	936.41922;702.56623	4624
16007	A0A0G2K0E7	A0A0G2K0E7;M0R8Z5	742;742	742	Ube3b		1	EFLEEIIKR	GlyGly (K) NoNewNterm	1289.7	3	85.731	0.0013072	430.907	2994
16011	Q9QYL8	Q9QYL8	226	226	Lypla2	Acyl-protein thioesterase 2	1	EFLEKLLPPV	GlyGly (K) NoNewNterm	1297.73	2	81.278	0.011943	649.871	5538
16017	Q8VHW9	Q8VHW9	223	223	Cacng4	Voltage-dependent calcium channel gamma-4 subunit	1	EFLKASSSSPYSR	GlyGly (K) NoNewNterm	1571.76	3	71.879	0.000371	524.927	5367
16031	D4A3H5	D4A3H5	649	649	Clcn6	Chloride channel protein	1	EFMKGNQLISNNIK	Oxidation (M);GlyGly (K) NoNewNterm;TMT6plex-Lys126 std	1994.05	3	83.204	0.00047807	665.689	1747
16031	D4A3H5	D4A3H5	659	659	Clcn6	Chloride channel protein	0.987577	EFMKGNQLISNNIK	Oxidation (M);GlyGly (K) NoNewNterm;TMT6plex-Lys126 std	1994.05	3	83.204	0.00047807	665.689	1748
16063	P27682	P27682;G3V714	160;160	160	Scg5	Neuroendocrine protein 7B2;N-terminal peptide;C-terminal peptide	0.995288	EFQLDQHLFDPEHDYPGLGKWNK	GlyGly (K) NoNewNterm;TMT6plex-Lys126 std	3155.53	5	51.175	0.0013246	632.113	2678
16065	Q6Q7Y5	Q6Q7Y5	175	175	Gna13	Guanine nucleotide-binding protein subunit alpha-13	0.999959	EFQLGESVKYFLDNLDK	GlyGly (K) NoNewNterm;TMT6plex-Lys126 std	2387.22	3	76.586	4.5271e-05	796.748	5244
16067	Q9JID2	Q9JID2;G3V6Q6	158;158	158	Gna11	Guanine nucleotide-binding protein subunit alpha-11	1	EFQLSDSAKYYLTDVDR	GlyGly (K) NoNewNterm	2163.01	3	91.317	8.6399e-07	722.011	2649
16132	E9PT74	E9PT74;A0JPI6	91;91	91	Zdhhc20	Palmitoyltransferase	1	EFYLSNSEKER	GlyGly (K) NoNewNterm	1514.7	3	113.69	5.5231e-10	505.907	1953
16154	O88768	O88768	161	161	Adap1		0.999988	EGALKYFNK	GlyGly (K) NoNewNterm;TMT6plex-Lys126 std	1411.77	3	66.27	0.0073774	471.596	3184
16161	P86173	P86173;A0A0G2JW70	235;154	235	Actl6b	Actin-like protein 6B	0.924304	EGAPPNWKK	GlyGly (K) NoNewNterm;TMT6plex-Lys126 std	1368.74	3	66.435	0.0030419	457.252	4502
16171	Q62848	Q62848;Q3S4A4;Q3S4A5	231;231;231	231	Arfgap1	ADP-ribosylation factor GTPase-activating protein 1	1	EGATKFGSQASQK	GlyGly (K) NoNewNterm;TMT6plex-Lys126 std	1680.86	3	139.78	9.9398e-24	561.295	4625
16201	P15999	P15999;F1LP05;A0A0G2K099	132;132;157	132	Atp5f1a	ATP synthase subunit alpha, mitochondrial;ATP synthase subunit alpha	1	EGDIVKR	GlyGly (K) NoNewNterm	929.493	3	62.717	0.052517	310.838	428
16208	A0A0G2K472	A0A0G2K472;D4A8H8;A0A0G2JT63;D3ZX82	1081;1083;796;422	1081	Cyfip1		1	EGDLLTKER	GlyGly (K) NoNewNterm	1173.6	3	94.692	0.00015869	392.207	115
16240	Q9QUR2	Q9QUR2	219	219	Dctn4	Dynactin subunit 4	0.998849	EGEDQKEVK	GlyGly (K) NoNewNterm;TMT6plex-Lys126 std	1403.71	3	64.654	0.0048219	468.91	5508
16258	P06686	P06686	175	175	Atp1a2	Sodium/potassium-transporting ATPase subunit alpha-2	1	EGEKMQINAEEVVVGDLVEVK	Oxidation (M);GlyGly (K) NoNewNterm;TMT6plex-Lys126 std	2673.37	3;4	162.65	2.8016e-28	892.13174;669.35063	3329
16258	P06686	P06686	192	192	Atp1a2	Sodium/potassium-transporting ATPase subunit alpha-2	1	EGEKMQINAEEVVVGDLVEVK	Oxidation (M);GlyGly (K) NoNewNterm;TMT6plex-Lys126 std	2673.37	3;4	162.65	2.8016e-28	892.13174;669.35063	3330
16259	P06686	P06686	175	175	Atp1a2	Sodium/potassium-transporting ATPase subunit alpha-2	1	EGEKMQINAEEVVVGDLVEVK	GlyGly (K) NoNewNterm;TMT6plex-Lys126 std	2657.38	3;4	97.488	0.00015081	886.80011;665.3519	3329
16259	P06686	P06686	192	192	Atp1a2	Sodium/potassium-transporting ATPase subunit alpha-2	1	EGEKMQINAEEVVVGDLVEVK	GlyGly (K) NoNewNterm;TMT6plex-Lys126 std	2657.38	3;4	97.488	0.00015081	886.80011;665.3519	3330
16260	P06687	P06687	167	167	Atp1a3	Sodium/potassium-transporting ATPase subunit alpha-3	1	EGEKMQVNAEEVVVGDLVEIK	Oxidation (M);GlyGly (K) NoNewNterm;TMT6plex-Lys126 std	2673.37	3;4	169.39	5.5182e-38		3353
16260	P06687	P06687	184	184	Atp1a3	Sodium/potassium-transporting ATPase subunit alpha-3	1	EGEKMQVNAEEVVVGDLVEIK	Oxidation (M);GlyGly (K) NoNewNterm;TMT6plex-Lys126 std	2673.37	3;4	169.39	5.5182e-38		3354
16261	P06687	P06687	167	167	Atp1a3	Sodium/potassium-transporting ATPase subunit alpha-3	1	EGEKMQVNAEEVVVGDLVEIK	GlyGly (K) NoNewNterm;TMT6plex-Lys126 std	2657.38	3;4	140.97	4.5474e-14		3353
16261	P06687	P06687	184	184	Atp1a3	Sodium/potassium-transporting ATPase subunit alpha-3	1	EGEKMQVNAEEVVVGDLVEIK	GlyGly (K) NoNewNterm;TMT6plex-Lys126 std	2657.38	3;4	140.97	4.5474e-14		3354
16278	Q9Z1T4	Q9Z1T4	972	972	Cnksr2	Connector enhancer of kinase suppressor of ras 2	1	EGEVAIIDKVLDNPDLTSK	GlyGly (K) NoNewNterm;TMT6plex-Lys126 std	2398.28	3	82.482	3.0652e-05	800.434	5565
16278	Q9Z1T4	Q9Z1T4	982	982	Cnksr2	Connector enhancer of kinase suppressor of ras 2	1	EGEVAIIDKVLDNPDLTSK	GlyGly (K) NoNewNterm;TMT6plex-Lys126 std	2398.28	3	82.482	3.0652e-05	800.434	5566
16291	F1LTE0	F1LTE0;A0A0G2K9J0	1284;1368	1284	Tanc2		1	EGFGEDLKTFR	GlyGly (K) NoNewNterm	1411.67	3	77.062	0.00033388	471.565	855
16294	D3ZHY9	D3ZHY9	574	574	Rasal1		1	EGFLLKR	GlyGly (K) NoNewNterm	975.55	3	58.981	0.060353	326.191	1455
16313	Q64542	Q64542	615	615	Atp2b4	Plasma membrane calcium-transporting ATPase 4	0.987985	EGGIVPFKTK	GlyGly (K) NoNewNterm;TMT6plex-Lys126 std	1417.81	3	60.434	0.0044442	473.612	5066
16314	D3ZFY7	D3ZFY7;D4A2Q3;D4A404	957;989;463	957	Psd3		1	EGGKDLLSTEGNEPVGLK	GlyGly (K) NoNewNterm;TMT6plex-Lys126 std	2185.14	3	89.468	1.7815e-05	729.388	1410
16321	P15087	P15087	213	213	Cpe	Carboxypeptidase E	0.999806	EGGPNNHLLKNLK	GlyGly (K) NoNewNterm;TMT6plex-Lys126 std	1775.98	4	78.763	7.3604e-05	445.003	3671
16348	D3Z9Z0	D3Z9Z0	63	63	Ank1		1	EGHVKMVVELLHK	Oxidation (M);GlyGly (K) NoNewNterm;TMT6plex-Lys126 std	1877.04	4;5	76.262	0.0001658	376.4152;470.26717	1291
16349	D3Z9Z0	D3Z9Z0	63	63	Ank1		1	EGHVKMVVELLHK	GlyGly (K) NoNewNterm;TMT6plex-Lys126 std	1861.04	4;5	99.941	2.7718e-08	373.21621;466.26845	1291
16360	Q9JI12	Q9JI12;G3V851	17;17	17	Slc17a6	Vesicular glutamate transporter 2	0.999999	EGIKNFAGK	GlyGly (K) NoNewNterm;TMT6plex-Lys126 std	1305.72	3	72.928	0.0021934	436.249	2753
16360	Q9JI12	Q9JI12;G3V851	22;22	22	Slc17a6	Vesicular glutamate transporter 2	1	EGIKNFAGK	GlyGly (K) NoNewNterm;TMT6plex-Lys126 std	1305.72	3	72.928	0.0021934	436.249	2754
16386	B0LPN4	B0LPN4;F1LRZ1;F1LS89	4417;4394;4402	4417	Ryr2	Ryanodine receptor 2	0.911589	EGKEETKSEPEK	GlyGly (K) NoNewNterm;2 TMT6plex-Lys126 std	1962.03	3	40.577	0.013472	655.018	1125
16387	Q64566	Q64566;F1M281;F1M9B5	146;143;62	146	Atp2c1	Calcium-transporting ATPase type 2C member 1	1	EGKLEHTLAR	GlyGly (K) NoNewNterm	1266.67	3;4	57.888	0.0033747	317.67429;423.22996	5076
16388	A0A0G2JZY6	A0A0G2JZY6;G3V6S0;A0A0G2K8W9	340;387;387	340	Sptbn1		0.999992	EGKLISDINK	GlyGly (K) NoNewNterm;TMT6plex-Lys126 std	1458.82	3	53.569	0.028278	487.282	823
16389	Q62797	Q62797	871	871	Ptpro	Protein-tyrosine-phosphatase	1	EGKLPYSWR	GlyGly (K) NoNewNterm	1248.63	3	48.602	0.011396	417.216	4951
16395	E9PTX9	E9PTX9	934	934	Slc12a2		0.999996	EGLDISHLQGQEELLSSQEKSPGTK	GlyGly (K) NoNewNterm;TMT6plex-Lys126 std	3052.55	4	128.98	9.1563e-10	764.145	1979
16395	E9PTX9	E9PTX9	939	939	Slc12a2		1	EGLDISHLQGQEELLSSQEKSPGTK	GlyGly (K) NoNewNterm;TMT6plex-Lys126 std	3052.55	4	128.98	9.1563e-10	764.145	1980
16396	O55012	O55012;A0A0G2JTT2;A0A0G2JUQ5;Q498N4;Q66SY1;Q66WT9	238;238;238;238;238;238	238	Picalm	Phosphatidylinositol-binding clathrin assembly protein	0.92888	EGLDIYKK	GlyGly (K) NoNewNterm;TMT6plex-Lys126 std	1307.73	3	60.973	0.0059258	436.917	153
16407	P34058	P34058;A0A0G2K793	550;520	550	Hsp90ab1	Heat shock protein HSP 90-beta	0.842902	EGLELPEDEEEKK	GlyGly (K) NoNewNterm;TMT6plex-Lys126 std	1886.93	3	52.576	0.0088898	629.984	3932
16407	P34058	P34058;A0A0G2K793	551;521	551	Hsp90ab1	Heat shock protein HSP 90-beta	0.863482	EGLELPEDEEEKK	GlyGly (K) NoNewNterm;TMT6plex-Lys126 std	1886.93	3	52.576	0.0088898	629.984	3933
16407	P82995	P82995	559	559	Hsp90aa1	Heat shock protein HSP 90-alpha	0.842902	EGLELPEDEEEKK	GlyGly (K) NoNewNterm;TMT6plex-Lys126 std	1886.93	3	52.576	0.0088898	629.984	4468
16407	P82995	P82995	560	560	Hsp90aa1	Heat shock protein HSP 90-alpha	0.863482	EGLELPEDEEEKK	GlyGly (K) NoNewNterm;TMT6plex-Lys126 std	1886.93	3	52.576	0.0088898	629.984	4469
16409	P34058	P34058;A0A0G2K793	550;520	550	Hsp90ab1	Heat shock protein HSP 90-beta	0.842902	EGLELPEDEEEKKK	GlyGly (K) NoNewNterm;2 TMT6plex-Lys126 std	2244.19	4	124.07	1.2983e-18	562.055	3932
16409	P34058	P34058;A0A0G2K793	551;521	551	Hsp90ab1	Heat shock protein HSP 90-beta	0.863482	EGLELPEDEEEKKK	GlyGly (K) NoNewNterm;2 TMT6plex-Lys126 std	2244.19	4	124.07	1.2983e-18	562.055	3933
16409	P82995	P82995	559	559	Hsp90aa1	Heat shock protein HSP 90-alpha	0.842902	EGLELPEDEEEKKK	GlyGly (K) NoNewNterm;2 TMT6plex-Lys126 std	2244.19	4	124.07	1.2983e-18	562.055	4468
16409	P82995	P82995	560	560	Hsp90aa1	Heat shock protein HSP 90-alpha	0.863482	EGLELPEDEEEKKK	GlyGly (K) NoNewNterm;2 TMT6plex-Lys126 std	2244.19	4	124.07	1.2983e-18	562.055	4469
16410	P34058	P34058;A0A0G2K793	550;520	550	Hsp90ab1	Heat shock protein HSP 90-beta	0.842902	EGLELPEDEEEKKK	GlyGly (K) NoNewNterm;TMT6plex-Lys126 std	2015.03	4	119.01	9.6558e-18	504.764	3932
16410	P34058	P34058;A0A0G2K793	551;521	551	Hsp90ab1	Heat shock protein HSP 90-beta	0.863482	EGLELPEDEEEKKK	GlyGly (K) NoNewNterm;TMT6plex-Lys126 std	2015.03	4	119.01	9.6558e-18	504.764	3933
16410	P82995	P82995	559	559	Hsp90aa1	Heat shock protein HSP 90-alpha	0.842902	EGLELPEDEEEKKK	GlyGly (K) NoNewNterm;TMT6plex-Lys126 std	2015.03	4	119.01	9.6558e-18	504.764	4468
16410	P82995	P82995	560	560	Hsp90aa1	Heat shock protein HSP 90-alpha	0.863482	EGLELPEDEEEKKK	GlyGly (K) NoNewNterm;TMT6plex-Lys126 std	2015.03	4	119.01	9.6558e-18	504.764	4469
16417	D3ZQ26	D3ZQ26;A0A0G2JZP3	119;86	119	Rnf25		0.983349	EGLGTAMLYELIEKGK	Oxidation (M);GlyGly (K) NoNewNterm;TMT6plex-Lys126 std	2110.12	3	141	6.6809e-19	704.38	410
16418	D3ZQ26	D3ZQ26;A0A0G2JZP3	119;86	119	Rnf25		0.983349	EGLGTAMLYELIEKGK	GlyGly (K) NoNewNterm;TMT6plex-Lys126 std	2094.12	3;4	130.72	5.1009e-14	699.0484;524.53812	410
16422	A0A0G2K9A9	A0A0G2K9A9;D3ZT20	789;790	789	Fbxo41		0.99995	EGLKGLEMLVLTATPVTPK	GlyGly (K) NoNewNterm;TMT6plex-Lys126 std	2339.33	4	44.382	0.0064897	585.841	847
16424	Q9WU82	Q9WU82;A0A0G2JT93	233;233	233	Ctnnb1	Catenin beta-1	1	EGLLAIFKSGGIPALVK	GlyGly (K) NoNewNterm;TMT6plex-Lys126 std	2055.23	3	93.51	9.9393e-06	686.084	128
16445	Q6P6V6	Q6P6V6;M0R518	566;566	566	Gpr108	Protein GPR108	0.999096	EGLSKVNK	GlyGly (K) NoNewNterm;TMT6plex-Lys126 std	1216.7	3	51.059	0.036021	406.573	2923
16452	A0A0G2K987	A0A0G2K987;G3V642	340;354	340	Abcg1		1	EGMCDSDYKR	GlyGly (K) NoNewNterm	1373.53	3	131.52	2.9284e-13	458.852	839
16455	M0RAG0	M0RAG0	262	262	Tmem151a		1	EGMHLKDVDFR	Oxidation (M);GlyGly (K) NoNewNterm	1475.68	4	53.237	0.0056175	369.928	3006
16456	M0RAG0	M0RAG0	262	262	Tmem151a		1	EGMHLKDVDFR	GlyGly (K) NoNewNterm	1459.69	3;4	74.944	0.00040398	365.92923;487.56988	3006
16457	D3ZNW8	D3ZNW8	270	270	Tmem151b		1	EGMHLKNVDFR	GlyGly (K) NoNewNterm	1458.7	4	84.507	0.00010164	365.683	1515
16503	O54924	O54924	149	149	Exoc8	Exocyst complex component 8	1	EGPGTGEEGKQR	GlyGly (K) NoNewNterm	1357.62	3	53.6	0.0048606	453.548	3133
16512	F1M532	F1M532	74	74	LOC100912483		1	EGPSLTPSAKR	GlyGly (K) NoNewNterm	1255.65	3	96.957	0.00045524	419.558	2411
16550	Q9QUH6	Q9QUH6;F1LQW8;D3ZCL8	1130;1130;1115	1130	Syngap1	Ras/Rap GTPase-activating protein SynGAP	0.999981	EGSIGGSGGSGGGGGGGLKPSITK	GlyGly (K) NoNewNterm;TMT6plex-Lys126 std	2316.19	3	158.73	1.0039e-27	773.07	5493
16605	Q9EPC6	Q9EPC6;D3ZDU5	126;126	126	Pfn2	Profilin;Profilin-2	0.974826	EGVHGGGLNKK	GlyGly (K) NoNewNterm;TMT6plex-Lys126 std	1437.79	3;4	70.942	0.00063458	360.45456;480.27031	1379
16607	P62963	P62963	126	126	Pfn1	Profilin-1	0.913422	EGVHGGLINKK	GlyGly (K) NoNewNterm;TMT6plex-Lys126 std	1493.85	3;4	120.06	3.1388e-09	374.47021;498.95785	4329
16618	P37377	P37377;Q63754;A0A0G2JSQ1	43;43;43	43	Snca	Beta-synuclein;Alpha-synuclein	0.966078	EGVLYVGSKTK	GlyGly (K) NoNewNterm;TMT6plex-Lys126 std	1522.86	3	81.625	0.00081534	508.626	86
16620	P30427	P30427;P63326;F1LT36;A0A0H2UI18;Q7TP86;D3ZCN9;D3ZH53;D3ZJY5;Q6S3A0	28;24;24;24;119;24;24;24;28	28	Plec	40S ribosomal protein S10;Plectin	0.915163	EGVMVAKK	Oxidation (M);GlyGly (K) NoNewNterm;TMT6plex-Lys126 std	1219.68	3	70.919	0.024683	407.567	4422
16635	Q63754	Q63754;A0A0G2JSQ1	21;21	21	Sncb	Beta-synuclein	0.988829	EGVVAAAEKTK	GlyGly (K) NoNewNterm;TMT6plex-Lys126 std	1444.81	3	93.345	0.00018075	482.61	87
16635	Q63754	Q63754;A0A0G2JSQ1	23;23	23	Sncb	Beta-synuclein	0.999999	EGVVAAAEKTK	GlyGly (K) NoNewNterm;TMT6plex-Lys126 std	1444.81	3	93.345	0.00018075	482.61	88
16635	P37377	P37377	21	21	Snca	Alpha-synuclein	0.988829	EGVVAAAEKTK	GlyGly (K) NoNewNterm;TMT6plex-Lys126 std	1444.81	3	93.345	0.00018075	482.61	3977
16641	P37377	P37377	58	58	Snca	Alpha-synuclein	0.997043	EGVVHGVTTVAEKTK	GlyGly (K) NoNewNterm;TMT6plex-Lys126 std	1897.05	4	111.12	1.7241e-08	475.269	3978
16643	Q63754	Q63754;A0A0G2JSQ1	58;58	58	Sncb	Beta-synuclein	0.822241	EGVVQGVASVAEKTK	GlyGly (K) NoNewNterm	1614.86	3	72.898	0.00041059	539.293	89
16649	P47196	P47196;P47197;Q3HSE5	14;14;14	14	Akt1	RAC-alpha serine/threonine-protein kinase;RAC-beta serine/threonine-protein kinase	1	EGWLHKR	GlyGly (K) NoNewNterm	1038.54	3	79.597	0.027799	347.186	4023
16650	P63035	P63035;P97694;P97696	268;269;273	268	Cyth2	Cytohesin-2;Cytohesin-1;Cytohesin-3	1	EGWLLKLGGGR	GlyGly (K) NoNewNterm	1298.71	3	46.706	0.0064241	433.91	4366
16658	F1M6A8	F1M6A8	14	14	Akt3		1	EGWVQKR	GlyGly (K) NoNewNterm	1015.52	3	79.597	0.027799	339.514	2417
16665	P19491	P19491;F1LNE4;G3V914	882;882;882	882	Gria2	Glutamate receptor 2	1	EGYNVYGIESVKI	GlyGly (K) NoNewNterm	1583.78	2;3	94.801	1.6902e-06	792.89885;528.93499	2062
16668	P19492	P19492;G3V6Z5;G3V8Y9	887;887;887	887	Gria3	Glutamate receptor 3	1	EGYNVYGTESVKI	GlyGly (K) NoNewNterm	1571.75	2;3	112.13	2.6671e-11	786.88065;524.92286	2675
16676	A0A0G2KB61	A0A0G2KB61;D4A6A8	1068;1025	1068	Ppp1r13b		1	EGYVPKNLLGLYPR	GlyGly (K) NoNewNterm	1731.93	3	62.891	0.0010224	578.318	921
16684	P56603	P56603;A0A0G2JY82;A0A0G2K1I6	89;72;89	89	Scamp1	Secretory carrier-associated membrane protein 1	1	EHALAQAELLKR	GlyGly (K) NoNewNterm	1491.82	3;4	151.26	4.8151e-34	373.96122;498.2792	495
16712	Q63633	Q63633;F1LNP4;D3ZGI9	111;111;88	111	Slc12a5	Solute carrier family 12 member 5	0.933052	EHEEAENNEGGKK	GlyGly (K) NoNewNterm;TMT6plex-Lys126 std	1812.84	3;4	156.14	3.6939e-32	454.21831;605.28865	1418
16712	Q63633	Q63633;F1LNP4;D3ZGI9	112;112;89	112	Slc12a5	Solute carrier family 12 member 5	0.5	EHEEAENNEGGKK	GlyGly (K) NoNewNterm;TMT6plex-Lys126 std	1812.84	3;4	156.14	3.6939e-32	454.21831;605.28865	1419
16757	Q6MG49	Q6MG49;A0A0G2K7C1	56;56	56	Bag6	Large proline-rich protein BAG6	1	EHIAASVSIPSEKQR	GlyGly (K) NoNewNterm	1764.91	4	105.03	1.3347e-11	442.235	5206
16769	Q9QYF3	Q9QYF3;A0A0G2K4Y7;A0A0G2K9S4;A0A0G2K9X3	865;865;734;857	865	Myo5a	Unconventional myosin-Va	1	EHKAVIIQK	GlyGly (K) NoNewNterm;TMT6plex-Lys126 std	1407.84	4	76.465	0.0025347	352.967	637
16772	Q568Z9	Q568Z9	126	126	Phyhip	Phytanoyl-CoA hydroxylase-interacting protein	1	EHLAQLQEKAEQIAGR	GlyGly (K) NoNewNterm	1934	3;4	108.63	2.5958e-10	484.50652;645.67294	4710
16803	D4A133	D4A133	580	580	Atp6v1a		0.999947	EHMGEILYKLSSMK	2 Oxidation (M);GlyGly (K) NoNewNterm;TMT6plex-Lys126 std	2040.02	4	46.3	0.0052451	511.013	1712
16804	D4A133	D4A133	580	580	Atp6v1a		0.999947	EHMGEILYKLSSMK	Oxidation (M);GlyGly (K) NoNewNterm;TMT6plex-Lys126 std	2024.03	3	67.964	0.0010591	675.683	1712
16805	D4A133	D4A133	580	580	Atp6v1a		0.999947	EHMGEILYKLSSMK	GlyGly (K) NoNewNterm;TMT6plex-Lys126 std	2008.03	4	89.231	1.1248e-05	503.015	1712
16883	Q05982	Q05982	56	56	Nme1	Nucleoside diphosphate kinase A	0.999966	EHYIDLKDRPFFSGLVK	GlyGly (K) NoNewNterm;TMT6plex-Lys126 std	2406.29	4;5	84.874	7.2066e-06	482.26525;602.57974	4570
16901	P63018	P63018;D4A4S3;F1LZI1;M0R8M9	137;137;137;152	137	Hspa8	Heat shock cognate 71 kDa protein	1	EIAEAYLGKTVTNAVVTVPAYFNDSQR	GlyGly (K) NoNewNterm	3069.54	4	45.611	0.00098151	768.392	4345
16909	F1M5H6	F1M5H6	195	195	Tp53bp2		1	EIAESQEAK	GlyGly (K) NoNewNterm	1117.53	2	79.469	0.017945	559.77	2413
16914	B2DD29	B2DD29;D3ZML2;M9MMM8	86;72;46	86	Brsk1	Serine/threonine-protein kinase BRSK1;Serine/threonine-protein kinase BRSK2	1	EIAILKLIEHPHVLK	GlyGly (K) NoNewNterm;TMT6plex-Lys126 std	2095.27	5	113.72	6.4189e-17	420.062	1144
16926	Q03114	Q03114	56	56	Cdk5	Cyclin-dependent-like kinase 5	0.999708	EICLLKELK	GlyGly (K) NoNewNterm;TMT6plex-Lys126 std	1487.86	3	64.297	0.0044143	496.96	4544
16930	Q75Q39	Q75Q39;R9PXR4	328;328	328	Tomm70	Mitochondrial import receptor subunit TOM70	1	EIDAQGKYMAEALLLR	GlyGly (K) NoNewNterm	1933.99	3	110.38	1.8506e-10	645.672	5277
16970	B2ZDP9	B2ZDP9	298	298	Orai2		0.972896	EIEELHKLK	GlyGly (K) NoNewNterm;TMT6plex-Lys126 std	1480.85	4	61.679	0.0071714	371.219	1209
16978	Q71UE8	Q71UE8;A0A0G2K4G3	22;22	22	Nedd8	NEDD8	1	EIEIDIEPTDKVER	GlyGly (K) NoNewNterm	1798.89	3	101.62	3.2019e-08	600.639	5268
16982	Q62976	Q62976;A0A0G2K104;F1LNC7	772;553;832	772	Kcnma1	Calcium-activated potassium channel subunit alpha-1	1	EIEKVILTR	GlyGly (K) NoNewNterm	1213.7	3	51.445	0.0092569	405.575	481
17016	D4A8H3	D4A8H3	238	238	Uba6		1	EIFISNITQANPGIVTCLENHPHKLETGQFLTFR	GlyGly (K) NoNewNterm	4038.04	5	58.861	8.3038e-07	808.616	1839
17027	Q6RUV5	Q6RUV5;A0A0G2K0X4	153;178	153	Rac1	Ras-related C3 botulinum toxin substrate 1	1	EIGAVKYLECSALTQR	GlyGly (K) NoNewNterm	1950.98	3	112.5	9.49e-11	651.335	5253
17034	Q4V8E4	Q4V8E4	89	89	Cfap36	Cilia- and flagella-associated protein 36	1	EIGINEDQFQEACTSPLAKTR	GlyGly (K) NoNewNterm	2520.19	3	126.61	9.5529e-32	841.071	4689
17052	P47860	P47860;A0A0A0MXY5	480;442	480	Pfkp	ATP-dependent 6-phosphofructokinase, platelet type;ATP-dependent 6-phosphofructokinase	1	EIGWGDVGGWTGQGGSILGTKR	GlyGly (K) NoNewNterm	2344.16	3	132.6	4.2319e-13	782.393	4038
17059	Q9Z272	Q9Z272;A0A0G2K527	472;454	472	Git1	ARF GTPase-activating protein GIT1	1	EIHKLQAENLQLR	GlyGly (K) NoNewNterm	1704.93	4	57.802	0.0014902	427.239	5577
17063	Q9WVE9	Q9WVE9	615	615	Itsn1	Intersectin-1	0.999907	EIHSKQQLQK	GlyGly (K) NoNewNterm;TMT6plex-Lys126 std	1580.88	4	50.108	0.0079507	396.228	5551
17075	B4F779	B4F779	618	618	Appl2		1	EIIEVQKDPEALAR	GlyGly (K) NoNewNterm	1723.91	3	107.14	7.239e-12	575.644	1214
17093	P63086	P63086	71	71	Mapk1	Mitogen-activated protein kinase 1	1	EIKILLR	GlyGly (K) NoNewNterm	997.628	3	41.502	0.029629	333.55	4377
17106	P19643	P19643	456	456	Maob	Amine oxidase [flavin-containing] B	1	EILHAIGKIPEDEIWQPEPESVDVPARPITNTFLER	GlyGly (K) NoNewNterm	4252.18	5	68.708	4.744e-09	851.443	3761
17108	O35095	O35095	483	483	Ncdn	Neurochondrin	1	EILIKEGAPSLLCK	GlyGly (K) NoNewNterm;TMT6plex-Lys126 std	1913.09	3	92.457	9.2258e-05	638.703	3083
17110	O88767	O88767;Q5BKC3	93;93	93	Park7	Protein deglycase DJ-1	1	EILKEQENR	GlyGly (K) NoNewNterm	1271.65	3	74.165	0.0013502	424.89	3181
17129	P62716	P62716;P63331;A0A0G2JYA4	41;41;41	41	Ppp2cb	Serine/threonine-protein phosphatase 2A catalytic subunit alpha isoform;Serine/threonine-protein phosphatase 2A catalytic subunit beta isoform	1	EILTKESNVQEVR	GlyGly (K) NoNewNterm	1657.86	3	190.1	2.8312e-67	553.628	336
17144	P60905	P60905;A0A0G2JX56	72;72	72	Dnajc5	DnaJ homolog subfamily C member 5	1	EINNAHAILTDATKR	GlyGly (K) NoNewNterm	1779.92	3;4	84.508	0.0001309	445.98797;594.31486	4197
17148	P25286	P25286;Q2I6B2;Q2I6B5	119;119;119	119	Atp6v0a1	V-type proton ATPase subunit a;V-type proton ATPase 116 kDa subunit a isoform 1	1	EINTNQEALKR	GlyGly (K) NoNewNterm	1428.73	3	141.71	4.5032e-22	477.251	3846
17151	P62959	P62959	30	30	Hint1	Histidine triad nucleotide-binding protein 1	1	EIPAKIIFEDDR	GlyGly (K) NoNewNterm	1558.8	3	93.011	1.9644e-07	520.607	4327
17163	P06686	P06686	529	529	Atp1a2	Sodium/potassium-transporting ATPase subunit alpha-2	1	EIPLDKEMQDAFQNAYMELGGLGER	2 Oxidation (M);GlyGly (K) NoNewNterm	2999.36	3	71.54	5.229e-06	1000.8	3331
17164	P06686	P06686	529	529	Atp1a2	Sodium/potassium-transporting ATPase subunit alpha-2	1	EIPLDKEMQDAFQNAYMELGGLGER	Oxidation (M);GlyGly (K) NoNewNterm	2983.37	3;4	131.37	2.9406e-14	995.46367;746.84957	3331
17165	P06686	P06686	529	529	Atp1a2	Sodium/potassium-transporting ATPase subunit alpha-2	1	EIPLDKEMQDAFQNAYMELGGLGER	GlyGly (K) NoNewNterm	2967.37	3	123.2	4.9778e-10	990.132	3331
17183	A0A0G2JZT5	A0A0G2JZT5;F1LMC7;D4A0F5	219;218;220	219	2007-09-01		0.978606	EIQEHKIK	GlyGly (K) NoNewNterm;TMT6plex-Lys126 std	1366.78	4	63.673	0.0036543	342.702	2006
17191	O35179	O35179;O35964	159;159	159	Sh3gl2	Endophilin-A1;Endophilin-A2	0.88342	EIQHHLKK	GlyGly (K) NoNewNterm;TMT6plex-Lys126 std	1374.79	3;5	56.721	0.006772	275.96597;459.27177	3091
[truncated: 6,376 more rows]
