# Supplementary material for: Ca2+-Triggered (de)ubiquitination Events in Synapses
Source: Mol Cell Proteomics. 2025 Mar 13;24(4):100946. doi: 10.1016/j.mcpro.2025.100946 (PMC12008530; doi:10.1016/j.mcpro.2025.100946)
Supplement: Suppl-Data-03 [file mmc3.xlsx]

## Sheet: S3
Supplementary Data S3. Method parameters of targeted analysis
Table S3.1	26 K-GG ubiquitinated (K-GG) peptides for targeted analysis in synaptosomes
Table S3.2	Method parameters for targeted analysis of ubiquitinated peptides in synaptosomes
Table S3.3	Peptides for targeted analysis of CaMKIIa in depolarized synaptosomes and Hela cells
Table S3.4	Method parameters for targeted analysis of CaMKIIa peptides in depolarized synaptosomes and Hela cells

## Sheet: Table 3.1
Table S3.1	26 ubiquitinated (K-GG) peptides for targeted analysis
Peptide #	Protein	Position	Uniprot ID	Peptide Sequence	TMT-candidate	PRM-candidate
Peptide1	CaMKIIa	K291	P11275	QETVDC[+57]LK[+114]K	TRUE	TRUE		Modifications map
Peptide2	AP180	K28	Q05140	AVC[+57]K[+114]ATTHEVMGPK	TRUE	TRUE		K[+114] = Lysine ubiquitination
Peptide3	Unc13c	K992	Q62770	ILAGDSSSVDEK[+114]AR	TRUE	FALSE		C[+57] = Carboxyamidomethylcysteine
Peptide4	Caps1	K953	Q62717	TDYNLC[+57]NGK[+114]FHK	TRUE	TRUE
Peptide5	Caps1	K1249	Q62717	LQGVLDSTLNSK[+114]TYETIR	FALSE	TRUE
Peptide6	Syt7	K375	Q62747	IYLSWK[+114]SGPGEVK	TRUE	TRUE
Peptide7	Stx1b	K93	P61265	LK[+114]AIEQSIEQEEGLNR	FALSE	FALSE
Peptide8	Stx1a	K94	P32851	LK[+114]SIEQSIEQEEGLNR	FALSE	FALSE
Peptide9	Stx4	K102	Q08850	AQLK[+114]AIEPQK	FALSE	TRUE
Peptide10	Snap25	K76	P60881	EAEK[+114]NLTDLGK	FALSE	FALSE
Peptide11	Snap25	K103	P60881	K[+114]AWGNNQDGVVASQPAR	TRUE	FALSE
Peptide12	Vamp2	K59	P63045	DQK[+114]LSELDDR	FALSE	FALSE
Peptide13	Vamp7	K172	Q9JHW5	TENLVDSSVTFK[+114]TTSR	FALSE	FALSE
Peptide14	Ppap2b	K15	P97544	AIVPESK[+114]NGGSPALNNNPR	FALSE	FALSE
Peptide15	Pclo	K2766	D3Z9C7	LHSYVK[+114]AEEDPMEDPYELK	FALSE	FALSE
Peptide16	Calm2	K31	P0DP31	DGDGTITTK[+114]ELGTVMR	TRUE	TRUE
Peptide17	Usp24	K645	F1LSM0	SFIK[+114]QTYQK	TRUE	TRUE
Peptide18	Camk2b	K292	F1LNI8	QETVEC[+57]LK[+114]K	FALSE	TRUE
Peptide19	Usp5	K423	D3ZVQ0	ALIGK[+114]GHPEFSTNR	TRUE	FALSE
Peptide20	Ubc	K6	P62982	MQIFVK[+114]TLTGK	FALSE	FALSE
Peptide21	Ubc	K11	P62982	TLTGK[+114]TITLEVEPSDTIENVK	FALSE	FALSE
Peptide22	Ubc	K27	P62982	TITLEVEPSDTIENVK[+114]AK	FALSE	FALSE
Peptide23	Ubc	K29	P62982	AK[+114]IQDKEGIPPDQQR	FALSE	FALSE
Peptide24	Ubc	K33	P62982	IQDK[+114]EGIPPDQQR	FALSE	FALSE
Peptide25	Ubc	K48	P62982	LIFAGK[+114]QLEDGR	FALSE	FALSE
Peptide26	Ubc	K63	P62982	TLSDYNIQK[+114]ESTLHLVLR	FALSE	FALSE

## Sheet: Table3.2
Table S3.2	Method parameters for targeted analysis of ubiquitinated peptiudes
Peptude#	Peptide Modified Sequence	Isotope label	Precursor m/z	Precursor charge	NCE	MS2 parameters
						Resolution	Injection time (ms)
Peptide1	QETVDC[+57]LK[+114]K	light	617.808	2	0.28	60000	120				Modifications map
Peptide1	QETVDC[+57]LK[+114]K	heavy	621.816	2	0.28	60000	120				K[+114] = Lysine ubiquitination
Peptide2	AVC[+57]K[+114]ATTHEVMGPK	light	548.273	3	0.28	60000	120				C[+57] = Carboxyamidomethylcysteine
Peptide2	AVC[+57]K[+114]ATTHEVMGPK	heavy	550.944	3	0.28	60000	120
Peptide3	ILAGDSSSVDEK[+114]AR	light	521.265	3	0.28	60000	120
Peptide3	ILAGDSSSVDEK[+114]AR	heavy	524.601	3	0.28	60000	120
Peptide4	TDYNLC[+57]NGK[+114]FHK	light	537.584	3	0.28	60000	120
Peptide4	TDYNLC[+57]NGK[+114]FHK	heavy	540.256	3	0.28	60000	120
Peptide5	LQGVLDSTLNSK[+114]TYETIR	light	718.046	3	0.28	60000	120
Peptide5	LQGVLDSTLNSK[+114]TYETIR	heavy	721.382	3	0.28	60000	120
Peptide6	IYLSWK[+114]SGPGEVK	light	526.616	3	0.28	60000	120
Peptide6	IYLSWK[+114]SGPGEVK	heavy	529.287	3	0.28	60000	120
Peptide7	LK[+114]AIEQSIEQEEGLNR	light	657.676	3	0.28	60000	120
Peptide7	LK[+114]AIEQSIEQEEGLNR	heavy	661.012	3	0.28	60000	120
Peptide8	LK[+114]SIEQSIEQEEGLNR	light	663.008	3	0.28	60000	120
Peptide8	LK[+114]SIEQSIEQEEGLNR	heavy	666.344	3	0.28	60000	120
Peptide9	AQLK[+114]AIEPQK	light	620.356	2	0.28	60000	120
Peptide9	AQLK[+114]AIEPQK	heavy	624.364	2	0.28	60000	120
Peptide10	EAEK[+114]NLTDLGK	light	444.565	3	0.28	60000	120
Peptide10	EAEK[+114]NLTDLGK	heavy	447.236	3	0.28	60000	120
Peptide11	K[+114]AWGNNQDGVVASQPAR	light	637.986	3	0.28	60000	120
Peptide11	K[+114]AWGNNQDGVVASQPAR	heavy	641.322	3	0.28	60000	120
Peptide12	DQK[+114]LSELDDR	light	444.885	3	0.28	60000	120
Peptide12	DQK[+114]LSELDDR	heavy	448.221	3	0.28	60000	120
Peptide13	TENLVDSSVTFK[+114]TTSR	light	633.653	3	0.28	60000	120
Peptide13	TENLVDSSVTFK[+114]TTSR	heavy	636.989	3	0.28	60000	120
Peptide14	AIVPESK[+114]NGGSPALNNNPR	light	683.687	3	0.28	60000	120
Peptide14	AIVPESK[+114]NGGSPALNNNPR	heavy	687.023	3	0.28	60000	120
Peptide15	LHSYVK[+114]AEEDPMEDPYELK	light	602.534	4	0.28	60000	120
Peptide15	LHSYVK[+114]AEEDPMEDPYELK	heavy	604.537	4	0.28	60000	120
Peptide16	DGDGTITTK[+114]ELGTVMR	light	603.3	3	0.28	60000	120
Peptide16	DGDGTITTK[+114]ELGTVMR	heavy	606.636	3	0.28	60000	120
Peptide17	SFIK[+114]QTYQK	light	628.835	2	0.28	60000	120
Peptide17	SFIK[+114]QTYQK	heavy	632.842	2	0.28	60000	120
Peptide18	QETVEC[+57]LK[+114]K	light	624.816	2	0.28	60000	120
Peptide18	QETVEC[+57]LK[+114]K	heavy	628.823	2	0.28	60000	120
Peptide19	ALIGK[+114]GHPEFSTNR	light	547.622	3	0.28	60000	120
Peptide19	ALIGK[+114]GHPEFSTNR	heavy	550.958	3	0.28	60000	120
Peptide20	MQIFVK[+114]TLTGK	light	460.595	3	0.28	60000	120
Peptide20	MQIFVK[+114]TLTGK	heavy	463.267	3	0.28	60000	120
Peptide21	TLTGK[+114]TITLEVEPSDTIENVK	light	801.427	3	0.28	60000	120
Peptide21	TLTGK[+114]TITLEVEPSDTIENVK	heavy	804.098	3	0.28	60000	120
Peptide22	TITLEVEPSDTIENVK[+114]AK	light	701.039	3	0.28	60000	120
Peptide22	TITLEVEPSDTIENVK[+114]AK	heavy	703.71	3	0.28	60000	120
Peptide23	AK[+114]IQDKEGIPPDQQR	light	612.99	3	0.28	60000	120
Peptide23	AK[+114]IQDKEGIPPDQQR	heavy	616.326	3	0.28	60000	120
Peptide24	IQDK[+114]EGIPPDQQR	light	546.613	3	0.28	60000	120
Peptide24	IQDK[+114]EGIPPDQQR	heavy	549.949	3	0.28	60000	120
Peptide25	LIFAGK[+114]QLEDGR	light	487.6	3	0.28	60000	120
Peptide25	LIFAGK[+114]QLEDGR	heavy	490.936	3	0.28	60000	120
Peptide26	TLSDYNIQK[+114]ESTLHLVLR	light	561.805	4	0.28	60000	120
Peptide26	TLSDYNIQK[+114]ESTLHLVLR	heavy	564.307	4	0.28	60000	120

## Sheet: Table 3.3
Table S3.3	Peptides for targeted analysis of CaMKIIa in depolarized synaptosomes
Peptide #	Protein	Uniprot ID	Peptide Sequence
Peptide1	CaMKIIa	P11275	ITAAEALK			Modifications map
Peptide2	CaMKIIa	P11275	ITQYLDAGGIPR			K[+114] = Lysine modified by ubiquitin remnant
Peptide3	CaMKIIa	P11275	QET[+80]VDC[+57]LK			C[+57] = Carboxyamidomethylcysteine
Peptide4	CaMKIIa	P11275	QET[+80]VDC[+57]LK[+114]K			T[+80] = Threonine phosphorylation
Peptide5	CaMKIIa	P11275	QETVDC[+57]LK
Peptide6	CaMKIIa	P11275	QETVDC[+57]LK[+114]K
Peptide7	CaMKIIa	P11275	RITAAEALK
Peptide8	CaMKIIa	P11275	VLAGQEYAAK

## Sheet: Table 3.4
Table S3.4	Method parameters for targeted analysis of CaMKIIa peptides in depolarized synaptosomes
Peptide#	Peptide Modified Sequence	Isotope label	Precursor m/z	Precursor charge	NCE	MS2 parameters
						Resolution	Injection time (ms)
Peptide1	ITAAEALK (heavy)	heavy	412.752	2	0.28	60000	120				Modifications map
Peptide1	ITAAEALK (light)	light	408.745	2	0.28	60000	120				K[+114] = Lysine modified by ubiquitin remnant
Peptide2	ITQYLDAGGIPR (heavy)	heavy	657.358	2	0.28	60000	120				C[+57] = Carboxyamidomethylcysteine
Peptide2	ITQYLDAGGIPR (light)	light	652.354	2	0.28	60000	120				T[+80] = Threonine phosphorylation
Peptide3	QET[+79.966331]VDC[+57.021464]LK (heavy)	heavy	540.73	2	0.28	60000	120
Peptide3	QET[+79.966331]VDC[+57.021464]LK (light)	light	536.723	2	0.28	60000	120
Peptide4	QET[+79.966331]VDC[+57.021464]LK[+114.042927]K (heavy)	heavy	661.799	2	0.28	60000	120
Peptide4	QET[+79.966331]VDC[+57.021464]LK[+114.042927]K (light)	light	657.792	2	0.28	60000	120
Peptide5	QETVDC[+57.021464]LK (heavy)	heavy	500.747	2	0.28	60000	120
Peptide5	QETVDC[+57.021464]LK (light)	light	496.739	2	0.28	60000	120
Peptide6	QETVDC[+57.021464]LK[+114.042927]K (heavy)	heavy	621.816	2	0.28	60000	120
Peptide6	QETVDC[+57.021464]LK[+114.042927]K (light)	light	617.808	2	0.28	60000	120
Peptide7	RITAAEALK (heavy)	heavy	490.803	2	0.28	60000	120
Peptide7	RITAAEALK (light)	light	486.795	2	0.28	60000	120
Peptide8	VLAGQEYAAK (heavy)	heavy	529.292	2	0.28	60000	120
Peptide8	VLAGQEYAAK (light)	light	525.285	2	0.28	60000	120

## Sheet: Table 3.5
Table S3.5	Peptides for targeted analysis of CaMKIIa in Hela cells
Peptide #	Protein	Uniprot ID	Peptide Sequence
Peptide1	CaMKIIa	P11275	ITAAEALK			Modifications map
Peptide2	CaMKIIa	P11275	ITQYLDAGGIPR			K[+114] = Lysine modified by ubiquitin remnant
Peptide3	CaMKIIa	P11275	QET[+80]VDC[+57]LK			C[+57] = Carboxyamidomethylcysteine
Peptide4	CaMKIIa	P11275	QET[+80]VDC[+57]LK[+114]K			T[+80] = Threonine phosphorylation
Peptide5	CaMKIIa	P11275	QETVDC[+57]LK
Peptide6	CaMKIIa	P11275	QETVDC[+57]LK[+114]K
Peptide7	CaMKIIa	P11275	RITAAEALK
Peptide8	CaMKIIa	P11275	VLAGQEYAAK
Peptide 9	CaMKIIa_Mut	NA	QET[+80]VDC[+57]LR
Peptide 10	CaMKIIa_Mut	NA	QETVDC[+57]LR

## Sheet: Table 3.6
Table S3.6	Method parameters for targeted analysis of CaMKIIa peptides in Hela cells
Peptide#	Peptide Modified Sequence	Isotope label	Precursor m/z	Precursor charge	NCE	MS2 parameters
						Resolution	Injection time (ms)
Peptide1	ITAAEALK (heavy)	heavy	412.752	2	0.28	60000	120				Modifications map
Peptide1	ITAAEALK (light)	light	408.745	2	0.28	60000	120				K[+114] = Lysine modified by ubiquitin remnant
Peptide2	ITQYLDAGGIPR (heavy)	heavy	657.358	2	0.28	60000	120				C[+57] = Carboxyamidomethylcysteine
Peptide2	ITQYLDAGGIPR (light)	light	652.354	2	0.28	60000	120				T[+80] = Threonine phosphorylation
Peptide3	QET[+79.966331]VDC[+57.021464]LK (heavy)	heavy	540.73	2	0.28	60000	120
Peptide3	QET[+79.966331]VDC[+57.021464]LK (light)	light	536.723	2	0.28	60000	120
Peptide4	QET[+79.966331]VDC[+57.021464]LK[+114.042927]K (heavy)	heavy	661.799	2	0.28	60000	120
Peptide4	QET[+79.966331]VDC[+57.021464]LK[+114.042927]K (light)	light	657.792	2	0.28	60000	120
Peptide5	QETVDC[+57.021464]LK (heavy)	heavy	500.747	2	0.28	60000	120
Peptide5	QETVDC[+57.021464]LK (light)	light	496.739	2	0.28	60000	120
Peptide6	QETVDC[+57.021464]LK[+114.042927]K (heavy)	heavy	621.816	2	0.28	60000	120
Peptide6	QETVDC[+57.021464]LK[+114.042927]K (light)	light	617.808	2	0.28	60000	120
Peptide7	RITAAEALK (heavy)	heavy	490.803	2	0.28	60000	120
Peptide7	RITAAEALK (light)	light	486.795	2	0.28	60000	120
Peptide8	VLAGQEYAAK (heavy)	heavy	529.292	2	0.28	60000	120
Peptide8	VLAGQEYAAK (light)	light	525.285	2	0.28	60000	120
Peptide 9	QET[+79.966331]VDC[+57.021464]LR (light)	heavy	550.726	2	0.28	60000	120
Peptide 9	QET[+79.966331]VDC[+57.021464]LR (heavy)	light	555.73	2	0.28	60000	120
Peptide 10	QETVDC[+57.021464]LR (light)	light	510.743	2	0.28	60000	120
