# Supplementary material for: Ca2+-Triggered (de)ubiquitination Events in Synapses
Source: Mol Cell Proteomics. 2025 Mar 13;24(4):100946. doi: 10.1016/j.mcpro.2025.100946 (PMC12008530; doi:10.1016/j.mcpro.2025.100946)
Supplement: Suppl-Data-04 [file mmc4.xlsx]

## Sheet: Column Description
Column	Description
id	ID of targeted peptide
Gene.name	Gene name of associated protein
Position	Position in the sequence of the protein
Peptide.Modified.Sequence	Modified sequence of targeted peptide; [+57] Carbamidomethylation, [+114] K-GG ubiquitin remnant
Rep1_Ca01	Light to heavy ratios (L/H) of targeted peptides; [Synaptosome preparation] - [Treatment] - [Stimulation replicate]
Rep1_Ca03
Rep1_Ca05
Rep1_EGTA02
Rep1_EGTA04
Rep1_EGTA06
Rep2_Ca01
Rep2_Ca03
Rep2_Ca05
Rep2_EGTA02
Rep2_EGTA04
Rep2_EGTA06
log2FC	log2 fold change Ca vs EGTA
log2Ratio	log2 light-to-heavy peptide intensity ratio
p.ord	p-value for Ca vs EGTA
p.mod	moderated p-value for Ca vs EGTA
q.mod	q-value for Ca vs EGTA
Candidate	TRUE if q-value < 0.01 and absolute log2FC > 0.2
FDR	FDR group

## Sheet: Data
id	Gene.name	Position	Peptide.Modified.Sequence	Rep1_Ca01	Rep1_Ca03	Rep1_Ca05	Rep1_EGTA02	Rep1_EGTA04	Rep1_EGTA06	Rep2_Ca01	Rep2_Ca03	Rep2_Ca05	Rep2_EGTA02	Rep2_EGTA04	Rep2_EGTA06	log2FC	log2Ratio	p.ord	p.mod	q.mod	Candidate	FDR
1	Camk2a	291	QETVDC[+57]LK[+114]K	0.273767	0.3304	0.326167	0.593	0.545733	0.412733	0.188	0.204967	0.218867	0.434967	0.3263	0.336567	-0.780082	-1.6054	6.12144e-05	2.42558e-08	3.27454e-07	TRUE	[0,0.01)
2	Snap91	28	AVC[+57]K[+114]ATTHEVMGPK	0.0185	0.0224	0.0191	0.0574333	0.0521	0.0422	0.0101667	0.0106	0.0116	0.0350667	0.0307667	0.0293667	-1.44324	-5.37113	9.16902e-08	4.02281e-15	1.08616e-13	TRUE	[0,0.01)
3	Unc13c	992	ILAGDSSSVDEK[+114]AR	0.00156667	0.00176667	0.00166667	0.00163333	0.00183333	0.0014	0.0017	0.0016	0.0015	0.00196667	0.00143333	0.0017	-0.0156856	-9.25223	0.866876	0.873887	0.947119	FALSE	[0.1,1]
4	Cadps	953	TDYNLC[+57]NGK[+114]FHK	0.0181667	0.0212667	0.0212667	0.0144333	0.0154667	0.0129667	0.00966667	0.0144	0.0166667	0.0116333	0.0129333	0.0106333	0.340213	-6.1052	0.036159	0.00618283	0.0208671	TRUE	[0.01,0.05)
5	Cadps	1249	LQGVLDSTLNSK[+114]TYETIR	0.0152333	0.0187667	0.0188667	0.0112	0.0147667	0.0132333	0.0163667	0.0172	0.0137667	0.0161	0.0133667	0.0164667	0.238387	-6.03212	0.0717143	0.0319784	0.0959353	FALSE	[0.05,0.1)
6	Syt7	375	IYLSWK[+114]SGPGEVK	0.00793333	0.0104333	0.0111667	0.00533333	0.0067	0.0054	0.00673333	0.00743333	0.0056	0.00493333	0.00426667	0.00513333	0.605869	-7.27156	0.000733172	3.87424e-06	2.61511e-05	TRUE	[0,0.01)
7	Stx1b	93	LK[+114]AIEQSIEQEEGLNR	0.0531667	0.0587667	0.0641	0.0497667	0.06	0.0458	0.0286333	0.0318667	0.0323	0.034	0.0339	0.0347333	0.0180819	-4.56504	0.844646	0.854303	0.947119	FALSE	[0.1,1]
8	Stx1a	94	LK[+114]SIEQSIEQEEGLNR	0.0323667	0.0368	0.0386333	0.0299667	0.0375667	0.0296	0.0185	0.0210667	0.0217333	0.0225	0.0230333	0.0237667	-0.0124232	-5.20324	0.895346	0.900202	0.947119	FALSE	[0.1,1]
9	Stx4	102	AQLK[+114]AIEPQK	0.0004	0.0005	0.000466667	0.000466667	0.000533333	0.000633333	0.0003	0.000366667	0.000333333	0.000566667	0.000433333	0.0004	-0.362942	-11.1495	0.012653	0.00181322	0.00699386	TRUE	[0,0.01)
10	Snap25	76	EAEK[+114]NLTDLGK	0.0264	0.0300333	0.0289	0.0281667	0.0275667	0.0244	0.0170667	0.0223667	0.0228333	0.0231667	0.0243667	0.0227	-0.0469336	-5.34675	0.612461	0.633982	0.900921	FALSE	[0.1,1]
11	Snap25	103	K[+114]AWGNNQDGVVASQPAR	0.0707	0.0781	0.0769667	0.0707	0.0776667	0.0638	0.0399	0.0425667	0.0413333	0.0440333	0.0537667	0.0438667	-0.0477184	-4.14255	0.565121	0.619256	0.900921	FALSE	[0.1,1]
12	Vamp2	59	DQK[+114]LSELDDR	0.8642	0.9441	0.9277	0.844967	0.936	0.781733	0.4246	0.440067	0.416067	0.441033	0.464967	0.4993	-0.0175662	-0.672378	0.781676	0.847915	0.947119	FALSE	[0.1,1]
13	Vamp7	172	TENLVDSSVTFK[+114]TTSR	0.0195333	0.0238	0.0243333	0.0193	0.0229667	0.0222	0.0225	0.0254667	0.0205333	0.0256667	0.0242333	0.0265333	-0.0478433	-5.44388	0.585565	0.62278	0.900921	FALSE	[0.1,1]
14	Plpp3	15	AIVPESK[+114]NGGSPALNNNPR	0.0340333	0.0379	0.0361333	0.0353333	0.0419	0.0356	0.0219	0.0238667	0.0232667	0.0265667	0.0274667	0.0271	-0.146463	-5.04618	0.026769	0.112674	0.276564	FALSE	[0.1,1]
15	Pclo	2766	LHSYVK[+114]AEEDPMEDPYELK	0.100933	0.113667	0.120867	0.111033	0.115867	0.0871333	0.123533	0.125833	0.100367	0.1391	0.1099	0.110633	0.0317447	-3.15225	0.765876	0.756986	0.947119	FALSE	[0.1,1]
16	Ogt	168	SDLGNLLK[+114]ALGR	0.0846	0.113267	0.0965	0.0716333	0.0751667	0.0580333	0.0676333	0.0718	0.0535333	0.0823	0.0518	0.106233	0.127396	-3.72839	0.57377	0.530526	0.900921	FALSE	[0.1,1]
17	Calm1	31	DGDGTITTK[+114]ELGTVMR	0.316033	0.350233	0.3102	0.211767	0.233267	0.1976	0.1502	0.171867	0.169633	0.124667	0.127533	0.1309	0.481289	-2.35721	4.65859e-05	1.18934e-05	6.42245e-05	TRUE	[0,0.01)
18	Usp24	645	SFIK[+114]QTYQK	0.0046	0.0047	0.00453333	0.00303333	0.00366667	0.00283333	0.00316667	0.00433333	0.0042	0.0028	0.00323333	0.00316667	0.440735	-8.10887	0.00147299	0.000123973	0.000557876	TRUE	[0,0.01)
19	Camk2b	292	QETVEC[+57]LK[+114]K	0.0819	0.0922333	0.089	0.152067	0.131133	0.105633	0.0658	0.0677333	0.0618	0.138033	0.1041	0.0994	-0.67036	-3.39226	0.000208925	4.46945e-07	4.02251e-06	TRUE	[0,0.01)
20	Usp5	423	ALIGK[+114]GHPEFSTNR	0.0173333	0.0213	0.0226	0.0169333	0.0205667	0.0179667	0.0155667	0.0176	0.0156333	0.0169333	0.0168667	0.0163333	0.0486716	-5.80829	0.552575	0.611346	0.900921	FALSE	[0.1,1]
21	Uba52	6	MQIFVK[+114]TLTGK	14.9081	19.1184	20.3836	16.898	20.3841	14.7088	10.2085	9.49093	8.28007	11.2718	9.35667	13.601	-0.106816	3.74543	0.455848	0.357562	0.689584	FALSE	[0.1,1]
22	Uba52	11	TLTGK[+114]TITLEVEPSDTIENVK	105.366	134.99	135.613	115.919	136.904	116.32	88.3689	95.4127	74.743	97.0483	92.5219	108.715	-0.0946586	6.73812	0.358265	0.351197	0.689584	FALSE	[0.1,1]
23	Uba52	27	TITLEVEPSDTIENVK[+114]AK	0.9725	1.2307	1.20187	0.9935	1.1301	0.975967	1.06107	1.0779	0.903567	1.11483	0.999667	1.1565	0.0123182	0.0891688	0.88999	0.899569	0.947119	FALSE	[0.1,1]
24	Uba52	29	AK[+114]IQDKEGIPPDQQR	0.0850333	0.0940333	0.1143	0.0797333	0.0942667	0.0574667	0.1222	0.0753	0.0793	0.1042	0.0655333	0.0696	0.283307	-3.56099	0.162182	0.104433	0.276564	FALSE	[0.1,1]
25	Uba52	33	IQDK[+114]EGIPPDQQR	2.0395	2.25503	2.24083	2.02373	2.28547	1.78627	1.17803	1.21487	1.23597	1.24823	1.32677	1.36697	-0.00616967	0.701121	0.929942	0.947119	0.947119	FALSE	[0.1,1]
26	Uba52	48	LIFAGK[+114]QLEDGR	171.806	196.017	197.646	181.584	206.631	156.962	181.772	200.396	168.332	201.619	183.582	182.234	0.00650186	7.53243	0.934067	0.94541	0.947119	FALSE	[0.1,1]
27	Uba52	63	TLSDYNIQK[+114]ESTLHLVLR	467.189	603.941	609.51	522.71	615.855	493.74	612.163	577.439	440.032	659.318	530.187	859.719	-0.139407	9.16477	0.380533	0.268593	0.604333	FALSE	[0.1,1]
