# Supplementary material for: Ca2+-Triggered (de)ubiquitination Events in Synapses
Source: Mol Cell Proteomics. 2025 Mar 13;24(4):100946. doi: 10.1016/j.mcpro.2025.100946 (PMC12008530; doi:10.1016/j.mcpro.2025.100946)
Supplement: Suppl-Data-05 [file mmc5.xlsx]

## Sheet: Data description
In each workbook, in the top left cell, the protein name, the UniProt accession number and the corresponding peptide sequence are given
	Column name	Description
	Sample	Sample name; [Experiment id]_[MS Technical Replicate]_[Treatment][Biological replicate]
Before QuickCIP treatment	Total Area L	The sum of fragment peak areas of light peptide background substracted as estimated by Skyline
	Total Area H	The sum of fragment peak areas of heavy peptide background substracted as estimated by Skyline
	Total Area L/H Ratio	The ratio of Total Area L -to- Total Area H as determined by Skyline
	log2FC	log2 fold change Ca vs EGTA as determined by limma
	p.ord	p-value for Ca vs EGTA as determined by limma
	p.mod	moderated p-value for Ca vs EGTA as determined by limma
After QuickCIP treatment	Total Area L	The sum of fragment peak areas of light peptide background substracted as estimated by Skyline
	Total Area H	The sum of fragment peak areas of heavy peptide background substracted as estimated by Skyline
	Total Area L/H Ratio	The ratio of Total Area L -to- Total Area H as determined by Skyline
	log2FC	log2 fold change Ca vs EGTA as determined by limma
	p.ord	p-value for Ca vs EGTA as determined by limma
	p.mod	moderated p-value for Ca vs EGTA as determined by limma

## Sheet: QETVDCLKggK
CaMKIIα (P11275) - QETVDC[+57]LK[+114]K
	Before QuickCIP treatment						After QuickCIP treatment
Sample	Total Area L	Total Area H	Total Area L/H Ratio	log2FC	p.ord	p.mod	Total Area L	Total Area H	Total Area L/H Ratio	log2FC	p.ord	p.mod			Modifications map
66_R1_Ca1	36156492	308220704	0.1173	-0.964035	5.18e-07	2.7e-10	50475456	301361440	0.1675	-0.287945	0.0148201	0.0148201			K[+114] = Lysine modified by ubiquitin remnant
66_R1_Ca3	46499792	528504704	0.088				64458156	497664640	0.1295						C[+57] = Carboxyamidomethylcysteine
66_R1_Ca5	52103940	517044512	0.1008				71087152	497493440	0.1429
66_R1_Egta2	80976784	342488768	0.2364				72105352	343495712	0.2099
66_R1_Egta4	125407088	531398880	0.236				108538456	516514464	0.2101
66_R1_Egta6	91298376	493673344	0.1849				81324760	495771360	0.164
66_R1_Egta7	85796040	507884064	0.1689				76124144	485144768	0.1569
66_R2_Ca1	57741708	498842368	0.1158				83767152	479268224	0.1748
66_R2_Ca3	29939876	341525344	0.0877				60824844	472250272	0.1288
66_R2_Ca5	49799764	480854688	0.1036				68746560	487254624	0.1411
66_R2_Egta2	123825992	500314784	0.2475				101697232	482548064	0.2108
66_R2_Egta4	78933456	337359712	0.234				98615448	494224384	0.1995
66_R2_Egta6	85508952	472240224	0.1811				77897776	487513824	0.1598
66_R2_Egta7	79325992	461717024	0.1718				70930120	474322976	0.1495
67_R1_Ca1	34585784	239690704	0.1443				54731088	242186960	0.226
67_R1_Ca3	40989372	270660192	0.1514				94276248	358014080	0.2633
67_R1_Ca5	34029804	250642112	0.1358				81928832	341483616	0.2399
67_R1_Egta2	99563968	336799552	0.2956				82044488	251930720	0.3257
67_R1_Egta4	79961824	277715968	0.2879				76173248	242733728	0.3138
67_R1_Egta6	63778752	249278320	0.2559				65801316	260195728	0.2529
67_R1_Egta7	64071868	249021808	0.2573				63828320	252986672	0.2523
67_R2_Ca1	30678882	220518480	0.1391				51601096	233173344	0.2213
67_R2_Ca3	35934032	233111472	0.1541				68293408	275475872	0.2479
67_R2_Ca5	32726042	227017856	0.1442				67347456	278489120	0.2418
67_R2_Egta2	59693992	208759472	0.2859				75969760	227495088	0.3339
67_R2_Egta4	71671304	248436848	0.2885				76884368	238534160	0.3223
67_R2_Egta6	57849368	222257328	0.2603				66112924	244224160	0.2707
67_R2_Egta7	55796644	221086896	0.2524				60294512	233656496	0.258

## Sheet: QETpVDCLKggK
CaMKIIα (P11275) - QET[+80]VDC[+57]LK[+114]K
	Before QuickCIP treatment						After QuickCIP treatment				Modifications map
Replicate	Total Area L	Total Area H	Total Area L/H Ratio	log2FC	p.ord	p.mod	Total Area L				K[+114] = Lysine modified by ubiquitin remnant
66_R1_Ca1	37782224	477555264	0.0791	1.44145	2.93e-09	1.01e-13	3551880				C[+57] = Carboxyamidomethylcysteine
66_R1_Ca3	42150472	647821504	0.0651				4400745				T[+80] = Threonine phosphorylation
66_R1_Ca5	47187400	681915456	0.0692				4985779
66_R1_Egta2	15325190	501703872	0.0305				805586
66_R1_Egta4	20106076	698606528	0.0288				2189388
66_R1_Egta6	16073726	653674240	0.0246				1716345
66_R1_Egta7	15209698	658018880	0.0231				1819856
66_R2_Ca1	54890368	665184768	0.0825				5372318
66_R2_Ca3	30945648	490541952	0.0631				4294571
66_R2_Ca5	45438532	628051584	0.0723				4863403
66_R2_Egta2	21541068	689848128	0.0312				1960465
66_R2_Egta4	14622555	521034816	0.0281				2187341
66_R2_Egta6	15365176	618314944	0.0249				1731018
66_R2_Egta7	13367321	625647104	0.0214				1780219
67_R1_Ca1	36373708	379541664	0.0958				3294878
67_R1_Ca3	41737808	390722464	0.1068				4583403
67_R1_Ca5	37599140	381280736	0.0986				2825863
67_R1_Egta2	18473374	448039680	0.0412				558523
67_R1_Egta4	15520321	382936576	0.0405				744488
67_R1_Egta6	11791226	355301920	0.0332				924584
67_R1_Egta7	12686290	363093312	0.0349				715151
67_R2_Ca1	35820824	347208960	0.1032				3006346
67_R2_Ca3	40093804	390105664	0.1028				3119809
67_R2_Ca5	35086720	357101472	0.0983				2222804
67_R2_Egta2	12948781	325747104	0.0398				499554
67_R2_Egta4	14754215	353102880	0.0418				682264
67_R2_Egta6	11591248	349281472	0.0332				870758
67_R2_Egta7	11641757	345079456	0.0337				674603
