# Supplementary material for: Ca2+-Triggered (de)ubiquitination Events in Synapses
Source: Mol Cell Proteomics. 2025 Mar 13;24(4):100946. doi: 10.1016/j.mcpro.2025.100946 (PMC12008530; doi:10.1016/j.mcpro.2025.100946)
Supplement: Suppl-Data-06 [file mmc6.xlsx]

## Sheet: Data Description
In each workbook, in the top left cell, the protein name, the UniProt accession number and the corresponding peptide sequence are given
Column name	Description
Replicate	Sample name; [MS Technical Replicate]_[Treatment][Biological replicate]
Total Area Heavy	The sum of fragment peak areas of heavy peptide background substracted as estimated by Skyline
Total Area Light	The sum of fragment peak areas of light peptide background substracted as estimated by Skyline
L/H ratio	The ratio of Total Area Light -to- Total Area Heavy peptide as determined by Skyline
Condition	Treatment [Ionomycin -vc- DMSO]
Mean	mean L/H ratio per condition
FC (IMC/DMSO)	fold change Ionomycin/Ca vs DMSO
Sd	standard deviation of L/H ratio per condition

## Sheet:  QETpVDCLK
CaMKIIα (P11275) - QET[+80]VDC[+57]LK
WT (QET[+80]VDC[+57]LK)									Modifications map
Replicate	Total Area Heavy	Totatl Area light	Lwt/Hwt ratio	Condition	Mean	FC (IMC/DMSO)	Sd		K[+114] = Lysine modified by ubiquitin remnant
1_DMSO1_01	119793232	1165229	0.009727	DMSO	0.0125531	2.14342	0.00314049		C[+57] = Carboxyamidomethylcysteine
1_DMSO2_03	220435680	3755777	0.017038	IMC	0.0269066		0.0104925		T[+80] = Threonine phosphorylation
1_DMSO5_05	203494848	2527283	0.0124194
2_DMSO1_01	140884736	1510980	0.0107249
2_DMSO2_03	171097136	2684259	0.0156885
2_DMSO5_05	193102208	1877116	0.00972084
1_IMC3_02	217208240	6128157	0.0282133
1_IMC4_04	195496432	3223261	0.0164876
1_IMC6_06	205272832	7611331	0.0370791
2_IMC3_02	195860656	4208556	0.0214875
2_IMC4_04	185812240	3136994	0.0168826
2_IMC6_06	197423168	8151499	0.0412895

## Sheet: QETpVDCLR
CaMKIIα - K291R (P11275) - QET[+80]VDC[+57]LR
Mut (QET[+80]VDC[+57]LR)									Modifications map
Replicate	Total Area Heavywt	Total Area light	Lmut/Hwt ratio	Condition	Mean	FC (IMC/DMSO)	sd		K[+114] = Lysine modified by ubiquitin remnant
Mut_DMSO1_R2	120766768	2402021	0.0198898	DMSO	0.0169393	6.6006	0.00600463		C[+57] = Carboxyamidomethylcysteine
Mut_DMSO2_R1	124653864	2747476	0.0220408	IMC	0.111809		0.0318776		T[+80] = Threonine phosphorylation
Mut_DMSO2_R2	138487680	2941599	0.0212409
Mut_DMSO5_R1	102987928	937795	0.00910587
Mut_DMSO5_R2	116213624	1093926	0.00941306
Mut_DMSO1_R1	120848720	2410378	0.0199454
Mut_IMC3_R1	140776096	11269633	0.0800536
Mut_IMC3_R2	103051936	9317092	0.0904116
Mut_IMC4_R1	98457360	10438858	0.106024
Mut_IMC4_R2	123540160	11351081	0.0918817
Mut_IMC6_R1	121129200	17582976	0.145159
Mut_IMC6_R2	142017904	22343252	0.157327

## Sheet: QETVDCLKggK
CaMKIIα (P11275) - QETVDC[+57]LK[+114]K
QETVDC[+57]LK[+114]K									Modifications map
Replicate	Total Area Heavy	Totatl Area light	L/H ratio	Condition	Mean	FC (IMC/DMSO)	Sd		K[+114] = Lysine modified by ubiquitin remnant
R1_DMSO1_01	115087824	151531	0.00131666	DMSO	0.00173148	1.4659	0.000355565		C[+57] = Carboxyamidomethylcysteine
R1_DMSO3_03	137974384	250420	0.00181497	IMC	0.00253817		0.000363511		T[+80] = Threonine phosphorylation
R1_DMSO5_05	180194080	390662	0.00216801
R2_DMSO1_01	227048128	295233	0.00130031
R2_DMSO3_03	94415376	168636	0.00178611
R2_DMSO5_05	89852000	179959	0.00200284
R1_IMC4_02	95650136	231949	0.00242497
R1_IMC5_04	189222848	564452	0.002983
R1_IMC6_06	199954544	429787	0.00214942
R2_IMC4_02	193303328	503024	0.00260225
R2_IMC5_04	182643360	533061	0.00291859
R2_IMC6_06	179895344	386917	0.00215079

## Sheet: QETpVDCLKggK
CaMKIIα (P11275) - QET[+80]VDC[+57]LK[+114]K
QET[+80]VDC[+57]LK[+114]K									Modifications map
Replicate	Total Area Heavy	Total Area light	L/H ratio	Condition	Mean	FC (IMC/DMSO)	sd		K[+114] = Lysine modified by ubiquitin remnant
R1_DMSO1_01	193152000	99787	0.000516624	DMSO	0.000540521	1.15544	3.60625e-05		C[+57] = Carboxyamidomethylcysteine
R1_DMSO3_03	220168736	119474	0.000542647	IMC	0.000624541		2.70295e-05		T[+80] = Threonine phosphorylation
R1_DMSO5_05	278787360	168757	0.000605325
R2_DMSO1_01	295919392	147688	0.000499082
R2_DMSO3_03	204355296	110726	0.000541831
R2_DMSO5_05	234653056	126153	0.000537615
R1_IMC4_02	202768272	129860	0.000640436
R1_IMC5_04	268371632	171819	0.000640228
R1_IMC6_06	282640896	174453	0.000617225
R2_IMC4_02	316887072	209191	0.000660144
R2_IMC5_04	280071968	165261	0.000590066
R2_IMC6_06	227086464	136059	0.000599151
